# Supplementary material for: Microbiome and Metabolome Analyses Reveal Novel Interplay Between the Skin Microbiota and Plasma Metabolites in Psoriasis
Source: Front Microbiol. 2021 Mar 16;12:643449. doi: 10.3389/fmicb.2021.643449 (PMC8007969; doi:10.3389/fmicb.2021.643449)
Supplement: Supplementary Table 1 — The relative abundance of the annotated skin microbiota measured by 16S sequencing. [file Table_1.XLS]

Supplementary table S1 - The relative abundance of skin microbiota measured by 16S sequencing.
Taxonomy	Control28	Control24	Control23	Control15	Control4	Control30	Control1	Control14	Control25	Control29	Psoriasis17	Psoriasis16	Psoriasis2	Psoriasis15	Psoriasis22	Psoriasis21	Psoriasis27	Psoriasis26	Psoriasis3	Psoriasis25	Psoriasis24	Psoriasis30	Psoriasis29	Psoriasis7	Psoriasis6	Psoriasis1	Psoriasis5	Psoriasis4	Psoriasis14	Psoriasis10	Psoriasis9	Psoriasis12	Psoriasis28	Psoriasis32	Psoriasis18	Psoriasis13	Tax_detail
unidentified_Cyanobacteria	0.043389654	0.003175431	0.002985853	0.002772578	0.002583	0.001611413	0.019621318	0.557311785	0.00206166	0.049076992	0.085333776	0.112230148	0.003388706	0.01109031	0.01161165	0.028981729	0.714471907	0.010000237	0.009052347	0.60378208	0.343278277	0.003554587	0.299414678	0.007346146	0.043958388	0.01066376	0.058532193	0.019668713	0.007464632	0.009810659	0.010355696	0.00713287	0.002132752	0.340173938	0.002251238	0.023199602	k__Bacteria;p__Cyanobacteria;c__unidentified_Cyanobacteria;o__unidentified_Cyanobacteria;f__unidentified_Cyanobacteria;g__unidentified_Cyanobacteria;
Massilia	0.002227541	0.001919477	0.001990568	0.002180146	0.000663523	0.635488993	0.000710917	0.000355459	0.000995284	0.000782009	0.000734615	0.001208559	0.000616128	0.001042679	0.001161165	0.000639826	0.000521339	0.003744165	0.000853101	0.00042655	0.001706202	0.000639826	0.001753596	0.00068722	0.000545037	0.000853101	0.001255954	0.000829404	0.000545037	0.000545037	0.002938458	0.001232257	0.001090073	0.001090073	0.000165881	0.000876798	k__Bacteria;p__Proteobacteria;c__Gammaproteobacteria;o__unidentified_Gammaproteobacteria;f__Burkholderiaceae;g__Massilia;
Acinetobacter	0.113367615	0.080499538	0.024289675	0.026375033	0.018412759	0.002725183	0.098414654	0.015450603	0.046896846	0.104078296	0.053105524	0.03052205	0.130240053	0.052133937	0.119955449	0.016777649	0.012962392	0.008104457	0.013317851	0.018341667	0.064409109	0.063532311	0.044906277	0.110097396	0.015000355	0.156330719	0.019550226	0.19045475	0.026019574	0.162302424	0.050925377	0.066091614	0.040640773	0.037038792	0.00713287	0.041138416	k__Bacteria;p__Proteobacteria;c__Gammaproteobacteria;o__Pseudomonadales;f__Moraxellaceae;g__Acinetobacter;
Cutibacterium	0.495722647	0.177753027	0.034645371	0.038792388	0.009265622	0.000639826	0.04462191	0.00206166	0.036256783	0.013602218	0.023910519	0.01874452	0.043342259	0.00997654	0.010284604	0.514822626	0.006564137	0.071423493	0.04841347	0.01530842	0.023792033	0.021303822	0.028673665	0.030427261	0.240787696	0.020711391	0.197303254	0.040688168	0.021777767	0.009549989	0.059859238	0.007559421	0.005639944	0.005616247	0.061423256	0.04651769	k__Bacteria;p__Actinobacteria;c__unidentified_Actinobacteria;o__Propionibacteriales;f__Propionibacteriaceae;g__Cutibacterium;
unidentified_Corynebacteriaceae	0.038247352	0.087585014	0.120050238	0.041091021	0.162397213	0.001303348	0.052323515	0.03405294	0.510912581	0.132301713	0.267826252	0.171141496	0.137325529	0.312851015	0.075357236	0.041256902	0.007180265	0.049385057	0.064243229	0.018697126	0.056897083	0.122609541	0.020261144	0.195739236	0.167610607	0.087656106	0.174364321	0.094291334	0.351904074	0.028507785	0.239602834	0.090618261	0.02270196	0.26104884	0.162539397	0.122964999	k__Bacteria;p__Actinobacteria;c__unidentified_Actinobacteria;o__Corynebacteriales;f__Corynebacteriaceae;g__unidentified_Corynebacteriaceae;
Enhydrobacter	0.013175668	0.024811014	0.026090666	0.023246996	0.006421953	0.002606697	0.024621437	0.018412759	0.024384464	0.042915709	0.042086305	0.023057418	0.035071921	0.022796749	0.025521932	0.020735089	0.004075926	0.015971942	0.018768217	0.007725302	0.017085713	0.062963577	0.016090429	0.006872201	0.0120382	0.008270338	0.012749117	0.021232731	0.020450722	0.056683808	0.049195479	0.109907818	0.28074125	0.009644778	0.123486339	0.026469822	k__Bacteria;p__Proteobacteria;c__Gammaproteobacteria;o__Pseudomonadales;f__Moraxellaceae;g__Enhydrobacter;
Citrobacter	0.000876798	0.009431503	0.019834593	0.332045783	0.008981255	0.000284367	0.020948364	0.004052229	0.013009787	0.018412759	0.003838954	0.002559302	0.012914998	0.005829522	0.005213394	0.002701486	0.00042655	0.002085357	0.000663523	0.001327046	0.003293917	0.00395744	0.002488211	0.014597502	0.001872082	0.00232233	0.015853456	0.008246641	0.006066494	0.002630394	0.003862651	0.003246522	0.005711036	0.003862651	0.000402853	0.0094552	k__Bacteria;p__Proteobacteria;c__Gammaproteobacteria;o__Enterobacteriales;f__Enterobacteriaceae;g__Citrobacter;
Staphylococcus	0.013625915	0.192682291	0.062750302	0.022299107	0.179530321	0.006493045	0.076376217	0.02639873	0.051683689	0.098651627	0.084338491	0.07497808	0.154221664	0.048437167	0.208346169	0.031256665	0.010640063	0.030024408	0.024455556	0.015616484	0.02450295	0.051494111	0.028839546	0.08590251	0.039195242	0.160738406	0.074196071	0.1513306	0.058769165	0.052299818	0.094694187	0.225668855	0.044147966	0.040711865	0.049503543	0.265266949	k__Bacteria;p__Firmicutes;c__Bacilli;o__Bacillales;f__Staphylococcaceae;g__Staphylococcus;
Delftia	0.000284367	0.000639826	0.000450248	0.000165881	4.74E-05	0.00026067	0.00026067	0.000165881	0.000142183	0.000189578	7.11E-05	0.000189578	4.74E-05	0.000142183	0.000142183	7.11E-05	0	0.250361383	4.74E-05	2.37E-05	0.005094907	4.74E-05	0.000521339	0.000142183	9.48E-05	2.37E-05	0.000118486	7.11E-05	0.000213275	0.000213275	0.000236972	0.000473945	0.000142183	0.000379156	4.74E-05	0.000284367	k__Bacteria;p__Proteobacteria;c__Gammaproteobacteria;o__unidentified_Gammaproteobacteria;f__Burkholderiaceae;g__Delftia;
Paracoccus	0.007464632	0.003483495	0.013554824	0.004526174	0.006943292	0.000189578	0.011398374	0.003412403	0.002725183	0.004455082	0.004786843	0.005402972	0.011706439	0.006587834	0.005829522	0.003815256	0.002346027	0.003981137	0.076850162	0.004360293	0.009194531	0.023531363	0.00464466	0.034408398	0.015497998	0.005924311	0.003910045	0.00490533	0.005639944	0.021777767	0.016919832	0.004549871	0.004739449	0.015000355	0.100049764	0.006493045	k__Bacteria;p__Proteobacteria;c__Alphaproteobacteria;o__Rhodobacterales;f__Rhodobacteraceae;g__Paracoccus;
Chryseobacterium	0.000284367	0.001018981	0.008649494	0.000900495	0.002535605	7.11E-05	0.002203844	0.000236972	0.004075926	0.00094789	0.000592431	0.000592431	0.00068722	0.000521339	0.001540321	0.000308064	0.002464513	0.00274888	0.017654447	0.00026067	0.017133107	0.012962392	0.000521339	0.000829404	0.002346027	0.006493045	0.00042655	0.000971587	0.007203962	0.009241925	0.00327022	0.004620963	0.013317851	0.000236972	0.048176497	0.00713287	k__Bacteria;p__Bacteroidetes;c__Bacteroidia;o__Flavobacteriales;f__unidentified_Flavobacteriales;g__Chryseobacterium;
Deinococcus	0.003625678	0.00111377	0.000710917	0.001255954	0.002559302	0.000118486	0.001682504	0.000402853	0.000782009	0.002535605	0.001492926	0.000616128	0.001255954	0.007298751	0.001018981	0.000497642	0.000118486	0.000568734	0.002203844	0.000734615	0.001966871	0.001824688	0.001161165	0.007938577	0.001919477	0.005474063	0.000592431	0.001611413	0.000402853	0.000663523	0.004075926	0.00163511	0.000971587	0.000189578	0.000924193	0.000758312	k__Bacteria;p__Deinococcus-Thermus;c__Deinococci;o__Deinococcales;f__Deinococcaceae;g__Deinococcus;
Erwinia	0.012630631	0.000592431	0.008009668	0.00696699	0.001184862	0.001208559	0.007251357	9.48E-05	0.005165999	0.016730254	0.000165881	9.48E-05	0.000236972	0.000236972	0.000165881	0.000118486	2.37E-05	0.000213275	7.11E-05	0.006184981	0.000118486	0.000213275	0.141756914	0.000142183	0.003507192	0.000118486	0.05485912	0.015166236	0.000284367	0.010379393	0.000473945	0.000189578	4.74E-05	0.000450248	2.37E-05	0.00094789	k__Bacteria;p__Proteobacteria;c__Gammaproteobacteria;o__Enterobacteriales;f__Enterobacteriaceae;g__Erwinia;
Lysobacter	0.000568734	0.000829404	0.039242636	0.000236972	0.003744165	4.74E-05	0.002109055	0.000189578	0.000592431	0.001800991	0.00068722	0.002417119	0.00042655	0.000758312	0.00232233	0.000758312	0.000402853	0.000924193	0.12355743	0.001018981	0.004976421	0.002938458	0.001350743	0.000829404	0.044171663	0.002938458	0.000402853	0.001611413	0.000995284	0.002251238	0.000853101	0.00232233	0.001445532	0.001279651	0.008744283	0.002393422	k__Bacteria;p__Proteobacteria;c__Gammaproteobacteria;o__Xanthomonadales;f__Xanthomonadaceae;g__Lysobacter;
Pseudomonas	0.005355577	0.006137586	0.046328112	0.023412877	0.003530889	0.000568734	0.058224129	0.00137444	0.007725302	0.012180383	0.006493045	0.0060191	0.006066494	0.009218228	0.008294035	0.002488211	0.002630394	0.004265504	0.033578995	0.002677789	0.010308301	0.005189696	0.005663641	0.008033366	0.006469348	0.005355577	0.00834143	0.01014242	0.01040309	0.011303585	0.008128155	0.011161402	0.004597265	0.005450366	0.008862769	0.016659163	k__Bacteria;p__Proteobacteria;c__Gammaproteobacteria;o__Pseudomonadales;f__Pseudomonadaceae;g__Pseudomonas;
Pseudoclavibacter	0.000568734	0.000853101	0.011943411	0.000450248	0.002417119	9.48E-05	0.004099623	0.000616128	0.003293917	0.000758312	0.001398137	0.001943174	0.00137444	0.000592431	0.001090073	0.000758312	0.000142183	0.000853101	0.007867485	0.000805706	0.00490533	0.00206166	0.000758312	0.001469229	0.001208559	0.001255954	0.001729899	0.00094789	0.000545037	0.001018981	0.002511908	0.001232257	0.001161165	0.001564018	0.11590322	0.002203844	k__Bacteria;p__Actinobacteria;c__unidentified_Actinobacteria;o__Micrococcales;f__Microbacteriaceae;g__Pseudoclavibacter;
Erysipelatoclostridium	4.74E-05	9.48E-05	9.48E-05	9.48E-05	0	0.114291808	0	0	2.37E-05	0.02613806	0	0	7.11E-05	7.11E-05	2.37E-05	2.37E-05	0	0.000213275	0.000213275	0.015450603	0.000876798	2.37E-05	0.013294154	0	9.48E-05	4.74E-05	0	0.030427261	0	0.012132989	7.11E-05	0	0	0.000213275	2.37E-05	0.00026067	k__Bacteria;p__Firmicutes;c__Erysipelotrichia;o__Erysipelotrichales;f__Erysipelotrichaceae;g__Erysipelatoclostridium;
Brachybacterium	0.000853101	0.001161165	0.001943174	0.000663523	0.003483495	4.74E-05	0.007891182	0.001445532	0.006042797	0.004478779	0.00507121	0.001469229	0.007630513	0.004170715	0.001611413	0.001753596	0.000521339	0.006587834	0.002109055	0.000355459	0.012488448	0.001966871	0.00094789	0.002701486	0.002037963	0.001232257	0.002156449	0.00189578	0.011327283	0.001279651	0.006208678	0.0034361	0.000402853	0.002085357	0.000639826	0.00559255	k__Bacteria;p__Actinobacteria;c__unidentified_Actinobacteria;o__Micrococcales;f__Dermabacteraceae;g__Brachybacterium;
Mangrovibacter	0.011445769	0.00464466	0.007677907	0.006658926	0.037133581	0.000331761	0.027204436	0.097229792	0.006208678	0.010640063	0.026209152	0.025687813	0.011232494	0.011753833	0.020213749	0.013720704	0.062394843	0.008839072	0.016445887	0.012583237	0.014834475	0.023578758	0.009218228	0.011469466	0.062537027	0.021517098	0.011422072	0.007203962	0.003815256	0.015829759	0.020687694	0.007701604	0.020190052	0.02080618	0.001137468	0.014692291	k__Bacteria;p__Proteobacteria;c__Gammaproteobacteria;o__Enterobacteriales;f__Enterobacteriaceae;g__Mangrovibacter;
Gardnerella	0	4.74E-05	0.003175431	0.001066376	0.000402853	0.000118486	0.001516624	0.001445532	0.002535605	0.001208559	0.000734615	0.000379156	7.11E-05	0.000663523	4.74E-05	0.000450248	9.48E-05	4.74E-05	0.001824688	9.48E-05	0.000521339	0.001066376	9.48E-05	0.000165881	0.011445769	0.000213275	0.002985853	0.000142183	0.003625678	0.000284367	0.006848504	0.001137468	0.000450248	0.004075926	0.001445532	0.001327046	k__Bacteria;p__Actinobacteria;c__unidentified_Actinobacteria;o__Bifidobacteriales;f__Bifidobacteriaceae;g__Gardnerella;
Lactobacillus	0.004786843	0.011919714	0.0094552	0.002914761	0.00369677	0.003056944	0.007275054	0.00395744	0.002298633	0.008744283	0.018578639	0.027228133	0.031564729	0.005829522	0.029574161	0.020071566	0.010071329	0.017417474	0.007085476	0.005521458	0.028555179	0.01668286	0.006161283	0.010474182	0.005118605	0.017441172	0.004289201	0.014123557	0.022346501	0.016516979	0.014313135	0.031327757	0.016303704	0.008412522	0.030285078	0.008744283	k__Bacteria;p__Firmicutes;c__Bacilli;o__Lactobacillales;f__Lactobacillaceae;g__Lactobacillus;
Micrococcus	0.022062134	0.005995403	0.008791678	0.007796393	0.006090192	0.000758312	0.01109031	0.002393422	0.014242044	0.03912415	0.022630868	0.006256072	0.028768454	0.020071566	0.009621081	0.010521576	0.002677789	0.083485391	0.013080879	0.012891301	0.009810659	0.014218346	0.011730136	0.013910282	0.015924548	0.025237565	0.006990687	0.013483732	0.067892604	0.006208678	0.073366667	0.017512263	0.004952724	0.00412332	0.002606697	0.015782365	k__Bacteria;p__Actinobacteria;c__unidentified_Actinobacteria;o__Micrococcales;f__Micrococcaceae;g__Micrococcus;
Brevundimonas	0.006232375	0.002583	0.004147018	0.004502476	0.004265504	0.000236972	0.008199246	0.003910045	0.004620963	0.010355696	0.016635465	0.003981137	0.0120382	0.08142373	0.007820091	0.005805825	0.002583	0.01177753	0.00559255	0.00163511	0.008673191	0.01109031	0.005023816	0.010237209	0.004810541	0.004052229	0.002701486	0.003293917	0.004573568	0.003933743	0.008507311	0.008009668	0.003483495	0.004952724	0.00137444	0.007677907	k__Bacteria;p__Proteobacteria;c__Alphaproteobacteria;o__Caulobacterales;f__Caulobacteraceae;g__Brevundimonas;
Salinicoccus	0.000236972	2.37E-05	0.000853101	0.000142183	0.000568734	0.000189578	0.000995284	4.74E-05	0.00042655	0.000379156	0.000545037	0.001066376	0.000782009	2.37E-05	0.001753596	0.000402853	2.37E-05	0.000829404	7.11E-05	0.000165881	0.000142183	0.009265622	0.000284367	4.74E-05	0.00042655	0.001090073	0.000995284	0.000497642	0.000213275	0.078817034	0.000616128	0.001706202	0.001777293	9.48E-05	7.11E-05	0.000165881	k__Bacteria;p__Firmicutes;c__Bacilli;o__Bacillales;f__Staphylococcaceae;g__Salinicoccus;
Bacillus	0.000639826	0.003815256	0.002132752	0.003791559	0.027417711	0.000308064	0.001090073	0.001303348	0.001587715	0.00327022	0.009929145	0.020355933	0.007251357	0.002085357	0.032275646	0.004170715	0.00206166	0.00876798	0.000308064	0.00163511	0.005142302	0.010616365	0.001232257	0.002891064	0.000545037	0.015924548	0.001729899	0.003673073	0.002701486	0.009905448	0.00232233	0.008436219	0.012583237	0.004431385	0.000165881	0.008436219	k__Bacteria;p__Firmicutes;c__Bacilli;o__Bacillales;f__Bacillaceae;g__Bacillus;
Anaerococcus	0.001184862	0.020972061	0.030166592	0.003862651	0.029218702	0.000971587	0.058224129	0.003128036	0.009763265	0.007298751	0.006682623	0.014644897	0.018720823	0.004312898	0.024289675	0.005023816	0.006327164	0.00395744	0.021114244	0.002274935	0.005023816	0.017038318	0.003222825	0.01985829	0.014597502	0.02888694	0.018531245	0.018246878	0.009644778	0.008933861	0.020972061	0.014858172	0.010095026	0.001753596	0.008696889	0.004620963	k__Bacteria;p__Firmicutes;c__Clostridia;o__Clostridiales;f__unidentified_Clostridiales;g__Anaerococcus;
unidentified_Enterobacteriaceae	0.007275054	0.003720467	0.008507311	0.06853243	0.014123557	0.000568734	0.024976895	0.03173061	0.005829522	0.006350861	0.007535724	0.025853693	0.006824806	0.02037963	0.018720823	0.015829759	0.023531363	0.015521695	0.004004834	0.014313135	0.012061897	0.015403209	0.01066376	0.024597739	0.013199365	0.009858054	0.018768217	0.005924311	0.003673073	0.01066376	0.006208678	0.004929027	0.009502595	0.013294154	0.004028531	0.007606815	k__Bacteria;p__Proteobacteria;c__Gammaproteobacteria;o__Enterobacteriales;f__Enterobacteriaceae;g__unidentified_Enterobacteriaceae;
unidentified_Clostridiales	0.001066376	0.001208559	0.000710917	0.000568734	0.003365009	0.006872201	0.004834238	0.019242162	0.001208559	0.00644565	0.00111377	0.04926657	0.002132752	0.047039029	0.00189578	0.035498472	0.013104576	0.00137444	0.000782009	0.027275528	0.002156449	0.002014266	0.00412332	0.060499064	0.00137444	0.001848385	0.001824688	0.007843788	0.002085357	0.006066494	0.002298633	0.001753596	0.000829404	0.000876798	0.001042679	0.000829404	k__Bacteria;p__Firmicutes;c__Clostridia;o__Clostridiales;f__unidentified_Clostridiales;g__unidentified_Clostridiales;
Candidatus_Competibacter	0.000213275	0.001137468	0.001066376	0.001090073	0.008412522	4.74E-05	9.48E-05	0.000639826	0.00111377	0.001872082	0.004715752	0.009218228	0.002464513	0.001658807	0.002109055	0.002037963	0.000592431	0.000900495	7.11E-05	0.000663523	0.001350743	0.011422072	0.000213275	0.001066376	4.74E-05	0.002346027	0.000592431	0.000805706	0.000782009	0.005284485	0.00094789	0.002725183	0.004004834	0.002819972	4.74E-05	0.006232375	k__Bacteria;p__Proteobacteria;c__Gammaproteobacteria;o__unidentified_Gammaproteobacteria;f__Competibacteraceae;g__Candidatus_Competibacter;
Enterobacter	0.000450248	0.006564137	0.005971705	0.018554942	0.006042797	7.11E-05	0.013578521	0.000853101	0.004431385	0.009265622	0.002251238	0.001469229	0.010426787	0.003815256	0.00327022	0.002440816	0.000236972	0.001161165	0.000379156	0.000900495	0.001611413	0.002725183	0.001492926	0.008744283	0.001232257	0.000876798	0.004526174	0.004786843	0.003720467	0.001516624	0.00206166	0.001872082	0.004194412	0.002606697	0.00026067	0.00627977	k__Bacteria;p__Proteobacteria;c__Gammaproteobacteria;o__Enterobacteriales;f__Enterobacteriaceae;g__Enterobacter;
unidentified_Burkholderiaceae	0.005782128	0.010166118	0.011753833	0.002819972	0.000782009	0	0.000213275	2.37E-05	0.001848385	0.000236972	0.000165881	0.000331761	0.000142183	0.000118486	0.000118486	2.37E-05	7.11E-05	0.002109055	0.001469229	0	0.000450248	0.00026067	0.007251357	4.74E-05	0.000118486	9.48E-05	0.002985853	0.000165881	7.11E-05	0.000189578	9.48E-05	0.000118486	0.003412403	9.48E-05	0.000473945	0.000308064	k__Bacteria;p__Proteobacteria;c__Gammaproteobacteria;o__unidentified_Gammaproteobacteria;f__Burkholderiaceae;g__unidentified_Burkholderiaceae;
Zoogloea	0.000165881	0.003104339	0.001729899	0.001943174	0.01367331	4.74E-05	0.00042655	0.000900495	0.001303348	0.003625678	0.006540439	0.021185336	0.004952724	0.002298633	0.018981492	0.004218109	0.001232257	0.001279651	4.74E-05	0.00163511	0.001753596	0.015095144	0.000473945	0.002677789	0.000142183	0.005260788	0.001255954	0.002440816	0.001777293	0.008294035	0.001872082	0.007512026	0.008933861	0.003744165	2.37E-05	0.009905448	k__Bacteria;p__Proteobacteria;c__Gammaproteobacteria;o__unidentified_Gammaproteobacteria;f__Rhodocyclaceae;g__Zoogloea;
unidentified_Bacteria	0.000236972	0.009170833	0.012109292	0.00327022	0.010687457	0.000663523	0.002180146	0.000379156	0.008365127	0.010166118	0.005379274	0.016019337	0.005118605	0.00412332	0.020474419	0.002417119	0.001682504	0.001279651	0.006208678	0.002654091	0.000473945	0.01315197	0.002701486	0.004573568	0.001303348	0.008270338	0.005094907	0.010284604	0.003246522	0.016516979	0.002962156	0.019289557	0.037512737	0.002796275	0.000331761	0.03104339	k__Bacteria;p__unidentified_Bacteria;c__unidentified_Bacteria;o__unidentified_Bacteria;f__unidentified_Bacteria;g__unidentified_Bacteria;
Serratia	0.01040309	0.000971587	0.00464466	0.004312898	0.000971587	0.000521339	0.005948008	0.001137468	0.003151733	0.011493163	0.00163511	0.000284367	0.001753596	0.000710917	0.000900495	0.001018981	0.000236972	0.049029598	0.000308064	0.004573568	0.004763146	0.000710917	0.031991279	0.000971587	0.002843669	0.000663523	0.012061897	0.013199365	0.001232257	0.00765421	0.001682504	0.000782009	0.000758312	0.001161165	4.74E-05	0.001208559	k__Bacteria;p__Proteobacteria;c__Gammaproteobacteria;o__Enterobacteriales;f__Enterobacteriaceae;g__Serratia;
Vibrio	0.000189578	0.000734615	0.000473945	0.000592431	0.002014266	2.37E-05	0.000616128	9.48E-05	0.000402853	0.001421835	0.001303348	0.001279651	0.001421835	0.000782009	0.001421835	0.000710917	0.000284367	0.000379156	0.000379156	0.00042655	0.000331761	0.047844736	0.000663523	0.000710917	0.000568734	0.001611413	0.00068722	0.001350743	0.001255954	0.002464513	0.000545037	0.001777293	0.000971587	0.000734615	0	0.001208559	k__Bacteria;p__Proteobacteria;c__Gammaproteobacteria;o__Vibrionales;f__Vibrionaceae;g__Vibrio;
Aerococcus	0.00026067	0.000663523	0.001398137	0.000639826	0.004028531	0.00094789	0.005687339	0.000118486	0.002180146	0.005853219	0.002227541	0.001682504	0.002037963	0.001469229	0.002037963	0.001232257	0.00042655	0.002109055	0.002938458	0.001492926	0.002346027	0.002985853	0.002796275	0.000568734	0.004478779	0.000616128	0.00189578	0.00627977	0.00163511	0.008151852	0.004526174	0.002962156	0.00189578	0.004763146	0.000663523	0.003365009	k__Bacteria;p__Firmicutes;c__Bacilli;o__Lactobacillales;f__Aerococcaceae;g__Aerococcus;
Aliicoccus	7.11E-05	2.37E-05	0.001042679	0.000284367	0.001327046	0	0.00042655	0.000118486	0.000402853	0.006777412	0.00533188	0.000616128	0.000545037	0.005213394	0.000758312	0.000189578	0	0.000284367	9.48E-05	9.48E-05	0.000189578	0.006113889	0.000142183	0.000165881	0.000189578	0.000284367	0.000829404	9.48E-05	0.044171663	0.000876798	0.000379156	0.008649494	0.000924193	2.37E-05	0.000142183	0.005450366	k__Bacteria;p__Firmicutes;c__Bacilli;o__Bacillales;f__Staphylococcaceae;g__Aliicoccus;
unidentified_Lachnospiraceae	0.001327046	0.002488211	0.002535605	0.000402853	0.00137444	0.001090073	0.001398137	0.015450603	0.001943174	0.003246522	0.00163511	0.031232968	0.001848385	0.040617076	0.002109055	0.02381573	0.008388824	0.001327046	0.002085357	0.01616152	0.001327046	0.000900495	0.002464513	0.043223773	0.001137468	0.000971587	0.000829404	0.002251238	0.001966871	0.001303348	0.002132752	0.002701486	0.00163511	0.000568734	0.001824688	0.001232257	k__Bacteria;p__Firmicutes;c__Clostridia;o__Clostridiales;f__Lachnospiraceae;g__unidentified_Lachnospiraceae;
Sphingobacterium	4.74E-05	0.00042655	0.005237091	4.74E-05	9.48E-05	0	0.004360293	0.000189578	0.002132752	0.000118486	0.000758312	0.000284367	0.000616128	0.000450248	0.000663523	0.000142183	0	7.11E-05	0.003365009	2.37E-05	0.000782009	0.000497642	2.37E-05	0.00026067	7.11E-05	0.000450248	7.11E-05	0.000165881	0.000213275	0.000213275	0.00189578	0.000782009	0.000118486	7.11E-05	0.000639826	0.000189578	k__Bacteria;p__Bacteroidetes;c__Bacteroidia;o__Sphingobacteriales;f__Sphingobacteriaceae;g__Sphingobacterium;
Subdoligranulum	0.000568734	0.000829404	0.000402853	0.000236972	0.000545037	0.039906159	0.000497642	0.000805706	0.000402853	0.014170952	0.000308064	0.000592431	0.000331761	0.001421835	0.001042679	0.000165881	0.000142183	0.000592431	0.000473945	0.007275054	0.00042655	0.000213275	0.009123439	0.001090073	0.000473945	0.000308064	0.000402853	0.012772815	0.000758312	0.010995521	0.000355459	0.001018981	0.000616128	0.000592431	0.000165881	0.000710917	k__Bacteria;p__Firmicutes;c__Clostridia;o__Clostridiales;f__Ruminococcaceae;g__Subdoligranulum;
Arthrobacter	0.003649376	0.00232233	0.002654091	0.000900495	0.003815256	4.74E-05	0.008317733	0.004526174	0.005213394	0.001990568	0.00438399	0.001137468	0.004857935	0.003341311	0.001421835	0.001611413	0.000521339	0.004407687	0.001564018	0.000497642	0.015687576	0.007156568	0.001232257	0.003317614	0.003033247	0.018128392	0.002701486	0.001658807	0.001943174	0.001090073	0.006042797	0.001753596	0.001398137	0.003649376	0.000497642	0.002251238	k__Bacteria;p__Actinobacteria;c__unidentified_Actinobacteria;o__Micrococcales;f__Micrococcaceae;g__Arthrobacter;
Edwardsiella	0.000592431	4.74E-05	0	0.000118486	0	0.000853101	0	0	0	0.038934572	0.006350861	9.48E-05	7.11E-05	0.009549989	4.74E-05	9.48E-05	0.000165881	0	0	0.005047513	2.37E-05	4.74E-05	0.010734852	7.11E-05	0	4.74E-05	0	0.012678026	0.002938458	0.007464632	0	0.006919595	0	0	0	0.003744165	k__Bacteria;p__Proteobacteria;c__Gammaproteobacteria;o__Enterobacteriales;f__Enterobacteriaceae;g__Edwardsiella;
Dubosiella	0.000189578	0	7.11E-05	7.11E-05	0.000165881	4.74E-05	0.000236972	9.48E-05	0	9.48E-05	0.000142183	0	0.000236972	7.11E-05	9.48E-05	0.000189578	0	0.038508022	0	7.11E-05	0.000545037	4.74E-05	0.000331761	4.74E-05	7.11E-05	0.000331761	7.11E-05	9.48E-05	0.000236972	2.37E-05	7.11E-05	4.74E-05	0	4.74E-05	0.000284367	9.48E-05	k__Bacteria;p__Firmicutes;c__Erysipelotrichia;o__Erysipelotrichales;f__Erysipelotrichaceae;g__Dubosiella;
Corynebacterium	0.000710917	0.002346027	0.008696889	0.002180146	0.006256072	0	0.006090192	0.000734615	0.003222825	0.000876798	0.002654091	0.002203844	0.002156449	0.000924193	0.002440816	0.000876798	0.000165881	0.001208559	0.00274888	0.000379156	0.000616128	0.008839072	0.000568734	0.002203844	0.006516742	0.018199483	0.011706439	0.002464513	0.001753596	0.001232257	0.004857935	0.001350743	0.000971587	0.002203844	0.00068722	0.000663523	k__Bacteria;p__Actinobacteria;c__unidentified_Actinobacteria;o__Corynebacteriales;f__Corynebacteriaceae;g__Corynebacterium;
Pantoea	0.001184862	0.003388706	0.007369843	0.025593024	0.002867367	0.000118486	0.006303467	0.001587715	0.003601981	0.004526174	0.001658807	0.00094789	0.004028531	0.002274935	0.001303348	0.001184862	0.000450248	0.001018981	0.001943174	0.000663523	0.000876798	0.001564018	0.001611413	0.004075926	0.000758312	0.000758312	0.002796275	0.002132752	0.002274935	0.001066376	0.007298751	0.001279651	0.004810541	0.001587715	0.000734615	0.003175431	k__Bacteria;p__Proteobacteria;c__Gammaproteobacteria;o__Enterobacteriales;f__Enterobacteriaceae;g__Pantoea;
Blautia	0.001872082	0.007914879	0.002938458	0.000924193	0.002654091	0.000995284	0.001990568	0.015545392	0.002488211	0.00696699	0.004241807	0.03189649	0.003199128	0.036564848	0.004526174	0.021540795	0.007630513	0.002298633	0.001208559	0.013294154	0.00327022	0.001350743	0.003246522	0.034147729	0.000995284	0.001066376	0.001587715	0.004336596	0.005948008	0.002156449	0.004431385	0.008246641	0.004028531	0.004075926	0.001943174	0.004763146	k__Bacteria;p__Firmicutes;c__Clostridia;o__Clostridiales;f__Lachnospiraceae;g__Blautia;
Streptococcus	0.002298633	0.01109031	0.004715752	0.003483495	0.003293917	0.002274935	0.027796867	0.003151733	0.002654091	0.00997654	0.009052347	0.01109031	0.013744402	0.005853219	0.021161639	0.005094907	0.000734615	0.008696889	0.008933861	0.002369724	0.008981255	0.008649494	0.004976421	0.009147136	0.016019337	0.014313135	0.009502595	0.012393659	0.008033366	0.010071329	0.009313017	0.026469822	0.010592668	0.005663641	0.006350861	0.006753715	k__Bacteria;p__Firmicutes;c__Bacilli;o__Lactobacillales;f__Streptococcaceae;g__Streptococcus;
Exiguobacterium	0.000284367	9.48E-05	0.000236972	0.000473945	0.000142183	4.74E-05	0.000971587	4.74E-05	0.001042679	0.000308064	0.000473945	9.48E-05	0.000189578	0.000236972	4.74E-05	0.000118486	0	0.00026067	0.000355459	0.000165881	0.000876798	0.000284367	0.000165881	9.48E-05	0.000995284	0.000734615	0.000379156	0.000189578	0.000284367	0.000142183	0.004763146	0.000782009	0.000189578	0.00189578	0.000236972	0.000473945	k__Bacteria;p__Firmicutes;c__Bacilli;o__Bacillales;f__unidentified_Bacillales;g__Exiguobacterium;
Kytococcus	0.000450248	0.00094789	0.001421835	0.000284367	0.001398137	2.37E-05	0.002891064	0.001564018	0.002606697	0.003293917	0.004075926	0.000568734	0.003767862	0.004360293	0.002630394	0.001042679	0.000118486	0.000758312	0.003483495	0.000142183	0.008175549	0.001919477	0.000236972	0.002464513	0.001090073	0.006184981	0.00026067	0.001161165	0.021422309	0.000545037	0.002274935	0.00369677	0.000236972	0.000995284	0.006398256	0.002891064	k__Bacteria;p__Actinobacteria;c__unidentified_Actinobacteria;o__Micrococcales;f__Dermacoccaceae;g__Kytococcus;
Acetobacter	0	0	0.000165881	4.74E-05	0	0	0.028649968	0	2.37E-05	7.11E-05	4.74E-05	2.37E-05	0	2.37E-05	0	0	0	0.006682623	0	0	0	2.37E-05	0	0	0.0180573	7.11E-05	0.01874452	0	7.11E-05	0	7.11E-05	7.11E-05	2.37E-05	0	2.37E-05	4.74E-05	k__Bacteria;p__Proteobacteria;c__Alphaproteobacteria;o__unidentified_Alphaproteobacteria;f__Acetobacteraceae;g__Acetobacter;
Finegoldia	0.000782009	0.02037963	0.012441053	0.002772578	0.016114126	0.001587715	0.016919832	0.010948127	0.00808076	0.007512026	0.010640063	0.007630513	0.026493519	0.004099623	0.014218346	0.012132989	0.008009668	0.001848385	0.006303467	0.003033247	0.004218109	0.015166236	0.00274888	0.020758786	0.006113889	0.028555179	0.009147136	0.019787199	0.003673073	0.006587834	0.010640063	0.007488329	0.00876798	0.002962156	0.003601981	0.00232233	k__Bacteria;p__Firmicutes;c__Clostridia;o__Clostridiales;f__unidentified_Clostridiales;g__Finegoldia;
Aeromonas	0.007417237	0.004715752	0.001777293	0.002819972	0.00137444	4.74E-05	0.002819972	0.000118486	0.001492926	0.001848385	0.000710917	0.001658807	0.006042797	0.001066376	0.006350861	0.000616128	0.000545037	0.00068722	0.000308064	0.000616128	0.002488211	0.001824688	0.001327046	0.006303467	0.000710917	0.003365009	0.002251238	0.006895898	0.001445532	0.001729899	0.001161165	0.001800991	0.001398137	0.00137444	4.74E-05	0.001872082	k__Bacteria;p__Proteobacteria;c__Gammaproteobacteria;o__Aeromonadales;f__Aeromonadaceae;g__Aeromonas;
Bifidobacterium	0.003886348	0.000971587	0.003365009	0.001303348	0.001279651	0.000189578	0.006350861	0.006469348	0.002180146	0.001303348	0.000805706	0.001018981	0.000995284	0.000971587	0.00042655	0.001042679	0.00206166	0.002417119	0.00111377	0.001279651	0.001587715	0.00137444	0.002511908	0.001492926	0.001090073	0.000782009	0.001706202	0.001303348	0.002274935	0.003104339	0.002132752	0.000734615	0.000592431	0.003151733	0.001919477	0.001824688	k__Bacteria;p__Actinobacteria;c__unidentified_Actinobacteria;o__Bifidobacteriales;f__Bifidobacteriaceae;g__Bifidobacterium;
Dyella	0.003720467	0.006658926	0.007014384	0.00189578	0.00026067	0	2.37E-05	0	0.001682504	2.37E-05	4.74E-05	0	0	2.37E-05	2.37E-05	2.37E-05	0	4.74E-05	0.001208559	4.74E-05	0	0	0.004194412	0	2.37E-05	0	0.001848385	9.48E-05	4.74E-05	0	0	0	0.002891064	0	0.000355459	0	k__Bacteria;p__Proteobacteria;c__Gammaproteobacteria;o__Xanthomonadales;f__Rhodanobacteraceae;g__Dyella;
Kocuria	0.004952724	0.004857935	0.001753596	0.001706202	0.01135098	7.11E-05	0.004099623	0.0060191	0.00369677	0.003412403	0.009692173	0.003388706	0.02381573	0.004597265	0.003649376	0.007109173	0.000758312	0.002583	0.00232233	0.001303348	0.01135098	0.010071329	0.001184862	0.007488329	0.00300955	0.025000592	0.002369724	0.004336596	0.01040309	0.008459916	0.010829641	0.003720467	0.005568852	0.004620963	0.001090073	0.005995403	k__Bacteria;p__Actinobacteria;c__unidentified_Actinobacteria;o__Micrococcales;f__Micrococcaceae;g__Kocuria;
Faecalibacterium	0.001706202	0.005284485	0.001777293	0.000568734	0.002085357	0.025071684	0.001042679	0.003554587	0.000971587	0.016588071	0.002488211	0.004668357	0.00111377	0.007914879	0.003815256	0.001800991	0.000782009	0.000900495	0.000497642	0.009621081	0.001706202	0.000782009	0.009218228	0.004952724	0.000663523	0.000782009	0.000995284	0.014739686	0.002132752	0.011706439	0.00111377	0.005687339	0.003341311	0.001943174	0.00042655	0.003151733	k__Bacteria;p__Firmicutes;c__Clostridia;o__Clostridiales;f__Ruminococcaceae;g__Faecalibacterium;
Peptoniphilus	0.000758312	0.004218109	0.004573568	0.001800991	0.013365246	0.000402853	0.012606934	0.000971587	0.004810541	0.00232233	0.001398137	0.006943292	0.003033247	0.001800991	0.005900614	0.001564018	7.11E-05	0.002630394	0.002606697	0.00094789	0.005023816	0.007038081	0.001421835	0.004336596	0.005853219	0.005355577	0.005047513	0.003791559	0.00395744	0.003459798	0.00971587	0.006208678	0.003767862	0.000829404	0.001540321	0.002037963	k__Bacteria;p__Firmicutes;c__Clostridia;o__Clostridiales;f__unidentified_Clostridiales;g__Peptoniphilus;
Peredibacter	0.000189578	4.74E-05	0.00026067	0	0	0	0.006730017	0	0.003910045	0.000118486	0.000165881	4.74E-05	7.11E-05	0.000213275	0.001018981	0	7.11E-05	7.11E-05	0.001018981	0.000118486	0	2.37E-05	0.000308064	0	0.000142183	7.11E-05	4.74E-05	2.37E-05	2.37E-05	2.37E-05	0.004075926	4.74E-05	9.48E-05	0.000213275	2.37E-05	0	k__Bacteria;p__Proteobacteria;c__Deltaproteobacteria;o__Bdellovibrionales;f__Bacteriovoracaceae;g__Peredibacter;
unidentified_Xanthomonadaceae	0	0	9.48E-05	0	0	0	0.02286784	0	0	0	0	0	0	0	0	0	0	0.004075926	7.11E-05	0	0	0	0	0	0.014597502	0	0.013080879	0	0	0	0	0	0	0	0	0	k__Bacteria;p__Proteobacteria;c__Gammaproteobacteria;o__Xanthomonadales;f__Xanthomonadaceae;g__unidentified_Xanthomonadaceae;
Chujaibacter	0.001966871	0.00490533	0.006137586	0.001208559	0.000189578	0	0	0	0.001042679	0	0	0	7.11E-05	0	0	4.74E-05	0	4.74E-05	0.000900495	0	0.000142183	0	0.003104339	0	0	2.37E-05	0.001658807	0	2.37E-05	0	0	0	0.001824688	2.37E-05	0.000331761	7.11E-05	k__Bacteria;p__Proteobacteria;c__Gammaproteobacteria;o__Xanthomonadales;f__Rhodanobacteraceae;g__Chujaibacter;
Psychrobacter	0.002346027	0.001279651	0.005663641	0.000639826	0.002464513	0.000118486	0.010545274	0.000331761	0.00111377	0.00274888	0.001255954	0.00189578	0.001753596	0.001682504	0.003056944	0.000331761	0.000545037	0.008839072	0.005900614	0.000497642	0.001800991	0.002274935	0.002535605	0.001872082	0.002488211	0.002393422	0.001279651	0.002274935	0.005687339	0.002251238	0.001161165	0.004786843	0.00137444	0.001729899	0.00189578	0.003601981	k__Bacteria;p__Proteobacteria;c__Gammaproteobacteria;o__Pseudomonadales;f__Moraxellaceae;g__Psychrobacter;
Agrococcus	0.000165881	0.000497642	0.000592431	0.000236972	0.000355459	2.37E-05	0.000331761	0.000331761	0.000189578	9.48E-05	0.00026067	0.000236972	0.000379156	0.000568734	0.000284367	0.000118486	9.48E-05	9.48E-05	0.000450248	0.000236972	0.00042655	0.000189578	0.000284367	0.001232257	0.000497642	0.000379156	0.000189578	0.000497642	0.000165881	0.000189578	0.000308064	0.000213275	0.00026067	0.000284367	9.48E-05	0.000213275	k__Bacteria;p__Actinobacteria;c__unidentified_Actinobacteria;o__Micrococcales;f__Microbacteriaceae;g__Agrococcus;
Prevotella	0.000165881	0.004099623	0.000995284	0.000142183	0.000758312	0.000189578	0.001611413	0.000118486	0.000379156	0.002583	0.001303348	0.000331761	0.001564018	0.000497642	0.00137444	0.000118486	9.48E-05	0.000331761	0.001232257	0.000165881	9.48E-05	0.00094789	0.000473945	0.000616128	0.000473945	0.003341311	0.000568734	0.002227541	0.004336596	0.000971587	0.000853101	0.002985853	0.001303348	0.00094789	0.0034361	0.00206166	k__Bacteria;p__Bacteroidetes;c__Bacteroidia;o__Bacteroidales;f__Prevotellaceae;g__Prevotella;
Bacteroides	0.000118486	0.002346027	0.00111377	0.000165881	0.002014266	0.000782009	0.000710917	0.000639826	0.000308064	0.001421835	0.002369724	0.001398137	0.00094789	0.002180146	0.000805706	0.001492926	0.000758312	0.001824688	0.001445532	0.000379156	0.003246522	0.000782009	0.000236972	0.001327046	0.000497642	0.001540321	0.000545037	0.000734615	0.002938458	0.000355459	0.000497642	0.00206166	0.003293917	0.000355459	0.00026067	0.000971587	k__Bacteria;p__Bacteroidetes;c__Bacteroidia;o__Bacteroidales;f__Bacteroidaceae;g__Bacteroides;
Facklamia	0	0.001469229	0.001492926	0.000734615	0.000521339	2.37E-05	0.001824688	0	0.000853101	0.001445532	0.001469229	0.000663523	0.001255954	0.00094789	0.002274935	0.000165881	0	0.000402853	0.000616128	9.48E-05	0.000592431	0.000971587	7.11E-05	0.001042679	0.00137444	0.001018981	0.001848385	0.001303348	0.00575843	0.000284367	0.000450248	0.002819972	0.000213275	0.000142183	0.001445532	0.00137444	k__Bacteria;p__Firmicutes;c__Bacilli;o__Lactobacillales;f__Aerococcaceae;g__Facklamia;
Lachnoclostridium	0.000213275	0.000355459	0.000853101	0.000165881	0.000402853	0.017654447	0.001303348	0.000663523	0.000876798	0.012891301	0.00094789	0.00068722	0.001350743	0.000829404	0.000165881	0.001564018	4.74E-05	0.001184862	0.000402853	0.008625797	0.002109055	0.000616128	0.008436219	0.000758312	0.000355459	0.000379156	0.000545037	0.013554824	0.001729899	0.008531008	0.001611413	0.000521339	0.000189578	0.001303348	0.000829404	0.000402853	k__Bacteria;p__Firmicutes;c__Clostridia;o__Clostridiales;f__Lachnospiraceae;g__Lachnoclostridium;
Candidatus_Saccharimonas	0	0.002037963	0.001943174	0.000805706	0.001184862	9.48E-05	2.37E-05	7.11E-05	0.000995284	0.001184862	0.000473945	0.001872082	0.000710917	0.000568734	0.004265504	0.000165881	0.000213275	4.74E-05	0	0.000189578	2.37E-05	0.001777293	0.000236972	0.000473945	7.11E-05	0.000782009	0.000639826	0.001445532	0.000402853	0.002298633	0.000189578	0.003815256	0.014123557	0.000379156	0	0.006587834	k__Bacteria;p__unidentified_Bacteria;c__unidentified_Bacteria;o__unidentified_Bacteria;f__unidentified_Bacteria;g__Candidatus_Saccharimonas;
unidentified_Ruminococcaceae	0.001492926	0.003056944	0.002654091	0.000284367	0.003933743	0.000663523	0.000782009	0.001966871	0.000473945	0.002701486	0.003744165	0.002796275	0.003388706	0.004573568	0.000853101	0.003981137	0.001137468	0.002819972	0.001492926	0.001208559	0.005355577	0.001943174	0.001658807	0.003412403	0.00068722	0.001729899	0.000829404	0.001327046	0.004857935	0.016825043	0.002630394	0.00206166	0.002369724	0.000900495	0.000710917	0.001611413	k__Bacteria;p__Firmicutes;c__Clostridia;o__Clostridiales;f__Ruminococcaceae;g__unidentified_Ruminococcaceae;
Phascolarctobacterium	0.000236972	0.002274935	0.000165881	0	7.11E-05	2.37E-05	0	2.37E-05	7.11E-05	0.001492926	0.001398137	0	0.000118486	0.001232257	0	0	0	0.000142183	0.000331761	2.37E-05	9.48E-05	2.37E-05	0.000118486	2.37E-05	2.37E-05	0	4.74E-05	0	0.001137468	0	9.48E-05	0.001516624	0.001018981	9.48E-05	4.74E-05	0.001090073	k__Bacteria;p__Firmicutes;c__Negativicutes;o__Selenomonadales;f__Acidaminococcaceae;g__Phascolarctobacterium;
Cellulomonas	0.001161165	2.37E-05	0.001090073	0.000331761	0.000165881	0.000308064	0.000900495	4.74E-05	0.000995284	0.002440816	4.74E-05	7.11E-05	2.37E-05	4.74E-05	2.37E-05	4.74E-05	0	0.000118486	0.000142183	0.000995284	0	2.37E-05	0.008365127	2.37E-05	0.001137468	7.11E-05	0.002867367	0.001990568	7.11E-05	0.001232257	0.00026067	4.74E-05	9.48E-05	0.001184862	2.37E-05	0.00026067	k__Bacteria;p__Actinobacteria;c__unidentified_Actinobacteria;o__Micrococcales;f__Cellulomonadaceae;g__Cellulomonas;
Brochothrix	4.74E-05	0.000118486	9.48E-05	0.000142183	4.74E-05	0	0.000308064	0	7.11E-05	0	4.74E-05	7.11E-05	0.000142183	7.11E-05	4.74E-05	0.000118486	0.000118486	0.000236972	0	4.74E-05	0.002251238	0.000876798	4.74E-05	4.74E-05	2.37E-05	0.000189578	9.48E-05	2.37E-05	0.000355459	0.000165881	2.37E-05	0.000118486	7.11E-05	0.001137468	0	0.000142183	k__Bacteria;p__Firmicutes;c__Bacilli;o__Bacillales;f__Listeriaceae;g__Brochothrix;
Ezakiella	0.000355459	0.000639826	0.001184862	0.000545037	0.003933743	4.74E-05	0.008696889	0.000236972	0.001398137	0.000308064	0.00042655	0.003720467	0.000782009	0.000165881	0.002843669	0.000236972	0.000663523	0.001777293	0.002014266	0.000189578	0.00507121	0.003791559	0.000473945	0.001303348	0.003246522	0.001966871	0.002630394	0.000805706	0.001137468	0.001729899	0.004881632	0.003104339	0.001990568	0.000710917	0.000568734	0.000924193	k__Bacteria;p__Firmicutes;c__Clostridia;o__Clostridiales;f__unidentified_Clostridiales;g__Ezakiella;
Conexibacter	0.000924193	0.001943174	0.00395744	0.00068722	0.000189578	0	0	0	0.000663523	4.74E-05	0	7.11E-05	2.37E-05	0	7.11E-05	0	0	0.000213275	0.000924193	7.11E-05	9.48E-05	0	0.001303348	4.74E-05	7.11E-05	0	0.000663523	0.000142183	4.74E-05	0	9.48E-05	2.37E-05	0.00068722	2.37E-05	0.000142183	2.37E-05	k__Bacteria;p__Actinobacteria;c__Thermoleophilia;o__Solirubrobacterales;f__Solirubrobacteraceae;g__Conexibacter;
Shewanella	0.003649376	0.001848385	4.74E-05	4.74E-05	0.001066376	0	0.000710917	7.11E-05	9.48E-05	9.48E-05	7.11E-05	0.000308064	0.002346027	0.000118486	0.001682504	7.11E-05	0	0.000165881	0.00042655	7.11E-05	0.000118486	0.000142183	0.00026067	0.002606697	0.00068722	0.001800991	0.000331761	0.002464513	0.000142183	0.00026067	0.000165881	0.000213275	7.11E-05	0.000142183	0	0.000497642	k__Bacteria;p__Proteobacteria;c__Gammaproteobacteria;o__Alteromonadales;f__Shewanellaceae;g__Shewanella;
Bosea	0.00026067	0.000213275	0.000545037	7.11E-05	0.000236972	0	0.00026067	0.000308064	0.000189578	0.000308064	0.000663523	0.000521339	0.000521339	0.000213275	0.00026067	0.000402853	0.000521339	0.000355459	0.000639826	0.000308064	0.000284367	0.001279651	0.000308064	0.000189578	0.00026067	0.000331761	0.000142183	0.000213275	0.000236972	0.00068722	0.000805706	0.000189578	0.000402853	0.000473945	0.000165881	0.000758312	k__Bacteria;p__Proteobacteria;c__Alphaproteobacteria;o__Rhizobiales;f__Beijerinckiaceae;g__Bosea;
Arcobacter	0.001753596	0.00042655	0	0	2.37E-05	0.00026067	0.000165881	2.37E-05	0	0.001658807	0	0	0.000853101	0	0.000710917	0	2.37E-05	2.37E-05	4.74E-05	0.000379156	0	0.00068722	0.000734615	0.001350743	9.48E-05	0.000355459	4.74E-05	0.003033247	0	0.004455082	0	2.37E-05	0.000355459	9.48E-05	0	0.000189578	k__Bacteria;p__unidentified_Bacteria;c__unidentified_Bacteria;o__Campylobacterales;f__unidentified_Campylobacterales;g__Arcobacter;
Lawsonella	0.003341311	0.003791559	0.000545037	0.001990568	0.000379156	0.000142183	0.005142302	0.000639826	0.001445532	0.002677789	0.003862651	0.001137468	0.002417119	0.00137444	0.00137444	0.001090073	4.74E-05	0.005734733	0.003673073	0.00206166	0.006801109	0.002677789	0.002464513	0.002417119	0.01229887	0.000710917	0.002701486	0.003601981	0.001516624	0.001421835	0.003199128	0.001184862	0.000853101	0.000995284	0.000497642	0.003530889	k__Bacteria;p__Actinobacteria;c__unidentified_Actinobacteria;o__Corynebacteriales;f__Corynebacteriaceae;g__Lawsonella;
Ornithinimicrobium	7.11E-05	0.000118486	0.002725183	9.48E-05	0.000734615	0	0.000663523	0.000142183	0.000165881	0.000189578	0.000189578	0.000165881	4.74E-05	7.11E-05	0.000118486	0.000189578	7.11E-05	0.000236972	0.011516861	0.000142183	0.00094789	0.000284367	4.74E-05	0.000118486	0.002819972	0.000379156	0.000213275	0.000213275	0.000284367	0.000189578	0.000592431	0.000118486	7.11E-05	0.000142183	0.000758312	0.00026067	k__Bacteria;p__Actinobacteria;c__unidentified_Actinobacteria;o__Micrococcales;f__Intrasporangiaceae;g__Ornithinimicrobium;
Microbacterium	0.001255954	0.000592431	0.001018981	0.001161165	0.000995284	0.000355459	0.003625678	0.000663523	0.002156449	0.000639826	0.001587715	0.002985853	0.001090073	0.001469229	0.00094789	0.001658807	0.000355459	0.000805706	0.00163511	0.000758312	0.003199128	0.003199128	0.000663523	0.000734615	0.003128036	0.002464513	0.001706202	0.00068722	0.001753596	0.001990568	0.003317614	0.000971587	0.001800991	0.002109055	0.001398137	0.00274888	k__Bacteria;p__Actinobacteria;c__unidentified_Actinobacteria;o__Micrococcales;f__Microbacteriaceae;g__Microbacterium;
Mycobacterium	2.37E-05	0.000189578	0.001398137	0.00026067	0.000331761	0	0.000450248	4.74E-05	0.001208559	0.000758312	0.000450248	0.000213275	0.000355459	0.000473945	0.000236972	0.000118486	0.000142183	0.000876798	0.004407687	0.000450248	0.001872082	0.001564018	0.000236972	0.000639826	0.001327046	0.000402853	0.000331761	0.000355459	0.000497642	0.00206166	0.004004834	0.000616128	0.000450248	0.000616128	0.000473945	0.002891064	k__Bacteria;p__Actinobacteria;c__unidentified_Actinobacteria;o__Corynebacteriales;f__Mycobacteriaceae;g__Mycobacterium;
Cloacibacterium	9.48E-05	0.000142183	0.001824688	0.000284367	7.11E-05	0	4.74E-05	2.37E-05	0.000639826	0.000331761	4.74E-05	7.11E-05	4.74E-05	0	9.48E-05	4.74E-05	4.74E-05	0	2.37E-05	4.74E-05	4.74E-05	0.000189578	0.000308064	4.74E-05	0	2.37E-05	0.00026067	0.000284367	0.000142183	0.000734615	0	9.48E-05	0.000331761	4.74E-05	4.74E-05	0.000521339	k__Bacteria;p__Bacteroidetes;c__Bacteroidia;o__Flavobacteriales;f__unidentified_Flavobacteriales;g__Cloacibacterium;
Thermomonas	0.000213275	0.001208559	0.001066376	0.000568734	0.002369724	4.74E-05	0.000734615	0.000213275	0.000592431	0.001303348	0.001706202	0.004218109	0.001990568	0.001161165	0.004312898	0.001042679	0.000284367	0.000450248	0.000189578	0.000355459	0.000402853	0.007322448	0.000165881	0.001208559	0.000189578	0.001255954	0.000568734	0.001090073	0.000900495	0.00327022	0.000876798	0.003199128	0.003388706	0.001800991	0.000521339	0.005308183	k__Bacteria;p__Proteobacteria;c__Gammaproteobacteria;o__Xanthomonadales;f__Xanthomonadaceae;g__Thermomonas;
Dialister	0.000663523	0.00042655	0.000355459	0.000213275	0.000142183	4.74E-05	0.001398137	0.00068722	0.000308064	0.001184862	0.000758312	0.000616128	0.000473945	0.000853101	0.000450248	0.000165881	0	0.000758312	0.00042655	0.000213275	0.001943174	0.001800991	0.000829404	0.000379156	0.000829404	0.000165881	0.00042655	0.001018981	0.004265504	0.000805706	0.001540321	0.001184862	0.000497642	0.000616128	0.000805706	0.001327046	k__Bacteria;p__Firmicutes;c__Negativicutes;o__Selenomonadales;f__Veillonellaceae;g__Dialister;
Porphyromonas	0.000142183	0.001303348	0.001066376	9.48E-05	0.001753596	0	0.002014266	0.000165881	0.000189578	0.000616128	0.000805706	0.000758312	0.001516624	0.000118486	0.001516624	0.000213275	0.000450248	0.000473945	0.001682504	4.74E-05	0.002132752	0.004455082	0.00026067	0.000521339	0.000805706	0.00490533	0.000497642	0.001066376	0.001137468	0.001208559	0.001706202	0.002701486	0.002796275	0.001540321	0.000189578	0.001327046	k__Bacteria;p__Bacteroidetes;c__Bacteroidia;o__Bacteroidales;f__Porphyromonadaceae;g__Porphyromonas;
Sphingomonas	0.002227541	0.003412403	0.006184981	0.001350743	0.000710917	0.000450248	0.001303348	0.001516624	0.00137444	0.002014266	0.003862651	0.001943174	0.004289201	0.00137444	0.001421835	0.00300955	0.000355459	0.002037963	0.008554705	0.001018981	0.007298751	0.003341311	0.003317614	0.001042679	0.002725183	0.001184862	0.001279651	0.002251238	0.002583	0.00412332	0.003104339	0.002227541	0.002488211	0.001398137	0.000876798	0.001018981	k__Bacteria;p__Proteobacteria;c__Alphaproteobacteria;o__Sphingomonadales;f__Sphingomonadaceae;g__Sphingomonas;
Atopobium	0.000165881	4.74E-05	0.001777293	0.00094789	0.000284367	0	0.000473945	0.001587715	0.001611413	0.000331761	0.000545037	0.000308064	0.00026067	0.000473945	0.000213275	0.00026067	2.37E-05	0.00026067	0.000521339	7.11E-05	9.48E-05	0.001161165	7.11E-05	0.000236972	0.000592431	0.000639826	0.001611413	7.11E-05	0.00111377	0.000545037	0.001848385	0.000545037	0.000521339	0.00137444	9.48E-05	0.000592431	k__Bacteria;p__Actinobacteria;c__Coriobacteriia;o__Coriobacteriales;f__Atopobiaceae;g__Atopobium;
Faecalibaculum	0	0	7.11E-05	7.11E-05	0	0	4.74E-05	0	2.37E-05	0	0	0.001066376	0	0	7.11E-05	0.000616128	0.010166118	0.000782009	0	0.000473945	0	0	0	0	4.74E-05	0.000971587	4.74E-05	0	7.11E-05	0.000118486	0	0	0	9.48E-05	2.37E-05	4.74E-05	k__Bacteria;p__Firmicutes;c__Erysipelotrichia;o__Erysipelotrichales;f__Erysipelotrichaceae;g__Faecalibaculum;
Anaerostipes	7.11E-05	0.001492926	0.001469229	0.00042655	0.000758312	0.000213275	0.000497642	0.000971587	0.00111377	0.001066376	0.001279651	0.00111377	0.000900495	0.002606697	0.000450248	0.001137468	0.000355459	0.000284367	0.000142183	0.000379156	0.000568734	0.000592431	0.000355459	0.001255954	0.000213275	9.48E-05	0.000971587	0.000331761	0.001966871	0.000355459	0.001824688	0.001350743	0.001658807	0.000165881	2.37E-05	0.000663523	k__Bacteria;p__Firmicutes;c__Clostridia;o__Clostridiales;f__Lachnospiraceae;g__Anaerostipes;
Aquabacterium	0.000142183	2.37E-05	0.002180146	7.11E-05	0.000450248	0	0.000331761	0.000379156	4.74E-05	0.000616128	0.000308064	0.000118486	0.000142183	0.002251238	0	4.74E-05	0.000142183	0.000213275	0.009265622	2.37E-05	0.000568734	0.000118486	0	0.000710917	0.002677789	0.000355459	0.000142183	4.74E-05	0.000213275	9.48E-05	0.000165881	0.000355459	0	7.11E-05	0.000355459	0.000189578	k__Bacteria;p__Proteobacteria;c__Gammaproteobacteria;o__unidentified_Gammaproteobacteria;f__Burkholderiaceae;g__Aquabacterium;
Akkermansia	0.000521339	0.000639826	4.74E-05	0.000213275	9.48E-05	0.009597384	0.000213275	4.74E-05	0.000189578	0.000734615	0	0.000165881	4.74E-05	0	0.000734615	2.37E-05	2.37E-05	0.000924193	0.000142183	0.000545037	0.000213275	0	0.000473945	7.11E-05	7.11E-05	9.48E-05	9.48E-05	0.000876798	0.000213275	0.000450248	0.000284367	4.74E-05	4.74E-05	0.000331761	0	0.000118486	k__Bacteria;p__Verrucomicrobia;c__Verrucomicrobiae;o__Verrucomicrobiales;f__Akkermansiaceae;g__Akkermansia;
Actinomyces	0.00094789	0.002037963	0.001611413	0.000829404	0.001350743	2.37E-05	0.005379274	0.00068722	0.000805706	0.00232233	0.00928932	0.000663523	0.002464513	0.002725183	0.000663523	0.001706202	0.000521339	0.000900495	0.003459798	0.000379156	0.001279651	0.004786843	0.000592431	0.001540321	0.005284485	0.003838954	0.002725183	0.002085357	0.002630394	0.000971587	0.001564018	0.001469229	0.000639826	0.003151733	0.002346027	0.001990568	k__Bacteria;p__Actinobacteria;c__unidentified_Actinobacteria;o__Actinomycetales;f__Actinomycetaceae;g__Actinomyces;
Helcococcus	0	0	0.003365009	7.11E-05	7.11E-05	0	0.004099623	0	7.11E-05	0	2.37E-05	0.00274888	4.74E-05	0	0.001018981	0.000639826	0.000213275	2.37E-05	0.002772578	0.000308064	0	0.000355459	2.37E-05	0	7.11E-05	7.11E-05	0.000142183	0	2.37E-05	0.000284367	0.000189578	0.001184862	0.000284367	7.11E-05	0.001042679	9.48E-05	k__Bacteria;p__Firmicutes;c__Clostridia;o__Clostridiales;f__unidentified_Clostridiales;g__Helcococcus;
Megasphaera	0.000782009	0.000308064	0.000592431	0.000379156	0.000284367	4.74E-05	0.000213275	0.004431385	0.000213275	0.000236972	0	0.000189578	0.000355459	0.000473945	0.001469229	0.000142183	0.000142183	0.000165881	2.37E-05	0.000663523	0.000592431	0.00042655	0.000473945	0.000402853	0	0.000118486	0.000402853	0.000331761	0.000450248	0.000236972	2.37E-05	0.000236972	0.000236972	0.002346027	0	0.000853101	k__Bacteria;p__Firmicutes;c__Negativicutes;o__Selenomonadales;f__Veillonellaceae;g__Megasphaera;
Brevibacterium	0.000213275	0.001350743	0.000592431	0.000165881	0.002417119	0	0.001872082	0.000663523	0.000521339	0.001990568	0.002796275	0.001066376	0.008033366	0.002227541	0.002085357	0.00094789	0.000165881	0.003625678	0.000782009	0.000189578	0.00163511	0.001398137	9.48E-05	0.002511908	0.000639826	0.000568734	0.00068722	0.001658807	0.009170833	0.000782009	0.000355459	0.001753596	7.11E-05	0.000402853	0.001350743	0.001421835	k__Bacteria;p__Actinobacteria;c__unidentified_Actinobacteria;o__Micrococcales;f__Brevibacteriaceae;g__Brevibacterium;
Romboutsia	0.000876798	0.000900495	0.000663523	0.00026067	0.001943174	4.74E-05	0.001255954	0.000355459	0.000450248	0.00042655	0.002843669	0.003744165	0.003933743	0.000782009	0.001729899	0.004810541	0.002559302	0.002109055	0.000568734	0.001090073	0.00464466	0.001966871	0.000758312	0.001800991	0.000734615	0.003033247	0.000639826	0.000995284	0.00369677	0.000876798	0.00232233	0.000758312	0.000331761	0.000568734	0.000142183	0.000355459	k__Bacteria;p__Firmicutes;c__Clostridia;o__Clostridiales;f__Peptostreptococcaceae;g__Romboutsia;
Ferruginibacter	7.11E-05	0.002251238	0.001421835	0.000450248	0.001469229	2.37E-05	2.37E-05	0	0.000829404	0.001255954	0.001303348	0.002464513	0.003199128	0.000521339	0.004407687	0.000639826	0.000165881	7.11E-05	7.11E-05	0.000142183	0.000213275	0.002630394	0.000236972	0.00094789	0	0.002251238	0.000521339	0.001066376	0.000568734	0.00189578	0.000402853	0.00412332	0.008839072	0.000924193	0	0.005142302	k__Bacteria;p__Bacteroidetes;c__Bacteroidia;o__Chitinophagales;f__Chitinophagaceae;g__Ferruginibacter;
Nocardioides	0.000236972	0.000355459	0.001587715	0.000165881	0.000213275	7.11E-05	0.000592431	0.000402853	0.000284367	0.000473945	0.000236972	0.000331761	0.000118486	9.48E-05	7.11E-05	0.00042655	7.11E-05	0.000639826	0.00575843	0.001564018	0.000568734	0.000213275	0.00042655	7.11E-05	0.002203844	0.000142183	0.00042655	0.000450248	0.000189578	0.001516624	0.000450248	0.000165881	0.000142183	0.000876798	0.000592431	0.000521339	k__Bacteria;p__Actinobacteria;c__unidentified_Actinobacteria;o__Propionibacteriales;f__Nocardioidaceae;g__Nocardioides;
unidentified_Alphaproteobacteria	4.74E-05	0.00042655	0.000402853	0.000118486	0.000331761	0	0.00163511	0	0.001398137	0.000165881	0.001066376	0.00094789	0.001611413	2.37E-05	0.001208559	0.000616128	0	0.001540321	0.000284367	0.000189578	0.001872082	0.001090073	0.000142183	0.000331761	0.000189578	0.000236972	0.000308064	0.000379156	0.001516624	0.000805706	0.002346027	0.000805706	0.001018981	0.000284367	0	0.000284367	k__Bacteria;p__Proteobacteria;c__Alphaproteobacteria;o__unidentified_Alphaproteobacteria;f__unidentified_Alphaproteobacteria;g__unidentified_Alphaproteobacteria;
Dorea	0.000568734	0.000568734	0.000592431	0.000142183	0.000497642	0.000142183	0.000236972	0.003744165	0.000165881	0.000331761	0.000331761	0.005000118	0.000450248	0.00739354	0.001469229	0.003341311	0.001208559	0.000379156	0.00026067	0.002298633	0.000829404	0.000142183	0.000710917	0.008175549	0.000165881	0.000284367	7.11E-05	0.000545037	0.000213275	0.000236972	0.000308064	0.000782009	0.000189578	0.000568734	2.37E-05	0.000379156	k__Bacteria;p__Firmicutes;c__Clostridia;o__Clostridiales;f__Lachnospiraceae;g__Dorea;
Hyphomicrobium	0	0.000284367	0.000189578	7.11E-05	0.000758312	0	2.37E-05	2.37E-05	0.000165881	0.000308064	0.000616128	0.001042679	0.000473945	0.000142183	0.000592431	0.00026067	0.000118486	0.002109055	0	0.000142183	0.000236972	0.002488211	0	0.000118486	4.74E-05	0.000379156	0.000118486	9.48E-05	0.000308064	0.000734615	0.000355459	0.000521339	0.000805706	0.000734615	0	0.001327046	k__Bacteria;p__Proteobacteria;c__Alphaproteobacteria;o__Rhizobiales;f__Hyphomicrobiaceae;g__Hyphomicrobium;
Providencia	2.37E-05	0.000829404	0.001350743	0.003246522	0.000236972	0	0	0	0.000758312	0.001018981	0.000616128	2.37E-05	2.37E-05	0.000758312	4.74E-05	0	0	0	0	0	0	0.000142183	4.74E-05	7.11E-05	0	9.48E-05	0.001018981	2.37E-05	0.000402853	0.000118486	0.000805706	0.000592431	0.000710917	0	0	0.000379156	k__Bacteria;p__Proteobacteria;c__Gammaproteobacteria;o__Enterobacteriales;f__Enterobacteriaceae;g__Providencia;
Listeria	0.000189578	4.74E-05	2.37E-05	0.000165881	9.48E-05	0.00042655	7.11E-05	2.37E-05	4.74E-05	0.007843788	0.002156449	0.000639826	0.00026067	0.001492926	0.000663523	0.000473945	0.00026067	4.74E-05	4.74E-05	0.001090073	0.002891064	0.000758312	0.001990568	7.11E-05	4.74E-05	0.000473945	7.11E-05	0.003554587	0.000710917	0.001492926	0.000142183	0.002630394	0.000118486	0.000284367	0	0.000971587	k__Bacteria;p__Firmicutes;c__Bacilli;o__Bacillales;f__Listeriaceae;g__Listeria;
unidentified_Rhizobiaceae	0.002417119	0.002274935	0.00232233	0.007488329	0.000995284	0.000165881	0.001303348	0.001327046	0.001587715	0.0034361	0.002417119	0.001492926	0.00111377	0.005521458	0.001232257	0.000829404	0.000450248	0.001872082	0.000710917	0.00068722	0.00232233	0.002488211	0.003791559	0.003222825	0.00026067	0.00068722	0.000639826	0.001421835	0.001540321	0.001516624	0.001966871	0.002559302	0.001492926	0.00111377	0.000876798	0.002583	k__Bacteria;p__Proteobacteria;c__Alphaproteobacteria;o__Rhizobiales;f__Rhizobiaceae;g__unidentified_Rhizobiaceae;
Ottowia	4.74E-05	9.48E-05	0.000189578	2.37E-05	0.000924193	0	0.000118486	2.37E-05	2.37E-05	0	0.000118486	0.000308064	0.000189578	0.000189578	7.11E-05	0.000118486	0.000142183	0.000142183	0.00042655	2.37E-05	0.000165881	0.000639826	7.11E-05	0.000971587	0.000142183	0.000189578	2.37E-05	9.48E-05	0	0.000165881	9.48E-05	7.11E-05	9.48E-05	7.11E-05	0.00163511	0.000213275	k__Bacteria;p__Proteobacteria;c__Gammaproteobacteria;o__unidentified_Gammaproteobacteria;f__Burkholderiaceae;g__Ottowia;
Haemophilus	0.000663523	0.000995284	0.000924193	0.001208559	0.00094789	7.11E-05	0.004289201	0.000165881	0.000189578	0.001090073	0.001327046	0.00111377	0.001729899	0.000805706	0.002274935	0.000616128	7.11E-05	0.000710917	0.002559302	0.000142183	0.003104339	0.00111377	0.000663523	0.001350743	0.00300955	0.002701486	0.000971587	0.001611413	0.001090073	0.001303348	0.001208559	0.001919477	0.00094789	0.000710917	0.000284367	0.000829404	k__Bacteria;p__Proteobacteria;c__Gammaproteobacteria;o__Pasteurellales;f__Pasteurellaceae;g__Haemophilus;
Rhodobacter	0	0.000236972	0.001398137	0.000616128	0.00137444	0	0.000331761	2.37E-05	0.000308064	0.000236972	0.000734615	0.001350743	0.000663523	7.11E-05	0.001658807	0.000450248	4.74E-05	0.000308064	0.003815256	9.48E-05	0.000473945	0.002725183	4.74E-05	0.000450248	0.000995284	0.000710917	0.000331761	0.00026067	0.000497642	0.00094789	0.00042655	0.000710917	0.00137444	0.000734615	0.000284367	0.001279651	k__Bacteria;p__Proteobacteria;c__Alphaproteobacteria;o__Rhodobacterales;f__Rhodobacteraceae;g__Rhodobacter;
unidentified_Prevotellaceae	0	0.002796275	0.000379156	7.11E-05	0.000331761	2.37E-05	0.002132752	0.000142183	0.000165881	0.000473945	0.000639826	9.48E-05	0.001540321	7.11E-05	0.001042679	0.000118486	0.000165881	0.000379156	0.001279651	7.11E-05	0.000379156	0.00068722	0.000118486	0.000473945	0.001872082	0.005000118	0.000734615	0.000710917	0.005237091	0.001421835	0.001042679	0.001682504	0.000497642	0.000284367	0.00026067	0.00042655	k__Bacteria;p__Bacteroidetes;c__Bacteroidia;o__Bacteroidales;f__Prevotellaceae;g__unidentified_Prevotellaceae;
Alteromonas	2.37E-05	0	0	0	0	0	0	0	0	0	0.000142183	2.37E-05	0.000118486	0	0.000142183	0.000118486	0	4.74E-05	0	0	0.00068722	0.006919595	0	4.74E-05	0	4.74E-05	0	2.37E-05	0.000900495	0	2.37E-05	2.37E-05	0	2.37E-05	0	9.48E-05	k__Bacteria;p__Proteobacteria;c__Gammaproteobacteria;o__Alteromonadales;f__Alteromonadaceae;g__Alteromonas;
Bryobacter	0.000497642	0.002085357	0.00274888	0.000355459	0.000355459	0	0.000118486	9.48E-05	0.00042655	9.48E-05	7.11E-05	0.000165881	9.48E-05	4.74E-05	4.74E-05	9.48E-05	0	0.001421835	0.000236972	7.11E-05	0.000189578	0.000118486	0.00111377	4.74E-05	4.74E-05	0	0.000639826	2.37E-05	0.000118486	0	7.11E-05	4.74E-05	0.000545037	9.48E-05	0.000118486	0.000165881	k__Bacteria;p__Acidobacteria;c__Acidobacteriia;o__Solibacterales;f__unidentified_Solibacterales;g__Bryobacter;
Acidothermus	0.000545037	0.000497642	0.000568734	0.000236972	9.48E-05	0.000165881	0.000308064	0.000236972	0.000118486	0.000521339	9.48E-05	0.000284367	0.000213275	9.48E-05	0.000284367	7.11E-05	2.37E-05	0.006540439	4.74E-05	0.000236972	0.000473945	2.37E-05	0.00163511	0.00026067	0.000118486	0	0.000782009	0.000805706	0.000331761	0.000213275	2.37E-05	0.000142183	4.74E-05	7.11E-05	2.37E-05	7.11E-05	k__Bacteria;p__Actinobacteria;c__unidentified_Actinobacteria;o__Frankiales;f__Acidothermaceae;g__Acidothermus;
unidentified_Acidimicrobiia	0.000639826	0.001658807	0.002251238	0.000236972	0.000213275	0	9.48E-05	4.74E-05	0.000568734	0	0.000118486	7.11E-05	9.48E-05	9.48E-05	7.11E-05	2.37E-05	0	0.000568734	0.000308064	2.37E-05	0	0.000213275	0.001042679	0.000142183	7.11E-05	0	0.000355459	9.48E-05	0	4.74E-05	9.48E-05	0	0.000497642	0	7.11E-05	0	k__Bacteria;p__Actinobacteria;c__Acidimicrobiia;o__unidentified_Acidimicrobiia;f__unidentified_Acidimicrobiia;g__unidentified_Acidimicrobiia;
Flavobacterium	4.74E-05	0.000639826	0.001066376	0.000213275	0.00137444	0	0.000189578	0	0.000402853	0.000497642	0.000308064	0.000308064	0.000450248	0.000189578	0.001018981	7.11E-05	0.000142183	4.74E-05	0.000213275	7.11E-05	0.000379156	0.000829404	0.000118486	7.11E-05	2.37E-05	0.000616128	0.000165881	0.000473945	0.000616128	0.000853101	0.000142183	0.001279651	0.002796275	0.000142183	2.37E-05	0.003080642	k__Bacteria;p__Bacteroidetes;c__Bacteroidia;o__Flavobacteriales;f__Flavobacteriaceae;g__Flavobacterium;
Rothia	0.001824688	0.001564018	0.001966871	0.001066376	0.001706202	0	0.005047513	0.00042655	0.001090073	0.000639826	0.002606697	0.000663523	0.002725183	0.000995284	0.001327046	0.001018981	0.000473945	0.00163511	0.002867367	0.000379156	0.001492926	0.001540321	0.000734615	0.002725183	0.00507121	0.004526174	0.002891064	0.001445532	0.001729899	0.00163511	0.001587715	0.000805706	0.000876798	0.001090073	0.00300955	0.000853101	k__Bacteria;p__Actinobacteria;c__unidentified_Actinobacteria;o__Micrococcales;f__Micrococcaceae;g__Rothia;
Rahnella	0.001753596	2.37E-05	0.00094789	0.000758312	4.74E-05	0.000118486	0.001255954	0	0.000639826	0.002251238	0	0	4.74E-05	2.37E-05	2.37E-05	0	4.74E-05	4.74E-05	0	0.000876798	4.74E-05	0.000284367	0.006256072	0	0.000639826	0	0.002962156	0.002464513	2.37E-05	0.001421835	0	0	0.000142183	9.48E-05	0	0.000236972	k__Bacteria;p__Proteobacteria;c__Gammaproteobacteria;o__Enterobacteriales;f__Enterobacteriaceae;g__Rahnella;
Conchiformibius	0	0	0	0	0.000165881	0	0	0.000284367	0	0	0	0	0	0	0	0	4.74E-05	0	0	0	0.000118486	0.000971587	0	0	0	0.000213275	0	0	0	0.000971587	0	0	0.000734615	0.001753596	0	0.000971587	k__Bacteria;p__Proteobacteria;c__Gammaproteobacteria;o__unidentified_Gammaproteobacteria;f__Neisseriaceae;g__Conchiformibius;
unidentified_Nitrospiraceae	0	4.74E-05	0.000189578	0.000142183	0.00068722	0	2.37E-05	9.48E-05	9.48E-05	0.000189578	0.000308064	0.001350743	0.000142183	7.11E-05	0.000379156	0.000165881	0	7.11E-05	2.37E-05	0	0.000118486	0.000710917	2.37E-05	9.48E-05	9.48E-05	0.000379156	0.000118486	7.11E-05	9.48E-05	0.00042655	0.000142183	0.000402853	0.000497642	0.000308064	0	0.000782009	k__Bacteria;p__Nitrospirae;c__Nitrospira;o__Nitrospirales;f__Nitrospiraceae;g__unidentified_Nitrospiraceae;
Fusicatenibacter	0.000379156	0.000616128	0.000331761	0.000213275	7.11E-05	0.000308064	0.000236972	0.002985853	0.000189578	0.000758312	0.000308064	0.004834238	0.000450248	0.006066494	0.000710917	0.002985853	0.001161165	0.000213275	0.000213275	0.002583	0.000355459	0.000331761	0.000710917	0.005497761	0.000118486	0.000213275	0.000189578	0.000853101	0.000284367	0.000782009	0.00026067	0.000829404	0.000473945	0.000331761	0	0.000379156	k__Bacteria;p__Firmicutes;c__Clostridia;o__Clostridiales;f__Lachnospiraceae;g__Fusicatenibacter;
Microvirga	0.000142183	0.000142183	0.000189578	9.48E-05	7.11E-05	0	0.000118486	0.000142183	9.48E-05	4.74E-05	4.74E-05	0	2.37E-05	0	0	4.74E-05	0	9.48E-05	7.11E-05	0.000118486	0.000284367	0.000213275	4.74E-05	0	0.000118486	0.000189578	0.000142183	7.11E-05	2.37E-05	0.000118486	0.000189578	2.37E-05	9.48E-05	0.000592431	0	9.48E-05	k__Bacteria;p__Proteobacteria;c__Alphaproteobacteria;o__Rhizobiales;f__Beijerinckiaceae;g__Microvirga;
Veillonella	0.000616128	0.001350743	0.000545037	0.000545037	0.000450248	9.48E-05	0.003791559	0.000853101	0.000379156	0.000995284	0.001398137	0.001303348	0.001587715	0.000734615	0.005900614	0.000473945	0	0.000497642	0.001303348	0.00042655	0.001350743	0.00068722	0.001184862	0.001018981	0.004099623	0.001137468	0.00232233	0.001824688	0.001208559	0.000450248	0.001232257	0.003886348	0.000308064	0.000900495	0.000592431	0.000805706	k__Bacteria;p__Firmicutes;c__Negativicutes;o__Selenomonadales;f__Veillonellaceae;g__Veillonella;
Dietzia	0.000876798	0.000331761	0.000497642	0.000308064	0.000568734	0	0.000782009	9.48E-05	0.000331761	0.001090073	0.001540321	0.000189578	0.000971587	0.001042679	0.000284367	0.000545037	0	0.001777293	0.000402853	4.74E-05	0.001919477	0.003862651	0.000284367	0.00042655	0.001042679	0.001421835	0.000545037	0.000450248	0.004478779	0.000450248	0.000805706	0.000734615	0.00042655	0.00042655	0.000379156	0.001161165	k__Bacteria;p__Actinobacteria;c__unidentified_Actinobacteria;o__Corynebacteriales;f__Dietziaceae;g__Dietzia;
Occallatibacter	0.000450248	0.000829404	0.00206166	0.00026067	0.000118486	0	0	0	0.000213275	0	0	7.11E-05	0	0	0	4.74E-05	0	0.001090073	0.000118486	4.74E-05	0.000165881	0	0.000758312	0	0	2.37E-05	0.000379156	0	2.37E-05	0	0	0	0.00042655	0	0.000118486	0	k__Bacteria;p__Acidobacteria;c__Acidobacteriia;o__Acidobacteriales;f__unidentified_Acidobacteriales;g__Occallatibacter;
Sandaracinobacter	0	0.000142183	0.001042679	0.000118486	0.000355459	2.37E-05	0.000473945	7.11E-05	2.37E-05	4.74E-05	7.11E-05	0	0.000142183	0.000142183	0	7.11E-05	0	4.74E-05	0.002085357	9.48E-05	0.000213275	2.37E-05	2.37E-05	0.000284367	0.000805706	0.000189578	4.74E-05	0.000118486	9.48E-05	0.000118486	2.37E-05	4.74E-05	0	0.000142183	0.000616128	0.000189578	k__Bacteria;p__Proteobacteria;c__Alphaproteobacteria;o__Sphingomonadales;f__Sphingomonadaceae;g__Sandaracinobacter;
Catenibacterium	0.000829404	0.000236972	9.48E-05	0.00026067	0	0.000189578	0.000165881	0.005734733	0	0.000355459	0	0.000331761	7.11E-05	0.000402853	0.001398137	0.000213275	0.00042655	9.48E-05	0	0.001161165	2.37E-05	0	0.00137444	0.000497642	0	0.000118486	0	0.000450248	9.48E-05	0.000165881	0	0.000165881	2.37E-05	0.003744165	0	0.000639826	k__Bacteria;p__Firmicutes;c__Erysipelotrichia;o__Erysipelotrichales;f__Erysipelotrichaceae;g__Catenibacterium;
Pedobacter	0	0.000189578	0.001492926	7.11E-05	4.74E-05	0	0.000616128	0	9.48E-05	9.48E-05	0.000118486	0.000118486	0.000118486	4.74E-05	0.00026067	0	0	2.37E-05	0.000805706	0	0	0.000142183	0	0	0	0.000118486	4.74E-05	7.11E-05	0.000189578	0.000118486	0.000236972	0.000473945	0.000639826	0	0.000118486	0.000118486	k__Bacteria;p__Bacteroidetes;c__Bacteroidia;o__Sphingobacteriales;f__Sphingobacteriaceae;g__Pedobacter;
Allobaculum	4.74E-05	0	0.001824688	0	0	0	4.74E-05	0	0	0	0.000165881	0	0.00026067	0	0	4.74E-05	0	0.000639826	0.001350743	0	0.000355459	0.000142183	0	0	9.48E-05	9.48E-05	0	0	0.000379156	0	0.000355459	4.74E-05	0.000450248	0	0.000402853	4.74E-05	k__Bacteria;p__Firmicutes;c__Erysipelotrichia;o__Erysipelotrichales;f__Erysipelotrichaceae;g__Allobaculum;
Rubellimicrobium	0.000165881	0	0.000142183	0.000189578	0.000876798	0	0.000592431	0.000213275	0.000213275	0.000142183	0.000118486	0.000142183	9.48E-05	0.000142183	0	4.74E-05	2.37E-05	0.00026067	0.000592431	9.48E-05	0.000592431	0.000236972	9.48E-05	4.74E-05	0.000568734	0.000142183	0.000284367	2.37E-05	0.00026067	0.000213275	0.000710917	0.000118486	7.11E-05	0.000876798	0.000142183	0.000568734	k__Bacteria;p__Proteobacteria;c__Alphaproteobacteria;o__Rhodobacterales;f__Rhodobacteraceae;g__Rubellimicrobium;
Luteimonas	0.000402853	0.000900495	0.001090073	9.48E-05	0.000473945	0.000142183	0.000663523	0.000165881	0.000308064	0.001398137	0.001042679	0.000971587	0.002014266	0.000545037	0.000900495	0.001469229	0.000189578	0.000521339	0.001018981	0.005000118	0.000639826	0.001090073	0.001327046	0.001966871	0.000118486	0.000971587	0.000284367	0.00232233	0.000639826	0.00137444	0.00026067	0.000379156	0.000236972	0.00026067	0.000782009	0.001042679	k__Bacteria;p__Proteobacteria;c__Gammaproteobacteria;o__Xanthomonadales;f__Xanthomonadaceae;g__Luteimonas;
Bradyrhizobium	0.000758312	0.001398137	0.001587715	0.000473945	0.000639826	4.74E-05	0.00026067	0.000213275	0.000402853	0.000331761	0.001042679	0.000616128	0.000924193	0.000521339	0.000971587	0.000805706	0.000142183	0.000308064	0.000213275	0.000213275	0.000639826	0.002109055	0.001090073	0.000308064	0.000142183	0.000308064	0.000545037	0.000213275	0.000331761	0.00068722	0.000355459	0.000473945	0.00137444	0.000545037	4.74E-05	0.000805706	k__Bacteria;p__Proteobacteria;c__Alphaproteobacteria;o__Rhizobiales;f__Xanthobacteraceae;g__Bradyrhizobium;
Jeotgalicoccus	0.000331761	0.000639826	0.001208559	0.000331761	0.005189696	0	0.001469229	9.48E-05	0.000758312	0.000189578	0.000165881	0.000734615	0.000521339	0.000142183	0.001255954	0.000189578	0.000118486	0.001255954	0.000379156	4.74E-05	7.11E-05	0.001090073	0.000189578	0.000355459	0.000402853	0.002085357	0.001066376	0.000402853	0.000639826	0.000379156	0.000853101	0.001042679	0.000331761	0.002583	0.000568734	0.001161165	k__Bacteria;p__Firmicutes;c__Bacilli;o__Bacillales;f__Staphylococcaceae;g__Jeotgalicoccus;
Ideonella	0	0	0.000995284	2.37E-05	0.00026067	0	0.000118486	0	0	2.37E-05	0.000236972	0.000118486	7.11E-05	0.000142183	2.37E-05	4.74E-05	0	0.000521339	0.004692054	2.37E-05	0.00042655	0.00026067	9.48E-05	0.000118486	0.001066376	0.000284367	4.74E-05	7.11E-05	7.11E-05	0.000142183	0.000118486	9.48E-05	7.11E-05	4.74E-05	0.000189578	0.000379156	k__Bacteria;p__Proteobacteria;c__Gammaproteobacteria;o__unidentified_Gammaproteobacteria;f__Burkholderiaceae;g__Ideonella;
Humibacter	0.000521339	0.001137468	0.001729899	0.00042655	0.000165881	0	0	0	0.000236972	0	0	4.74E-05	7.11E-05	0	4.74E-05	0	0	0	0.000213275	0	2.37E-05	0	0.000663523	4.74E-05	0	2.37E-05	0.000497642	0	0	0	0	0	0.000331761	0	9.48E-05	0	k__Bacteria;p__Actinobacteria;c__unidentified_Actinobacteria;o__Micrococcales;f__Microbacteriaceae;g__Humibacter;
unidentified_Erysipelotrichaceae	0.000118486	0.001066376	0.000189578	7.11E-05	0.000118486	7.11E-05	0.000331761	0.001279651	0.000236972	0.000900495	0.000450248	0.001919477	7.11E-05	0.003104339	7.11E-05	0.001018981	0.000592431	0.000213275	7.11E-05	0.001042679	0.000118486	4.74E-05	0.000189578	0.00274888	9.48E-05	0.000213275	0.000118486	0.000236972	0.000355459	0.000142183	0.000308064	0.00094789	0.00137444	0.000402853	0.002251238	0.000355459	k__Bacteria;p__Firmicutes;c__Erysipelotrichia;o__Erysipelotrichales;f__Erysipelotrichaceae;g__unidentified_Erysipelotrichaceae;
Moraxella	0.000165881	0.000189578	0.000331761	0.000521339	0.000142183	9.48E-05	0.000142183	0.000236972	0.000118486	0.000450248	0.000284367	0.000450248	0.000521339	4.74E-05	0.000805706	0.000236972	0.001658807	0.000213275	0.000189578	0.00026067	0.000118486	0.003554587	0.000402853	0.000213275	0.000142183	0.003341311	0.000142183	0.000805706	4.74E-05	0.004929027	0.000189578	0.000521339	0.002180146	0.001184862	2.37E-05	0.000734615	k__Bacteria;p__Proteobacteria;c__Gammaproteobacteria;o__Pseudomonadales;f__Moraxellaceae;g__Moraxella;
Turicibacter	9.48E-05	0.000355459	0.000284367	0.000118486	0.002180146	0	0.00026067	0	0.000236972	4.74E-05	0.000734615	0.000663523	0.000663523	0.000236972	0.001018981	0.000473945	0	0.004929027	9.48E-05	7.11E-05	0.000853101	0.00042655	0.000118486	0.000308064	9.48E-05	0.000165881	9.48E-05	0.000402853	0.001018981	0.001753596	0.00042655	0.000545037	0.000165881	0	4.74E-05	0.000165881	k__Bacteria;p__Firmicutes;c__Erysipelotrichia;o__Erysipelotrichales;f__Erysipelotrichaceae;g__Turicibacter;
Dermabacter	2.37E-05	0.000213275	0.000545037	0.000165881	0.004810541	4.74E-05	9.48E-05	9.48E-05	0.001516624	7.11E-05	0.000236972	0.000236972	0.000165881	0.000118486	0.000165881	9.48E-05	4.74E-05	9.48E-05	4.74E-05	0	2.37E-05	0.000118486	4.74E-05	0.000213275	0.000189578	0.000497642	0.000592431	0.000284367	4.74E-05	0.000236972	0.000545037	2.37E-05	0	4.74E-05	0.000355459	2.37E-05	k__Bacteria;p__Actinobacteria;c__unidentified_Actinobacteria;o__Micrococcales;f__Dermabacteraceae;g__Dermabacter;
Rhizorhapis	0	0	4.74E-05	4.74E-05	0.000853101	0	2.37E-05	0	0	0	0	0	2.37E-05	0	2.37E-05	0	0	2.37E-05	4.74E-05	0	0.000142183	2.37E-05	0	0	0	0.000118486	4.74E-05	2.37E-05	0	2.37E-05	0	4.74E-05	9.48E-05	2.37E-05	0	2.37E-05	k__Bacteria;p__Proteobacteria;c__Alphaproteobacteria;o__Sphingomonadales;f__Sphingomonadaceae;g__Rhizorhapis;
Eremococcus	0	9.48E-05	0.001658807	0.000450248	0.001682504	0	0.001966871	0	0.001042679	7.11E-05	0.000165881	0.000568734	0.000284367	7.11E-05	0.000616128	0.000213275	2.37E-05	0.00026067	0.000213275	4.74E-05	4.74E-05	0.001018981	0	4.74E-05	0.00137444	0.00111377	0.003365009	7.11E-05	0.000165881	0.000379156	0.000497642	0.000592431	0.000284367	0	4.74E-05	4.74E-05	k__Bacteria;p__Firmicutes;c__Bacilli;o__Lactobacillales;f__Aerococcaceae;g__Eremococcus;
Nakamurella	2.37E-05	0.000308064	7.11E-05	9.48E-05	0	0	0	2.37E-05	2.37E-05	0.000165881	0.000497642	0.000497642	0.000189578	0.000355459	0.000213275	0.00042655	9.48E-05	4.74E-05	4.74E-05	0.000165881	4.74E-05	0.00111377	0.000118486	0.000142183	2.37E-05	9.48E-05	2.37E-05	0.000165881	4.74E-05	0.000758312	2.37E-05	0.000308064	0.000592431	0.000521339	2.37E-05	0.001564018	k__Bacteria;p__Actinobacteria;c__unidentified_Actinobacteria;o__Frankiales;f__Nakamurellaceae;g__Nakamurella;
Micropruina	4.74E-05	0.000355459	0.000118486	0.000236972	0.000355459	0	0.000308064	0.000189578	9.48E-05	0.000379156	0.00068722	0.000616128	0.000639826	0.000331761	0.000331761	0.000308064	9.48E-05	0.000165881	4.74E-05	4.74E-05	0.000118486	0.001966871	4.74E-05	0.000213275	7.11E-05	0.001042679	0.000189578	7.11E-05	0.000165881	0.000473945	0.000189578	0.000331761	0.00068722	0.00042655	4.74E-05	0.001800991	k__Bacteria;p__Actinobacteria;c__unidentified_Actinobacteria;o__Propionibacteriales;f__Propionibacteriaceae;g__Micropruina;
Neisseria	0.000639826	0.002891064	0.000924193	0.001161165	0.000236972	7.11E-05	0.003530889	0.000213275	0.000758312	0.002511908	0.002346027	0.001564018	0.0034361	0.001469229	0.004573568	0.00094789	0.000189578	0.001540321	0.002535605	0.000331761	0.000758312	0.002085357	0.000805706	0.002417119	0.003222825	0.004218109	0.00137444	0.003530889	0.002132752	0.002037963	0.001943174	0.004455082	0.001943174	0.000497642	0.00026067	0.002654091	k__Bacteria;p__Proteobacteria;c__Gammaproteobacteria;o__unidentified_Gammaproteobacteria;f__Neisseriaceae;g__Neisseria;
Murdochiella	2.37E-05	0.000142183	0.000568734	0.000142183	0.000331761	0	0.000450248	0	0.000450248	9.48E-05	2.37E-05	0.000142183	4.74E-05	7.11E-05	9.48E-05	0	7.11E-05	0.000236972	0.000142183	2.37E-05	0.000450248	0.000213275	2.37E-05	7.11E-05	0.000308064	0.000308064	0.000639826	7.11E-05	0.000213275	0.000189578	0.001161165	2.37E-05	0.000118486	2.37E-05	0	9.48E-05	k__Bacteria;p__Firmicutes;c__Clostridia;o__Clostridiales;f__unidentified_Clostridiales;g__Murdochiella;
Amaricoccus	0.000189578	0.000118486	0.000379156	0	9.48E-05	0	0.000213275	9.48E-05	9.48E-05	0.000402853	0.000379156	9.48E-05	0.00026067	0.00068722	4.74E-05	0.000165881	4.74E-05	9.48E-05	0.002274935	9.48E-05	0.000592431	0.001232257	9.48E-05	0.000118486	0.000758312	0.000379156	0.000165881	7.11E-05	0.000165881	0.004407687	0.00068722	0.000402853	0.000450248	0.000545037	0.000639826	0.002014266	k__Bacteria;p__Proteobacteria;c__Alphaproteobacteria;o__Rhodobacterales;f__Rhodobacteraceae;g__Amaricoccus;
Alistipes	0	0.000450248	7.11E-05	0	0.00094789	4.74E-05	9.48E-05	0	4.74E-05	0.000331761	0.000545037	0	4.74E-05	0.000189578	0.000142183	0	4.74E-05	0.000165881	7.11E-05	0	0.000805706	0.000165881	2.37E-05	4.74E-05	0	0.000236972	0	0	0.000497642	0.002559302	0.000331761	0.000592431	0.000616128	2.37E-05	0.000142183	0.000355459	k__Bacteria;p__Bacteroidetes;c__Bacteroidia;o__Bacteroidales;f__Rikenellaceae;g__Alistipes;
Piscinibacter	4.74E-05	0	7.11E-05	9.48E-05	0.000829404	0	0	2.37E-05	7.11E-05	0.000213275	0.000189578	0.000876798	0.000118486	4.74E-05	0.000165881	0.000213275	0	4.74E-05	0.000118486	7.11E-05	7.11E-05	0.000924193	2.37E-05	9.48E-05	4.74E-05	0.000450248	4.74E-05	2.37E-05	9.48E-05	0.000663523	9.48E-05	0.00026067	0.000710917	0.000142183	0	0.00042655	k__Bacteria;p__Proteobacteria;c__Gammaproteobacteria;o__unidentified_Gammaproteobacteria;f__Burkholderiaceae;g__Piscinibacter;
Tahibacter	0.000663523	0.001208559	0.001161165	0.000165881	9.48E-05	0	0	0	0.00026067	0	4.74E-05	0	0	2.37E-05	0	0	0	0	0.000142183	0	7.11E-05	2.37E-05	0.000924193	0	0	0	0.000379156	0	0	2.37E-05	0	4.74E-05	0.000592431	0	4.74E-05	0	k__Bacteria;p__Proteobacteria;c__Gammaproteobacteria;o__Xanthomonadales;f__Rhodanobacteraceae;g__Tahibacter;
Geodermatophilus	0.000308064	0.000805706	0.001492926	0.000118486	2.37E-05	2.37E-05	0	0	0.000284367	2.37E-05	0	0	4.74E-05	2.37E-05	0	0	2.37E-05	9.48E-05	0.000213275	7.11E-05	0	0	0.000473945	4.74E-05	2.37E-05	0	0.000355459	4.74E-05	0	9.48E-05	0.000165881	0	0.000189578	0.000142183	9.48E-05	2.37E-05	k__Bacteria;p__Actinobacteria;c__unidentified_Actinobacteria;o__Frankiales;f__Geodermatophilaceae;g__Geodermatophilus;
Butyricicoccus	7.11E-05	0.000189578	7.11E-05	9.48E-05	0.00026067	0.000142183	9.48E-05	0.000545037	2.37E-05	0.000331761	0.000379156	0.00026067	0.000331761	0.000782009	0.000189578	0.000379156	9.48E-05	0.000142183	9.48E-05	0.00042655	0.00026067	0.000236972	0.000450248	0.000710917	2.37E-05	0.000118486	2.37E-05	0.000331761	0.000450248	0.004336596	0.000165881	4.74E-05	0.000165881	0.000189578	4.74E-05	0.000213275	k__Bacteria;p__Firmicutes;c__Clostridia;o__Clostridiales;f__Ruminococcaceae;g__Butyricicoccus;
Sphaerotilus	0	0	9.48E-05	4.74E-05	0	0	0.001208559	0	0.000118486	0	0	7.11E-05	0	0	0	0	0	0.000236972	0	0	7.11E-05	0.000118486	0	7.11E-05	0	0.000900495	7.11E-05	0	0.000450248	4.74E-05	0.000142183	0	9.48E-05	0	0	2.37E-05	k__Bacteria;p__Proteobacteria;c__Gammaproteobacteria;o__unidentified_Gammaproteobacteria;f__Burkholderiaceae;g__Sphaerotilus;
Lactococcus	7.11E-05	0.001469229	0.000734615	0.00026067	0.000379156	0.000355459	0.00094789	2.37E-05	0.000450248	0.001184862	0.000663523	0.002014266	0.00111377	0.000331761	0.004052229	0.000284367	0.00026067	0.000379156	9.48E-05	0.000331761	0.000118486	0.000924193	0.000284367	0.000900495	0.000284367	0.000639826	0.000616128	0.001848385	0.000521339	0.001350743	0.001066376	0.003222825	0.003293917	0.000379156	0	0.002203844	k__Bacteria;p__Firmicutes;c__Bacilli;o__Lactobacillales;f__Streptococcaceae;g__Lactococcus;
Acidibacter	0.000521339	0.000782009	0.001042679	0.000142183	0.000142183	0.000118486	0.00026067	0	0.000189578	0.000118486	7.11E-05	2.37E-05	0.000142183	0	0	9.48E-05	0	0.002132752	0.000236972	4.74E-05	0.000308064	0.000118486	0.000663523	0	9.48E-05	0	0.000450248	7.11E-05	2.37E-05	7.11E-05	2.37E-05	0	0.000473945	2.37E-05	2.37E-05	0.000189578	k__Bacteria;p__Proteobacteria;c__Gammaproteobacteria;o__unidentified_Gammaproteobacteria;f__unidentified_Gammaproteobacteria;g__Acidibacter;
Paenibacillus	0.000189578	0.000782009	0.001232257	0.000189578	0.00042655	0	0.000118486	2.37E-05	0.00026067	0	0	2.37E-05	0.000118486	0	9.48E-05	0	2.37E-05	0.000118486	0.000284367	0	4.74E-05	4.74E-05	0.000355459	0.000118486	0.00026067	7.11E-05	0.000213275	0.000213275	0.000189578	0	4.74E-05	0	0.000331761	9.48E-05	9.48E-05	7.11E-05	k__Bacteria;p__Firmicutes;c__Bacilli;o__Bacillales;f__Paenibacillaceae;g__Paenibacillus;
Intestinibacter	0.000142183	0.000118486	0.000379156	0.000213275	0.003862651	0	0.001066376	0.000355459	0.000213275	0.000165881	0.000639826	0.00094789	0.000853101	0.001161165	0.000236972	0.001421835	0.000379156	0.000663523	9.48E-05	0.000473945	0.001587715	0.000734615	0.000165881	0.001445532	0.00026067	0.000165881	0.000331761	0.00026067	0.000900495	0.000165881	0.000592431	0.000379156	0.000142183	0.000379156	0.000189578	0.000142183	k__Bacteria;p__Firmicutes;c__Clostridia;o__Clostridiales;f__Peptostreptococcaceae;g__Intestinibacter;
unidentified_Sphingobacteriales	0	0.000284367	0.000805706	0.000189578	0.000402853	0	4.74E-05	4.74E-05	0.00042655	9.48E-05	0.000189578	0.000284367	0.000189578	9.48E-05	0.000876798	4.74E-05	7.11E-05	0	0	2.37E-05	0	0.000118486	2.37E-05	0.000213275	7.11E-05	0.000402853	0.000236972	0.000165881	0.000142183	0.000142183	0.000213275	0.000876798	0.000165881	0.000165881	4.74E-05	0.000710917	k__Bacteria;p__Bacteroidetes;c__Bacteroidia;o__Sphingobacteriales;f__unidentified_Sphingobacteriales;g__unidentified_Sphingobacteriales;
Flavihumibacter	0	0.000829404	0.000639826	0.00026067	0.000355459	0	2.37E-05	2.37E-05	0.000236972	0.000284367	0.000165881	0.000521339	0.000971587	0.000118486	0.00137444	0.000118486	2.37E-05	0	4.74E-05	7.11E-05	2.37E-05	0.001540321	0.000142183	0.00026067	0	0.001350743	0.000165881	0.000402853	0.000142183	0.001042679	4.74E-05	0.000805706	0.002132752	0.000473945	0	0.001492926	k__Bacteria;p__Bacteroidetes;c__Bacteroidia;o__Chitinophagales;f__Chitinophagaceae;g__Flavihumibacter;
Alloiococcus	4.74E-05	7.11E-05	0.001161165	0.000165881	0.000165881	0	0.001279651	9.48E-05	0.000236972	2.37E-05	0.000236972	0.000995284	0.000805706	0	0.000829404	0.00042655	2.37E-05	0.000189578	0.000402853	2.37E-05	0.000142183	0.003744165	0	4.74E-05	0.000236972	0.000308064	0.000710917	4.74E-05	0.000118486	0.000734615	0.000308064	0.00094789	0.000995284	0.000236972	9.48E-05	0.000355459	k__Bacteria;p__Firmicutes;c__Bacilli;o__Lactobacillales;f__Carnobacteriaceae;g__Alloiococcus;
Skermanella	4.74E-05	7.11E-05	9.48E-05	7.11E-05	0	0	0.000545037	0	4.74E-05	0.000118486	0.000189578	4.74E-05	0.000118486	0.000118486	4.74E-05	9.48E-05	0	4.74E-05	0.000213275	0	7.11E-05	0.000402853	2.37E-05	2.37E-05	0.00026067	0	0.000189578	2.37E-05	0.000213275	0.000545037	0.000592431	0.000118486	0.000118486	0.00026067	0	0.000142183	k__Bacteria;p__Proteobacteria;c__Alphaproteobacteria;o__unidentified_Alphaproteobacteria;f__unidentified_Alphaproteobacteria;g__Skermanella;
unidentified_Acidobacteria	7.11E-05	0.000118486	2.37E-05	7.11E-05	2.37E-05	0.000118486	7.11E-05	9.48E-05	0	0.000402853	0.000355459	0.000308064	0.000165881	2.37E-05	7.11E-05	0.000521339	0.000142183	9.48E-05	0	0.003673073	2.37E-05	4.74E-05	0.00026067	0.000118486	4.74E-05	2.37E-05	0.000142183	0.000616128	0	0.000236972	0	4.74E-05	4.74E-05	0.000118486	4.74E-05	7.11E-05	k__Bacteria;p__Acidobacteria;c__unidentified_Acidobacteria;o__unidentified_Acidobacteria;f__unidentified_Acidobacteria;g__unidentified_Acidobacteria;
Dinoroseobacter	0	0	0	0	0	0	0	0	0	0	0	0	0	0	0	0	0	0	0	0	0	0.003673073	0	0	0	0	0	0	0.000308064	0	0	0	0	0	0	0	k__Bacteria;p__Proteobacteria;c__Alphaproteobacteria;o__Rhodobacterales;f__Rhodobacteraceae;g__Dinoroseobacter;
Chitinophaga	0.000402853	0.00068722	0.000924193	0.000165881	2.37E-05	0	0	0	0.000355459	0	0	0	0	0	0	0	2.37E-05	0	7.11E-05	0	0	2.37E-05	0.000379156	0	0	2.37E-05	9.48E-05	0	2.37E-05	2.37E-05	0	0	0.000402853	0	0	0	k__Bacteria;p__Bacteroidetes;c__Bacteroidia;o__Chitinophagales;f__Chitinophagaceae;g__Chitinophaga;
Phenylobacterium	0.000284367	0.001018981	0.001161165	0.000165881	0.000118486	0	0.000142183	2.37E-05	0.000236972	4.74E-05	4.74E-05	2.37E-05	2.37E-05	7.11E-05	0	2.37E-05	2.37E-05	4.74E-05	0.000379156	0.000142183	0	0	0.00068722	4.74E-05	9.48E-05	4.74E-05	0.000236972	9.48E-05	9.48E-05	7.11E-05	4.74E-05	0	0.000236972	4.74E-05	4.74E-05	9.48E-05	k__Bacteria;p__Proteobacteria;c__Alphaproteobacteria;o__Caulobacterales;f__Caulobacteraceae;g__Phenylobacterium;
Dechloromonas	2.37E-05	0.000142183	0.000142183	0.00026067	0.000592431	0	4.74E-05	2.37E-05	0.000142183	0.000236972	0.000639826	0.001540321	0.000308064	0.000379156	0.001421835	0.000355459	0.00026067	0.000142183	0	0.00026067	0.000118486	0.001255954	9.48E-05	0.000213275	2.37E-05	0.000379156	0.000165881	0.000213275	0.000213275	0.000355459	0.000308064	0.000497642	0.000876798	0.000165881	0	0.001018981	k__Bacteria;p__Proteobacteria;c__Gammaproteobacteria;o__unidentified_Gammaproteobacteria;f__Rhodocyclaceae;g__Dechloromonas;
Gemella	0.000142183	0.001090073	0.000545037	0.000521339	0.000616128	0.000118486	0.001587715	0.000213275	0.000355459	0.000876798	0.000734615	0.000876798	0.000805706	0.000592431	0.001943174	0.000355459	7.11E-05	0.00163511	0.000592431	0.000165881	0.000355459	0.000521339	0.00042655	0.000663523	0.001327046	0.003507192	0.000900495	0.001161165	0.000876798	0.000782009	0.000900495	0.002014266	0.000592431	0.000592431	0.001279651	0.000805706	k__Bacteria;p__Firmicutes;c__Bacilli;o__Bacillales;f__unidentified_Bacillales;g__Gemella;
Tolumonas	0	0.000545037	4.74E-05	0.000142183	0.000710917	0	0.000189578	0	7.11E-05	0.000331761	0.000308064	0.001327046	0.000616128	0.000355459	0.001682504	9.48E-05	0	0.000118486	0	7.11E-05	2.37E-05	0.001398137	4.74E-05	0.000450248	0	0.000473945	0.000165881	0.00068722	0.00026067	0.001564018	0.000355459	0.001090073	0.000900495	0.000284367	0	0.000734615	k__Bacteria;p__Proteobacteria;c__Gammaproteobacteria;o__Aeromonadales;f__Aeromonadaceae;g__Tolumonas;
Xanthomonas	0.001824688	0.000165881	0.000213275	0.00189578	9.48E-05	4.74E-05	0.000308064	9.48E-05	0	0.000497642	0.000142183	7.11E-05	7.11E-05	0.000308064	9.48E-05	7.11E-05	2.37E-05	4.74E-05	0.000284367	2.37E-05	0.000142183	0.000236972	0.001066376	0.000308064	0.000473945	4.74E-05	0.000213275	0.000142183	0.000189578	0.000213275	0.001018981	0.000165881	9.48E-05	0.000355459	0	0.000379156	k__Bacteria;p__Proteobacteria;c__Gammaproteobacteria;o__Xanthomonadales;f__Xanthomonadaceae;g__Xanthomonas;
Enterococcus	0.00026067	0.001872082	0.000450248	0.000165881	0.000663523	0.000118486	0.000995284	0.000165881	0.00026067	0.000995284	0.001161165	0.001611413	0.002369724	0.000308064	0.001943174	0.001279651	0.000331761	0.002085357	0.000616128	0.000331761	0.003317614	0.00137444	0.000710917	0.000568734	0.000592431	0.000782009	0.000545037	0.001421835	0.00137444	0.001232257	0.001090073	0.001232257	0.001018981	0.001161165	0.002511908	0.000900495	k__Bacteria;p__Firmicutes;c__Bacilli;o__Lactobacillales;f__Enterococcaceae;g__Enterococcus;
Methylobacterium	0.000710917	0.000782009	0.001469229	0.000355459	0.001445532	0.000639826	0.000213275	0.000355459	0.00026067	0.00026067	0.000118486	0.000118486	0.000189578	0.000308064	9.48E-05	0.000165881	0.000142183	0.000639826	0.000402853	0.000165881	0.00189578	0.000497642	0.000568734	0.000355459	0.000284367	0.000379156	0.000331761	0.000189578	0.00026067	0.000165881	0.000355459	0.000165881	0.00026067	0.000521339	0.000189578	0.00068722	k__Bacteria;p__Proteobacteria;c__Alphaproteobacteria;o__Rhizobiales;f__Beijerinckiaceae;g__Methylobacterium;
Marinobacter	0.000118486	0.000308064	0.000189578	0.000118486	0.00042655	4.74E-05	2.37E-05	0	0	0.000853101	0.000236972	0.000236972	0.000284367	0.000284367	0.000497642	7.11E-05	2.37E-05	2.37E-05	0	0.000379156	7.11E-05	0.003412403	0.000758312	0.000450248	0	0.000165881	0.000118486	0.000924193	0.000165881	0.000782009	9.48E-05	0.000568734	0.00026067	7.11E-05	0	0.000331761	k__Bacteria;p__Proteobacteria;c__Gammaproteobacteria;o__Alteromonadales;f__unidentified_Alteromonadales;g__Marinobacter;
Stenotrophomonas	0.001090073	0.001445532	0.001943174	0.00068722	0.000710917	0	0.000331761	0.000189578	0.001966871	0.000758312	0.000592431	0.000639826	0.000592431	0.000592431	0.000971587	0.000331761	0.000118486	0.002203844	0.000331761	0.000189578	0.000710917	0.00042655	0.000995284	0.000213275	0.000284367	0.000473945	0.001066376	0.000473945	0.00068722	0.000639826	0.002346027	0.001919477	0.000710917	0.000236972	0.000331761	0.000663523	k__Bacteria;p__Proteobacteria;c__Gammaproteobacteria;o__Xanthomonadales;f__Xanthomonadaceae;g__Stenotrophomonas;
Jatrophihabitans	0.00026067	0.000710917	0.001208559	0.000213275	7.11E-05	0	0	0	0.000355459	0	0	7.11E-05	0	0	4.74E-05	0	0	2.37E-05	7.11E-05	0	2.37E-05	0	0.000545037	0	0	0	0.000213275	0	0	9.48E-05	0	0	0.00026067	0	0.000118486	0	k__Bacteria;p__Actinobacteria;c__unidentified_Actinobacteria;o__Frankiales;f__Frankiaceae;g__Jatrophihabitans;
Comamonas	0.001421835	0.000710917	0.000284367	0.000213275	0.000450248	4.74E-05	0.000592431	0.000213275	0.000592431	0.000876798	0.000876798	0.000805706	0.001018981	0.000379156	0.001872082	0.000473945	0.000379156	0.00042655	0.000236972	0.000497642	0.001658807	0.000805706	0.000853101	0.000734615	0.000331761	0.000758312	0.000165881	0.000971587	0.000236972	0.001255954	0.000663523	0.000497642	0.00042655	0.000450248	0.000331761	0.000521339	k__Bacteria;p__Proteobacteria;c__Gammaproteobacteria;o__unidentified_Gammaproteobacteria;f__Burkholderiaceae;g__Comamonas;
Devosia	0.00111377	0.00094789	0.001303348	0.000473945	0.000308064	2.37E-05	0.000568734	0.000592431	0.000734615	0.000450248	0.000402853	0.000829404	0.000402853	0.00068722	0.000616128	0.000521339	0.00026067	0.000616128	0.000592431	0.000402853	0.000165881	0.001208559	0.001279651	0.000473945	0.00042655	0.00042655	0.000402853	0.000355459	0.000402853	0.000616128	0.000805706	0.000308064	0.000805706	0.000568734	0.000568734	0.001161165	k__Bacteria;p__Proteobacteria;c__Alphaproteobacteria;o__Rhizobiales;f__unidentified_Rhizobiales;g__Devosia;
Qipengyuania	0.00042655	0.001018981	0.001658807	0.000710917	0.00042655	2.37E-05	0.000355459	0.000521339	0.000189578	0.000236972	0.000710917	0.000450248	0.002227541	0.00068722	0.001137468	0.000710917	0	0.000142183	0.002843669	0.000142183	0.000450248	0.000876798	0.000284367	0.003365009	0.000924193	0.000710917	0.000213275	0.001161165	0.000142183	0.000331761	0.000616128	0.000379156	0.000284367	0.000331761	0.000829404	0.000308064	k__Bacteria;p__Proteobacteria;c__Alphaproteobacteria;o__Sphingomonadales;f__Sphingomonadaceae;g__Qipengyuania;
Granulicella	0.000402853	0.000853101	0.00094789	4.74E-05	9.48E-05	0	0	0	0.000213275	0	0	0	2.37E-05	0	2.37E-05	0	0	4.74E-05	0.00026067	0	2.37E-05	0	0.000734615	2.37E-05	7.11E-05	0	0.000308064	2.37E-05	9.48E-05	0	0	0	0.000142183	0	7.11E-05	0	k__Bacteria;p__Acidobacteria;c__Acidobacteriia;o__Acidobacteriales;f__unidentified_Acidobacteriales;g__Granulicella;
Acidiphilium	0.000355459	0.000663523	0.000734615	9.48E-05	0.000142183	0	0	0	0.000165881	0	0	0	0	0	0	0	0	0	7.11E-05	0	0	0	0.000308064	0	0	0	0.000142183	0	0	0	0	0	0.000142183	0	7.11E-05	0	k__Bacteria;p__Proteobacteria;c__Alphaproteobacteria;o__unidentified_Alphaproteobacteria;f__Acetobacteraceae;g__Acidiphilium;
Ornithobacterium	0	7.11E-05	0.000782009	2.37E-05	0.000142183	0	0.000165881	4.74E-05	0	0	7.11E-05	0	9.48E-05	2.37E-05	0	0	0	0.000236972	0.003293917	0	0	0.000189578	0	4.74E-05	0.000497642	0.000213275	0	7.11E-05	9.48E-05	0.000118486	0	0	9.48E-05	0	0.000213275	0.000284367	k__Bacteria;p__Bacteroidetes;c__Bacteroidia;o__Flavobacteriales;f__unidentified_Flavobacteriales;g__Ornithobacterium;
Lautropia	0.000165881	0.000189578	0.000142183	0.001232257	0.00026067	2.37E-05	0.001137468	2.37E-05	7.11E-05	0.000331761	0.000497642	0.000236972	0.000497642	0.000165881	0.001232257	0.000142183	0	0.000355459	0.000616128	4.74E-05	2.37E-05	0.000379156	7.11E-05	0.000236972	0.000900495	9.48E-05	0.000379156	0.000236972	0.000236972	0.000213275	0.000971587	0.000473945	7.11E-05	0.000165881	0	0.00042655	k__Bacteria;p__Proteobacteria;c__Gammaproteobacteria;o__unidentified_Gammaproteobacteria;f__Burkholderiaceae;g__Lautropia;
Nosocomiicoccus	2.37E-05	0.000592431	4.74E-05	4.74E-05	0.000710917	0	0.000165881	0	4.74E-05	0.000331761	0.000189578	0.001042679	0.000592431	4.74E-05	0.003175431	7.11E-05	0	0.000213275	9.48E-05	7.11E-05	4.74E-05	0.00042655	0	0.000521339	2.37E-05	0.000331761	2.37E-05	0.000782009	0.000236972	0.000189578	7.11E-05	0.001350743	2.37E-05	0	0	0.000142183	k__Bacteria;p__Firmicutes;c__Bacilli;o__Bacillales;f__Staphylococcaceae;g__Nosocomiicoccus;
Anaerosporobacter	0	0	0.003104339	0	0.000189578	0	0	0	0	0	0	0	0	0	0	0	0	0.000710917	0.00232233	0	0	0	0	0	0	0	0	0	0	0	0	0	0	0	0.000805706	7.11E-05	k__Bacteria;p__Firmicutes;c__Clostridia;o__Clostridiales;f__Lachnospiraceae;g__Anaerosporobacter;
Roseburia	0.000308064	0.000521339	0.000853101	9.48E-05	4.74E-05	0.000142183	4.74E-05	0.001042679	0.000236972	0.000379156	0.000521339	0.002393422	0.000284367	0.003104339	0	0.001848385	0.000545037	0.000331761	0.000284367	0.001042679	0.000236972	0.000165881	0.000236972	0.003033247	4.74E-05	0.000308064	0.000284367	0.000284367	0.000521339	0.000284367	0.000473945	0.000402853	0.000189578	0.000165881	9.48E-05	0.000402853	k__Bacteria;p__Firmicutes;c__Clostridia;o__Clostridiales;f__Lachnospiraceae;g__Roseburia;
Pseudochelatococcus	0	0	0	0	7.11E-05	0	4.74E-05	0	0	0	0	0	0	0	0	0	0	2.37E-05	0	0	2.37E-05	0	0	0	0	2.37E-05	0	0	0	0	0	0	0	0	0	0	k__Bacteria;p__Proteobacteria;c__Alphaproteobacteria;o__Rhizobiales;f__Beijerinckiaceae;g__Pseudochelatococcus;
Acidipila	0.000355459	0.000592431	0.001350743	0.000213275	7.11E-05	0	0	0	0.00026067	0	0	0	0	0	0	0	0	0.000402853	0.000118486	0	0	0	0.000497642	2.37E-05	0	0	0.000331761	0	0	2.37E-05	0	0	0.000236972	0	4.74E-05	0	k__Bacteria;p__Acidobacteria;c__Acidobacteriia;o__Acidobacteriales;f__unidentified_Acidobacteriales;g__Acidipila;
Taibaiella	0.000308064	0.000829404	0.00068722	0.000118486	0.000308064	0	0	0	0.000118486	7.11E-05	4.74E-05	7.11E-05	4.74E-05	2.37E-05	0.000142183	2.37E-05	0	0	0.000189578	0	2.37E-05	0.000118486	0.000521339	0	0	0	0.000189578	7.11E-05	4.74E-05	7.11E-05	0	9.48E-05	0.000402853	2.37E-05	0	0.000331761	k__Bacteria;p__Bacteroidetes;c__Bacteroidia;o__Chitinophagales;f__Chitinophagaceae;g__Taibaiella;
Nesterenkonia	0.00042655	9.48E-05	0.000450248	0.000213275	0.000616128	2.37E-05	0.000213275	0	0.000473945	2.37E-05	9.48E-05	0.000402853	0.000402853	7.11E-05	0.000308064	9.48E-05	0	4.74E-05	0.000165881	4.74E-05	4.74E-05	0.00189578	0.000189578	0.000142183	0.000118486	9.48E-05	0.00026067	0.000213275	2.37E-05	0.000734615	0.000308064	0.000379156	0.000308064	9.48E-05	0	2.37E-05	k__Bacteria;p__Actinobacteria;c__unidentified_Actinobacteria;o__Micrococcales;f__Micrococcaceae;g__Nesterenkonia;
Helicobacter	0	0.000379156	0	7.11E-05	0.000142183	0	4.74E-05	0	2.37E-05	0.00042655	0.000355459	7.11E-05	0.000118486	0.000355459	4.74E-05	0.000189578	0.000165881	4.74E-05	9.48E-05	4.74E-05	0.000331761	7.11E-05	0	0	7.11E-05	7.11E-05	2.37E-05	2.37E-05	0.000308064	4.74E-05	0.000118486	0.000213275	0.000379156	7.11E-05	0	0.00026067	k__Bacteria;p__unidentified_Bacteria;c__unidentified_Bacteria;o__Campylobacterales;f__Helicobacteraceae;g__Helicobacter;
Candidatus_Koribacter	0.000473945	0.000616128	0.001066376	0.000142183	4.74E-05	4.74E-05	0	0	0.00026067	9.48E-05	9.48E-05	0.000142183	4.74E-05	0	9.48E-05	2.37E-05	0	0.000189578	0.000236972	2.37E-05	9.48E-05	2.37E-05	0.000710917	4.74E-05	7.11E-05	0	0.00026067	0.000165881	0.000165881	4.74E-05	2.37E-05	4.74E-05	0.000331761	0	4.74E-05	0	k__Bacteria;p__Acidobacteria;c__Acidobacteriia;o__Acidobacteriales;f__unidentified_Acidobacteriales;g__Candidatus_Koribacter;
unidentified_Gammaproteobacteria	0.000568734	0.000853101	0.000758312	9.48E-05	4.74E-05	7.11E-05	2.37E-05	2.37E-05	0.000118486	9.48E-05	0.000450248	9.48E-05	0.000545037	7.11E-05	2.37E-05	0.00042655	0	0.00026067	9.48E-05	9.48E-05	0.000663523	0.001090073	0.000758312	4.74E-05	9.48E-05	0.000189578	0.000213275	9.48E-05	0.000710917	4.74E-05	0.000450248	0.000165881	0.00026067	4.74E-05	0	0.000142183	k__Bacteria;p__Proteobacteria;c__Gammaproteobacteria;o__unidentified_Gammaproteobacteria;f__unidentified_Gammaproteobacteria;g__unidentified_Gammaproteobacteria;
Solirubrobacter	0	7.11E-05	0	0	0.000379156	0	9.48E-05	0	0	0	0	0	0	0	0	0	0	7.11E-05	4.74E-05	0	2.37E-05	0	2.37E-05	0	2.37E-05	0	7.11E-05	0	4.74E-05	7.11E-05	2.37E-05	2.37E-05	9.48E-05	0.000118486	2.37E-05	4.74E-05	k__Bacteria;p__Actinobacteria;c__Thermoleophilia;o__Solirubrobacterales;f__Solirubrobacteraceae;g__Solirubrobacter;
Geothrix	0	4.74E-05	0.000142183	2.37E-05	0.00042655	2.37E-05	2.37E-05	0	0	4.74E-05	7.11E-05	0.000189578	0.000118486	4.74E-05	0.000165881	7.11E-05	0	2.37E-05	0	0	2.37E-05	0.000782009	0	4.74E-05	0	0.000379156	0	4.74E-05	2.37E-05	0.000236972	0.000118486	0.000118486	0.000165881	0.000236972	0	0.000331761	k__Bacteria;p__Acidobacteria;c__Holophagae;o__Holophagales;f__Holophagaceae;g__Geothrix;
Mucilaginibacter	2.37E-05	0.000616128	0.000710917	9.48E-05	7.11E-05	0	0	0	9.48E-05	0	0	0	0	0	0	0	0	0	0.000118486	0	9.48E-05	0	0.000308064	0	0	0	0.000165881	0	0	0	0	0	0.000450248	0	0	0	k__Bacteria;p__Bacteroidetes;c__Bacteroidia;o__Sphingobacteriales;f__Sphingobacteriaceae;g__Mucilaginibacter;
Motilibacter	0.000142183	0.000402853	0.000545037	4.74E-05	2.37E-05	0	0	4.74E-05	0.000118486	0	0	0	0	0	0	2.37E-05	0	0	0.000118486	0	0	0	0.00026067	0	0	2.37E-05	0.000142183	0	0	0	0	0	0.000142183	0	0	0	k__Bacteria;p__Actinobacteria;c__unidentified_Actinobacteria;o__Streptosporangiales;f__unidentified_Streptosporangiales;g__Motilibacter;
Weissella	0	0.000995284	9.48E-05	7.11E-05	0.000236972	7.11E-05	7.11E-05	0	7.11E-05	0.000616128	0.000473945	4.74E-05	0.000142183	0.00042655	4.74E-05	4.74E-05	4.74E-05	9.48E-05	4.74E-05	9.48E-05	0	0.000308064	9.48E-05	2.37E-05	0.000165881	0.000284367	0.000118486	0.00042655	0.000379156	0.000497642	0.000142183	0.00042655	0.001137468	0.000284367	2.37E-05	0.000497642	k__Bacteria;p__Firmicutes;c__Bacilli;o__Lactobacillales;f__Leuconostocaceae;g__Weissella;
Caulobacter	0.00026067	0.000473945	0.000805706	9.48E-05	0.000284367	0	7.11E-05	2.37E-05	0.000213275	4.74E-05	0.000284367	0.000165881	0.000118486	7.11E-05	7.11E-05	0.000118486	9.48E-05	0	0.000142183	4.74E-05	9.48E-05	0	0.000450248	7.11E-05	7.11E-05	4.74E-05	0.000165881	7.11E-05	2.37E-05	0.000236972	0.000165881	4.74E-05	0.00026067	0.000165881	9.48E-05	9.48E-05	k__Bacteria;p__Proteobacteria;c__Alphaproteobacteria;o__Caulobacterales;f__Caulobacteraceae;g__Caulobacter;
Microvirgula	0	0	0	0	0	0	0.002654091	0	0	0	0	0	0	0	0	0	0	0.000497642	0	0	0	0	0	0	0.00137444	0	0.001445532	0	0	0	0	0	0	0	0	0	k__Bacteria;p__Proteobacteria;c__Gammaproteobacteria;o__unidentified_Gammaproteobacteria;f__unidentified_Gammaproteobacteria;g__Microvirgula;
Agathobacter	0.000450248	0.000592431	0.001255954	0.00068722	0.00111377	0.000213275	0.000639826	0.000497642	0.001445532	0.000805706	0.000592431	0.000829404	0.000450248	0.001161165	0.000616128	0.000545037	0.000213275	0.000497642	0.00026067	0.000521339	0.000355459	0.000473945	0.000853101	0.000805706	0.000355459	0.000473945	0.000710917	0.00042655	0.000663523	0.000521339	0.001161165	0.001066376	0.000497642	0.000379156	0.001303348	0.00068722	k__Bacteria;p__Firmicutes;c__Clostridia;o__Clostridiales;f__Lachnospiraceae;g__Agathobacter;
Dolosigranulum	0.000236972	0.001042679	0.000165881	2.37E-05	4.74E-05	0	0.001327046	0	0.000450248	0.000142183	7.11E-05	0.000142183	0.000995284	0.000118486	0.00111377	0.000142183	0.000805706	0.000473945	0.000308064	7.11E-05	0.000308064	0.00026067	0.000213275	0.001090073	0.000710917	0.002559302	0.00042655	0.001350743	0.000165881	0.000165881	0.000379156	0.000236972	0.000142183	0.000142183	0.000236972	0.00042655	k__Bacteria;p__Firmicutes;c__Bacilli;o__Lactobacillales;f__Carnobacteriaceae;g__Dolosigranulum;
Actinomycetospora	0	0	4.74E-05	0	0	0	0	4.74E-05	0	0.000165881	2.37E-05	9.48E-05	0	2.37E-05	0	9.48E-05	4.74E-05	0	7.11E-05	0.000450248	0	0	7.11E-05	0	0	9.48E-05	0	0.000165881	2.37E-05	2.37E-05	0.000165881	0	0	0.000118486	0	4.74E-05	k__Bacteria;p__Actinobacteria;c__unidentified_Actinobacteria;o__Pseudonocardiales;f__Pseudonocardiaceae;g__Actinomycetospora;
Stenotrophobacter	0	0.000236972	0.000236972	2.37E-05	0.00189578	7.11E-05	0	2.37E-05	0.000189578	0.000189578	0.000189578	0.00094789	0.00026067	0.000165881	0.000734615	9.48E-05	9.48E-05	0	2.37E-05	9.48E-05	0.000142183	0.00068722	0.00026067	0.000331761	0	0.000236972	0.000236972	0.000213275	0.000236972	0.00068722	0.000189578	0.000592431	0.00094789	0.000379156	0	0.000995284	k__Bacteria;p__Acidobacteria;c__unidentified_Acidobacteria;o__unidentified_Acidobacteria;f__unidentified_Acidobacteria;g__Stenotrophobacter;
Blastococcus	0.000379156	4.74E-05	0.000284367	0.000118486	0.000355459	0	0.000236972	4.74E-05	0.000142183	9.48E-05	0.000118486	7.11E-05	4.74E-05	0.000142183	0	2.37E-05	0	4.74E-05	0.00068722	9.48E-05	0.000118486	0.000236972	9.48E-05	2.37E-05	0.000497642	0.00026067	0.000379156	4.74E-05	0.000379156	0.000118486	0.000379156	9.48E-05	4.74E-05	0.000284367	7.11E-05	0.000165881	k__Bacteria;p__Actinobacteria;c__unidentified_Actinobacteria;o__Frankiales;f__Geodermatophilaceae;g__Blastococcus;
Rhodococcus	0.000355459	0.000379156	0.000402853	7.11E-05	0.000142183	2.37E-05	0.001540321	0.00042655	0.001421835	0.000402853	0.000308064	0.000213275	0.000213275	0.000213275	0.000118486	0.000355459	0.000568734	0.000521339	0.000473945	0.000663523	0.000497642	0.000165881	0.000663523	0.000331761	0.000616128	0.000568734	0.000402853	0.000355459	0.000379156	0.000213275	0.00232233	0.000189578	0.000118486	0.000379156	0.001777293	0.000308064	k__Bacteria;p__Actinobacteria;c__unidentified_Actinobacteria;o__Corynebacteriales;f__Nocardiaceae;g__Rhodococcus;
Rheinheimera	0.00026067	0.000402853	0.000308064	0.000213275	0.000971587	4.74E-05	0.000900495	0	0.000165881	0.000402853	0.000236972	0.00042655	0.000379156	4.74E-05	0.000473945	4.74E-05	4.74E-05	0.00026067	0.000165881	0.00026067	0.002464513	0.000545037	0.000379156	0.000142183	0.000284367	0.000284367	0.00042655	0.000545037	0.000118486	0.000805706	0.000142183	0.000355459	0.000236972	0.000118486	2.37E-05	0.000450248	k__Bacteria;p__Proteobacteria;c__Gammaproteobacteria;o__Alteromonadales;f__Alteromonadaceae;g__Rheinheimera;
Alicyclobacillus	2.37E-05	0.000853101	0.000545037	0.000213275	0	0	7.11E-05	0	0.000189578	0	0	0	0	0	0	2.37E-05	0	0	4.74E-05	0	0	0	0.000402853	0	0	0	0.000118486	0	0	0	0	0	0.000142183	0	0	0	k__Bacteria;p__Firmicutes;c__Bacilli;o__Bacillales;f__Alicyclobacillaceae;g__Alicyclobacillus;
Marinomonas	0	0	0	0	4.74E-05	0	0	0	0	0	0	0	0	0	0	0	0	0	0	0	0	0.002440816	0	0	0	2.37E-05	0	0	0	0	0	0	0	0	0	0	k__Bacteria;p__Proteobacteria;c__Gammaproteobacteria;o__Oceanospirillales;f__unidentified_Oceanospirillales;g__Marinomonas;
Collinsella	0.001492926	0.000308064	0.000284367	7.11E-05	0.00111377	4.74E-05	0.000545037	0.000213275	0.000213275	0.00026067	0.00026067	0.000118486	0.000213275	2.37E-05	9.48E-05	9.48E-05	7.11E-05	0.00026067	7.11E-05	0.000284367	0.00068722	0.000142183	0.001137468	0.000142183	9.48E-05	7.11E-05	0.000142183	0.000213275	0.000189578	0.000236972	0.000355459	4.74E-05	0.000189578	0.000971587	0.000379156	0.000165881	k__Bacteria;p__Actinobacteria;c__Coriobacteriia;o__Coriobacteriales;f__Coriobacteriaceae;g__Collinsella;
Ralstonia	0.000165881	0.000236972	0.000118486	0	0.000331761	0.000118486	2.37E-05	0	7.11E-05	9.48E-05	9.48E-05	9.48E-05	0.000142183	7.11E-05	4.74E-05	2.37E-05	0	0.000663523	0	0	2.37E-05	0.000213275	4.74E-05	4.74E-05	4.74E-05	0.00026067	9.48E-05	9.48E-05	7.11E-05	0.000213275	0	9.48E-05	9.48E-05	7.11E-05	0	0.000118486	k__Bacteria;p__Proteobacteria;c__Gammaproteobacteria;o__unidentified_Gammaproteobacteria;f__Burkholderiaceae;g__Ralstonia;
Peptostreptococcus	7.11E-05	0.000616128	4.74E-05	9.48E-05	0.000236972	4.74E-05	0.001184862	7.11E-05	0.000118486	0.000710917	0.000118486	0.00042655	0.000568734	0.000142183	0.000616128	4.74E-05	0	0.000710917	0.000308064	0.000402853	0.000118486	9.48E-05	0.000402853	0.000663523	0.000379156	0.000450248	0.000450248	0.001492926	0.000521339	0.000663523	0.000189578	0.000379156	0.000118486	0.000142183	0	0.000236972	k__Bacteria;p__Firmicutes;c__Clostridia;o__Clostridiales;f__Peptostreptococcaceae;g__Peptostreptococcus;
Sporosarcina	4.74E-05	0	9.48E-05	4.74E-05	0.001658807	0	0.001872082	0	0	0	4.74E-05	0	0	0	4.74E-05	0	0	0.000331761	2.37E-05	0	9.48E-05	0.000118486	0	0	0.001255954	0	0.00137444	0	4.74E-05	4.74E-05	0.000165881	0	7.11E-05	0	0	4.74E-05	k__Bacteria;p__Firmicutes;c__Bacilli;o__Bacillales;f__Planococcaceae;g__Sporosarcina;
Chitinimonas	0	0	0	0	2.37E-05	0	0	0	0	0	0	0	0	0	0	0	0	0.000165881	0	0	7.11E-05	4.74E-05	0	0	0	2.37E-05	0	0	0	0	0	0	0	0	0	0	k__Bacteria;p__Proteobacteria;c__Gammaproteobacteria;o__unidentified_Gammaproteobacteria;f__unidentified_Gammaproteobacteria;g__Chitinimonas;
Alishewanella	0.000236972	0.000521339	0.000355459	0.000165881	0.000663523	2.37E-05	0.000710917	0.00042655	0.00026067	0.00042655	0.000663523	0.000758312	0.00068722	0.000213275	0.001279651	0.000521339	0.000473945	0.00026067	0.00042655	0.000284367	0.000521339	0.002298633	0.000379156	0.000213275	0.000710917	0.000473945	0.000379156	0.000592431	0.000189578	0.000782009	0.000568734	0.000497642	0.000900495	0.000853101	0.000165881	0.000545037	k__Bacteria;p__Proteobacteria;c__Gammaproteobacteria;o__Alteromonadales;f__Alteromonadaceae;g__Alishewanella;
Parvimonas	2.37E-05	0.000924193	9.48E-05	4.74E-05	0.000165881	2.37E-05	0.000331761	0.00026067	9.48E-05	0.00042655	0.000142183	0.000616128	0.000639826	0.000497642	0.000710917	4.74E-05	0.000545037	2.37E-05	7.11E-05	0.000142183	9.48E-05	0.000758312	4.74E-05	0.00068722	0.000118486	0.001137468	0.000118486	0.000829404	0.000782009	0.000545037	9.48E-05	0.000521339	0.000497642	0.000284367	4.74E-05	0.000545037	k__Bacteria;p__Firmicutes;c__Clostridia;o__Clostridiales;f__unidentified_Clostridiales;g__Parvimonas;
Cellvibrio	0.000165881	0.00026067	0.000284367	4.74E-05	4.74E-05	0	0.001090073	0	0.00026067	7.11E-05	4.74E-05	0.000308064	2.37E-05	2.37E-05	0.000213275	2.37E-05	0	0.000142183	4.74E-05	0	7.11E-05	0.000165881	0.000165881	7.11E-05	4.74E-05	4.74E-05	0.000189578	7.11E-05	0.000189578	0	0.00042655	0.00026067	0.000118486	4.74E-05	2.37E-05	0.000118486	k__Bacteria;p__Proteobacteria;c__Gammaproteobacteria;o__Cellvibrionales;f__Cellvibrionaceae;g__Cellvibrio;
Dyadobacter	0	0.000118486	2.37E-05	2.37E-05	9.48E-05	0	4.74E-05	4.74E-05	0.000118486	9.48E-05	7.11E-05	0.000355459	0.000118486	2.37E-05	0.001706202	7.11E-05	0	7.11E-05	0	0	2.37E-05	0.000284367	0	9.48E-05	0	0.000165881	2.37E-05	0.000142183	0	0.000142183	2.37E-05	0.000189578	0.000236972	0.000165881	0	0.000284367	k__Bacteria;p__Bacteroidetes;c__Bacteroidia;o__Cytophagales;f__Spirosomaceae;g__Dyadobacter;
Alkanindiges	0.000331761	0.00042655	9.48E-05	0.000189578	0.00042655	4.74E-05	0.000758312	0.000165881	0.000236972	0.000782009	0.000497642	0.000379156	0.000545037	0.000308064	0.000568734	0.000165881	7.11E-05	0.000379156	0.000142183	0.000213275	0.000118486	0.000284367	0.000308064	0.000236972	0.000236972	0.00026067	9.48E-05	0.000592431	7.11E-05	0.000236972	0.000165881	0.000829404	0.000165881	0.000213275	0.000379156	0.000379156	k__Bacteria;p__Proteobacteria;c__Gammaproteobacteria;o__Pseudomonadales;f__Moraxellaceae;g__Alkanindiges;
Fusobacterium	0	0.000331761	0.000189578	7.11E-05	0.000236972	4.74E-05	0.000236972	2.37E-05	7.11E-05	0.000450248	0.000165881	0.000497642	0.000165881	0.000308064	0.000213275	9.48E-05	0.000473945	0.000473945	0.000308064	7.11E-05	4.74E-05	0.000236972	2.37E-05	0.000379156	0.000236972	0.00094789	0.000213275	0.00026067	0.000450248	0.000450248	0.000308064	0.001540321	0.000379156	0.00026067	0	0.000189578	k__Bacteria;p__Fusobacteria;c__Fusobacteriia;o__Fusobacteriales;f__Fusobacteriaceae;g__Fusobacterium;
Pseudochrobactrum	0.001255954	0.000497642	0.000545037	0.001184862	0.00042655	2.37E-05	0.000592431	0.000236972	0.000379156	0.000995284	0.00042655	0.000402853	0.000497642	0.000355459	0.000355459	0.000379156	0.000402853	0.001018981	0.000331761	0.000308064	0.000379156	0.00094789	0.001421835	0.000165881	0.000189578	0.000639826	0.000284367	0.000639826	0.000521339	0.000782009	0.000734615	0.000497642	0.000521339	0.000402853	0.000379156	0.000710917	k__Bacteria;p__Proteobacteria;c__Alphaproteobacteria;o__Rhizobiales;f__Rhizobiaceae;g__Pseudochrobactrum;
Algoriella	0	0	0.000663523	0	0	0	0.00042655	0	2.37E-05	0	0	0	0	0	0	0	0	0	0.000568734	0	0	0	0	0	0	0	0	0	0	7.11E-05	0	0	0	0	0.000165881	0	k__Bacteria;p__Bacteroidetes;c__Bacteroidia;o__Flavobacteriales;f__unidentified_Flavobacteriales;g__Algoriella;
Granulicatella	7.11E-05	0.000497642	0.000308064	0.000236972	4.74E-05	0	0.000758312	4.74E-05	0.000213275	0.000545037	0.000497642	0.000639826	0.001018981	0.000284367	0.001327046	0.000236972	2.37E-05	0.000616128	0.000592431	4.74E-05	0.000213275	0.000592431	0.000165881	0.000355459	0.001137468	0.002156449	0.000639826	0.000521339	0.00042655	0.000402853	0.00068722	0.001232257	0.000473945	0.000189578	0.000236972	0.000308064	k__Bacteria;p__Firmicutes;c__Bacilli;o__Lactobacillales;f__Carnobacteriaceae;g__Granulicatella;
Sphingosinicella	0.000331761	7.11E-05	0.000284367	9.48E-05	7.11E-05	7.11E-05	0.000118486	2.37E-05	0.000213275	0.000592431	7.11E-05	0.000284367	7.11E-05	4.74E-05	9.48E-05	7.11E-05	0.000118486	4.74E-05	0.000331761	0.000213275	0.000331761	0.000402853	0.000497642	2.37E-05	0.000142183	4.74E-05	2.37E-05	0.000568734	0.000118486	0.002156449	0.000118486	0.000308064	0.000189578	0.000236972	0	0.000118486	k__Bacteria;p__Proteobacteria;c__Alphaproteobacteria;o__Sphingomonadales;f__Sphingomonadaceae;g__Sphingosinicella;
Pajaroellobacter	0.00026067	0.000592431	0.000710917	2.37E-05	7.11E-05	0	2.37E-05	0	0.000165881	9.48E-05	0	0.000118486	7.11E-05	4.74E-05	0.00042655	0	0	0.00026067	9.48E-05	2.37E-05	2.37E-05	4.74E-05	0.000473945	2.37E-05	4.74E-05	4.74E-05	4.74E-05	9.48E-05	0	4.74E-05	4.74E-05	0.000142183	0.000189578	0	2.37E-05	0.000213275	k__Bacteria;p__Proteobacteria;c__Deltaproteobacteria;o__Myxococcales;f__Polyangiaceae;g__Pajaroellobacter;
Aliidiomarina	0	0	0	0	0.000782009	0	0	0	0	0	0	0	0	0	0	0	0	0	0	0	0	0.002109055	0	0	0	2.37E-05	0	0	0	0	2.37E-05	0	0	0	0	0	k__Bacteria;p__Proteobacteria;c__Gammaproteobacteria;o__Alteromonadales;f__Idiomarinaceae;g__Aliidiomarina;
Oxalicibacterium	0.000213275	0.000545037	0.000165881	9.48E-05	0	0	4.74E-05	0	7.11E-05	2.37E-05	0	2.37E-05	0	2.37E-05	9.48E-05	0	0	0	2.37E-05	0	0	0	0.000331761	0	2.37E-05	0	4.74E-05	0	2.37E-05	0	9.48E-05	0.00026067	0.000165881	0	9.48E-05	7.11E-05	k__Bacteria;p__Proteobacteria;c__Gammaproteobacteria;o__unidentified_Gammaproteobacteria;f__Burkholderiaceae;g__Oxalicibacterium;
Methylovirgula	0.000308064	0.000213275	0.000450248	9.48E-05	2.37E-05	2.37E-05	0	0	0.000213275	4.74E-05	0	9.48E-05	0	0	0.000142183	2.37E-05	0	0.002109055	9.48E-05	0	0.000165881	0.000284367	0.000142183	4.74E-05	0	2.37E-05	9.48E-05	4.74E-05	0	0	0	4.74E-05	0.000213275	9.48E-05	0	0.000142183	k__Bacteria;p__Proteobacteria;c__Alphaproteobacteria;o__Rhizobiales;f__Beijerinckiaceae;g__Methylovirgula;
Rhodanobacter	7.11E-05	0.000142183	0.000497642	0.00068722	0.000236972	0	0	0	0.000308064	0.000165881	0.000165881	0.000900495	0.000142183	0.000189578	0.000165881	0.000118486	0	0.000189578	0	4.74E-05	7.11E-05	0.000497642	9.48E-05	0	0	7.11E-05	0.000142183	0	7.11E-05	0.000236972	0.000165881	0.000284367	0.000142183	0.000142183	0	0.000829404	k__Bacteria;p__Proteobacteria;c__Gammaproteobacteria;o__Xanthomonadales;f__Rhodanobacteraceae;g__Rhodanobacter;
Stappia	0	0	0	0	0	0	0	0	0	0	0	0	0	0	0	0	0	0	0	0	0	0.00206166	0	0	0	0	0	0	0	0	0	0	0	0	0	0	k__Bacteria;p__Proteobacteria;c__Alphaproteobacteria;o__Rhizobiales;f__unidentified_Rhizobiales;g__Stappia;
Gordonia	2.37E-05	0	0.000118486	0	0	0	0.000616128	0	0.000142183	0.000189578	4.74E-05	0	7.11E-05	2.37E-05	4.74E-05	7.11E-05	2.37E-05	0.000402853	0.001966871	0	0.000710917	2.37E-05	4.74E-05	4.74E-05	0.001303348	0.000284367	7.11E-05	0.00026067	0.000189578	0.000995284	0.000118486	7.11E-05	4.74E-05	0	0.000592431	0	k__Bacteria;p__Actinobacteria;c__unidentified_Actinobacteria;o__Corynebacteriales;f__Nocardiaceae;g__Gordonia;
Varibaculum	2.37E-05	0	7.11E-05	2.37E-05	0.000497642	0	0.000213275	0	0.000142183	0.000165881	0.000165881	4.74E-05	0	0.000142183	2.37E-05	2.37E-05	2.37E-05	0.000118486	9.48E-05	0	4.74E-05	0.000142183	0	0	0.000355459	7.11E-05	0.000142183	0	0.001327046	4.74E-05	0.000284367	0.000142183	0.000118486	4.74E-05	0.000165881	0.000142183	k__Bacteria;p__Actinobacteria;c__unidentified_Actinobacteria;o__Actinomycetales;f__Actinomycetaceae;g__Varibaculum;
Asticcacaulis	0.000142183	0.000165881	7.11E-05	4.74E-05	7.11E-05	4.74E-05	0.000213275	2.37E-05	4.74E-05	0.000118486	0	0	7.11E-05	2.37E-05	0	0	0	4.74E-05	4.74E-05	4.74E-05	4.74E-05	0	0.000284367	0	2.37E-05	0	4.74E-05	2.37E-05	0	2.37E-05	0.000142183	2.37E-05	4.74E-05	4.74E-05	0	0	k__Bacteria;p__Proteobacteria;c__Alphaproteobacteria;o__Caulobacterales;f__Caulobacteraceae;g__Asticcacaulis;
unidentified_Caulobacteraceae	0	0	0	0	4.74E-05	0	0	0	0	0	0	0	0	0	4.74E-05	0	0	7.11E-05	7.11E-05	0	2.37E-05	0	0	0	0	2.37E-05	2.37E-05	0	0	0	0	0	0	4.74E-05	0	0	k__Bacteria;p__Proteobacteria;c__Alphaproteobacteria;o__Caulobacterales;f__Caulobacteraceae;g__unidentified_Caulobacteraceae;
Hymenobacter	0	0	9.48E-05	2.37E-05	0.00026067	0	0	0	0	0	0	0	0	0	0	4.74E-05	0	2.37E-05	2.37E-05	0	0	0	0	0	2.37E-05	2.37E-05	2.37E-05	0	0	0	2.37E-05	2.37E-05	0	0.000142183	2.37E-05	0	k__Bacteria;p__Bacteroidetes;c__Bacteroidia;o__Cytophagales;f__Hymenobacteraceae;g__Hymenobacter;
Paucibacter	0	7.11E-05	0	0	9.48E-05	0	0.000213275	0	0	4.74E-05	2.37E-05	2.37E-05	7.11E-05	0	0.000165881	0	0	2.37E-05	0	0	0	0.000118486	0	0	0	0.000118486	0	0	2.37E-05	4.74E-05	4.74E-05	7.11E-05	0.000118486	0	0	4.74E-05	k__Bacteria;p__Proteobacteria;c__Gammaproteobacteria;o__unidentified_Gammaproteobacteria;f__Burkholderiaceae;g__Paucibacter;
Sulfurimonas	0	0	0	0	0	0	0	0	0	0	0	0	0	0	0	0	0	0	0	0	0	0.001990568	0	0	0	0	0	0	0	0	0	0	0	0	0	0	k__Bacteria;p__unidentified_Bacteria;c__unidentified_Bacteria;o__Campylobacterales;f__unidentified_Campylobacterales;g__Sulfurimonas;
Herbinix	0	0	0	0	0	0	0.000189578	0	0.000236972	0	0	0	0	0	0	0	0	0	0	0	0	0	0	0	2.37E-05	0	0	0	4.74E-05	0	0.000331761	4.74E-05	0	0.000236972	9.48E-05	0	k__Bacteria;p__Firmicutes;c__Clostridia;o__Clostridiales;f__Lachnospiraceae;g__Herbinix;
Hydrogenophaga	0.000568734	7.11E-05	2.37E-05	2.37E-05	0	0	0.000165881	4.74E-05	9.48E-05	0.000497642	7.11E-05	0	0	2.37E-05	4.74E-05	0	4.74E-05	4.74E-05	9.48E-05	0.000213275	0.000379156	0	0.001943174	7.11E-05	4.74E-05	0.000165881	7.11E-05	0.000805706	2.37E-05	0.000355459	4.74E-05	7.11E-05	0	0.000142183	2.37E-05	0.000284367	k__Bacteria;p__Proteobacteria;c__Gammaproteobacteria;o__unidentified_Gammaproteobacteria;f__Burkholderiaceae;g__Hydrogenophaga;
Haliangium	0.000355459	0.000663523	0.000782009	4.74E-05	2.37E-05	0	0	0	9.48E-05	4.74E-05	4.74E-05	2.37E-05	7.11E-05	0	0.000236972	4.74E-05	0	0.000213275	7.11E-05	4.74E-05	0.000639826	0.000331761	0.000379156	4.74E-05	0.000142183	9.48E-05	7.11E-05	4.74E-05	9.48E-05	2.37E-05	0	0	0.000236972	0	2.37E-05	7.11E-05	k__Bacteria;p__Proteobacteria;c__Deltaproteobacteria;o__Myxococcales;f__Haliangiaceae;g__Haliangium;
Negativicoccus	0	0.000308064	0.000165881	4.74E-05	0.00026067	0	0.00068722	0	0.000142183	2.37E-05	0	0.000568734	0.000213275	0	0.000497642	4.74E-05	0	0.000142183	0.000236972	7.11E-05	0.000497642	0.000568734	0	0.000331761	0.000402853	0.001540321	0.000236972	0.000118486	0.000118486	0.000213275	0.000592431	0.000355459	0.000189578	9.48E-05	0.00026067	9.48E-05	k__Bacteria;p__Firmicutes;c__Negativicutes;o__Selenomonadales;f__Veillonellaceae;g__Negativicoccus;
Terrimonas	0	0.000284367	0.000473945	9.48E-05	0.001350743	0	4.74E-05	0	0.000142183	0.000331761	0.000236972	0.00042655	0.000592431	7.11E-05	0.001327046	0.000189578	4.74E-05	4.74E-05	0	0	2.37E-05	0.000402853	4.74E-05	0.000284367	0	0.000545037	0.000142183	0.000355459	0.000213275	0.000165881	4.74E-05	0.001042679	0.000545037	0.000236972	0	0.000450248	k__Bacteria;p__Bacteroidetes;c__Bacteroidia;o__Chitinophagales;f__Chitinophagaceae;g__Terrimonas;
Pseudoxanthomonas	0.000568734	0.00042655	7.11E-05	0	0.000189578	0	0.000236972	9.48E-05	0.000165881	0.00026067	2.37E-05	0.000165881	0.000213275	0.00026067	0.000876798	7.11E-05	0	0.001611413	0.000497642	0.000118486	0.000213275	0.000236972	0.000189578	0.000402853	0.000402853	0.000189578	7.11E-05	0.000568734	0.000142183	0.000284367	0.000118486	0.000118486	0	0	0	0.000142183	k__Bacteria;p__Proteobacteria;c__Gammaproteobacteria;o__Xanthomonadales;f__Xanthomonadaceae;g__Pseudoxanthomonas;
Pseudopropionibacterium	2.37E-05	0.000165881	4.74E-05	0.000308064	0	0	0.000142183	0	2.37E-05	2.37E-05	4.74E-05	0	9.48E-05	2.37E-05	4.74E-05	2.37E-05	0	0.00026067	7.11E-05	0.000118486	0	0	4.74E-05	7.11E-05	0.000331761	4.74E-05	4.74E-05	0.000213275	0	0	0.000118486	7.11E-05	2.37E-05	0	4.74E-05	2.37E-05	k__Bacteria;p__Actinobacteria;c__unidentified_Actinobacteria;o__Propionibacteriales;f__Propionibacteriaceae;g__Pseudopropionibacterium;
Pseudonocardia	2.37E-05	0.000165881	0.000165881	2.37E-05	0	0	0.000142183	2.37E-05	0.000118486	2.37E-05	7.11E-05	7.11E-05	0	2.37E-05	2.37E-05	2.37E-05	0.000236972	7.11E-05	0.000142183	4.74E-05	0	7.11E-05	4.74E-05	0	0.000142183	0.000165881	0.000142183	0	0.000118486	4.74E-05	0.000165881	0	0.000142183	0.000165881	4.74E-05	9.48E-05	k__Bacteria;p__Actinobacteria;c__unidentified_Actinobacteria;o__Pseudonocardiales;f__Pseudonocardiaceae;g__Pseudonocardia;
Roseomonas	0	0	0.000165881	9.48E-05	0.000734615	2.37E-05	0.000213275	9.48E-05	0.000118486	0.000331761	0.000402853	0.00026067	0.000331761	0.000308064	4.74E-05	0.000165881	0	0.000213275	0.000118486	0	9.48E-05	0.000213275	2.37E-05	0.000142183	0.000165881	0.000331761	0.000118486	0	0.00042655	0.000308064	0.000142183	0.000284367	4.74E-05	0.000118486	0.000118486	0.000568734	k__Bacteria;p__Proteobacteria;c__Alphaproteobacteria;o__unidentified_Alphaproteobacteria;f__Acetobacteraceae;g__Roseomonas;
Leptotrichia	7.11E-05	0.000284367	2.37E-05	0.000142183	0.000545037	0	0.000521339	0	2.37E-05	0.000213275	0.000236972	0.000142183	0.000236972	0.000189578	0.000165881	2.37E-05	4.74E-05	0.000402853	0.000355459	7.11E-05	0.000379156	0.000663523	9.48E-05	0.000118486	0.000379156	0.001848385	9.48E-05	0.000308064	0.000236972	0.000142183	0.000118486	0.000829404	0.000118486	2.37E-05	9.48E-05	7.11E-05	k__Bacteria;p__Fusobacteria;c__Fusobacteriia;o__Fusobacteriales;f__Leptotrichiaceae;g__Leptotrichia;
Sphingobium	4.74E-05	0.000213275	0.000971587	0.000331761	0.001255954	0	0.000236972	0	0.000213275	0.000142183	0.000165881	0.000213275	0.000118486	0.000118486	0.000189578	0.000236972	0	2.37E-05	0.000165881	7.11E-05	0.000118486	0.000663523	0.000189578	2.37E-05	0.000213275	0.000473945	0.000450248	0.000118486	0.000142183	0.000545037	0.000118486	0.00026067	0.000331761	9.48E-05	4.74E-05	0.000473945	k__Bacteria;p__Proteobacteria;c__Alphaproteobacteria;o__Sphingomonadales;f__Sphingomonadaceae;g__Sphingobium;
Novosphingobium	0.000213275	0.000663523	0.000639826	0.000142183	4.74E-05	7.11E-05	2.37E-05	0	0.000236972	0.000118486	7.11E-05	0.00026067	0.000165881	0.000331761	0.000308064	4.74E-05	2.37E-05	0.000308064	0.000236972	4.74E-05	9.48E-05	0.000379156	0.00042655	0.000142183	0.000165881	9.48E-05	0.000118486	0.000142183	2.37E-05	0.000308064	7.11E-05	0.000142183	0.000213275	0.000189578	0.000142183	0.000142183	k__Bacteria;p__Proteobacteria;c__Alphaproteobacteria;o__Sphingomonadales;f__Sphingomonadaceae;g__Novosphingobium;
Candidatus_Chloroploca	0	0	0	0	0	0	0	0	0	0	0	0	0	0	0	0	0	9.48E-05	0	0	0	0	0	0	4.74E-05	0	0	0	0	0	2.37E-05	4.74E-05	0	2.37E-05	0	0	k__Bacteria;p__Chloroflexi;c__Chloroflexia;o__Chloroflexales;f__Chloroflexaceae;g__Candidatus_Chloroploca;
Achromobacter	0.000497642	0.00094789	0.000450248	0.000236972	9.48E-05	7.11E-05	7.11E-05	0	0.000284367	0.000189578	0.000213275	0.000165881	0.000142183	7.11E-05	0.000165881	0.000142183	0	0.001848385	9.48E-05	2.37E-05	0.000236972	7.11E-05	0.000473945	7.11E-05	2.37E-05	7.11E-05	0.000142183	0.000189578	0.000284367	0.000118486	9.48E-05	0.000473945	0.000189578	4.74E-05	2.37E-05	0.000189578	k__Bacteria;p__Proteobacteria;c__Gammaproteobacteria;o__unidentified_Gammaproteobacteria;f__Burkholderiaceae;g__Achromobacter;
Methylotenera	0.000118486	0.000118486	0.000236972	4.74E-05	0.001824688	0	0	0	4.74E-05	9.48E-05	9.48E-05	0.000379156	0.000165881	4.74E-05	0.000308064	4.74E-05	0	0	2.37E-05	2.37E-05	2.37E-05	0.000142183	2.37E-05	7.11E-05	0	0	4.74E-05	9.48E-05	4.74E-05	0.000165881	4.74E-05	0.000165881	9.48E-05	0	2.37E-05	4.74E-05	k__Bacteria;p__Proteobacteria;c__Gammaproteobacteria;o__unidentified_Gammaproteobacteria;f__Methylophilaceae;g__Methylotenera;
Fastidiosipila	0	0.000213275	0.000165881	0.000142183	0.000758312	2.37E-05	0.000402853	2.37E-05	0.000142183	0.000402853	0.000284367	0.00094789	0.000379156	0.000402853	0.001018981	9.48E-05	4.74E-05	7.11E-05	0.000189578	0	0.001184862	0.000450248	7.11E-05	0.000308064	0.00026067	0.000213275	0.00026067	0.000355459	0.00111377	0.000402853	0.000165881	0.001042679	0.000165881	0.000782009	2.37E-05	0.00068722	k__Bacteria;p__Firmicutes;c__Clostridia;o__Clostridiales;f__Ruminococcaceae;g__Fastidiosipila;
Micromonospora	0.000308064	0.000379156	0.000236972	0.000118486	4.74E-05	0	0.000189578	4.74E-05	0.000118486	0.000142183	0	0	2.37E-05	0	2.37E-05	0	0	2.37E-05	0.000142183	2.37E-05	7.11E-05	7.11E-05	0.000402853	2.37E-05	0.000118486	0	0.00026067	0.000142183	4.74E-05	2.37E-05	4.74E-05	0	0.000189578	9.48E-05	0.000118486	4.74E-05	k__Bacteria;p__Actinobacteria;c__unidentified_Actinobacteria;o__Micromonosporales;f__Micromonosporaceae;g__Micromonospora;
Thauera	0.00042655	0.000165881	0.00026067	9.48E-05	0	0	0	0	9.48E-05	7.11E-05	4.74E-05	0.000236972	0.000284367	0	0.000379156	4.74E-05	0.000213275	0.000118486	0.000497642	4.74E-05	0	9.48E-05	0	0.000331761	0.000734615	0.000379156	4.74E-05	0.000331761	4.74E-05	0.000189578	4.74E-05	7.11E-05	4.74E-05	0	2.37E-05	9.48E-05	k__Bacteria;p__Proteobacteria;c__Gammaproteobacteria;o__unidentified_Gammaproteobacteria;f__Rhodocyclaceae;g__Thauera;
Steroidobacter	0	0	4.74E-05	9.48E-05	0	0	0	0	0	4.74E-05	0	0	0	0	0	0	0	2.37E-05	0	4.74E-05	2.37E-05	0	9.48E-05	0	0	0	7.11E-05	0	2.37E-05	0	4.74E-05	0	0	9.48E-05	0	0	k__Bacteria;p__Proteobacteria;c__Gammaproteobacteria;o__unidentified_Gammaproteobacteria;f__unidentified_Gammaproteobacteria;g__Steroidobacter;
Saccharospirillum	0	0	0	0	0	0	0	0	0	0	0	0	0	0	0	0	0	0	0	0	0	0.001753596	0	0	0	0	0	0	0	0	0	0	0	2.37E-05	0	0	k__Bacteria;p__Proteobacteria;c__Gammaproteobacteria;o__Oceanospirillales;f__Saccharospirillaceae;g__Saccharospirillum;
Pseudolabrys	0.000308064	0.000639826	0.000592431	0.000142183	0	0	0	0	0.000118486	7.11E-05	7.11E-05	4.74E-05	4.74E-05	0	0	2.37E-05	0	0.000213275	9.48E-05	0.000142183	4.74E-05	2.37E-05	0.000521339	0	4.74E-05	2.37E-05	0.000142183	2.37E-05	2.37E-05	0	7.11E-05	0	0.000189578	7.11E-05	2.37E-05	9.48E-05	k__Bacteria;p__Proteobacteria;c__Alphaproteobacteria;o__Rhizobiales;f__Xanthobacteraceae;g__Pseudolabrys;
Candidatus_Solibacter	0.00026067	0.000663523	0.000876798	9.48E-05	7.11E-05	4.74E-05	0.00026067	0	9.48E-05	0.00042655	7.11E-05	0.000236972	0.000165881	2.37E-05	0.000118486	0.000142183	4.74E-05	0.001184862	9.48E-05	0.000355459	0.000284367	4.74E-05	0.001066376	9.48E-05	0.000142183	0	0.000497642	0.000450248	0.000213275	9.48E-05	0.000165881	4.74E-05	0.000165881	0	7.11E-05	7.11E-05	k__Bacteria;p__Acidobacteria;c__Acidobacteriia;o__Solibacterales;f__unidentified_Solibacterales;g__Candidatus_Solibacter;
Thermus	0	0	0	0	7.11E-05	0	9.48E-05	0	0	0	0	0	0	0	0	0	0	4.74E-05	4.74E-05	0	0.001753596	0	0	2.37E-05	0.001445532	4.74E-05	9.48E-05	0	0	0	2.37E-05	0	0	0	0	0	k__Bacteria;p__Deinococcus-Thermus;c__Deinococci;o__Thermales;f__Thermaceae;g__Thermus;
Abiotrophia	0.000118486	0.00042655	0.00026067	0.000331761	0.000118486	0	0.001682504	9.48E-05	9.48E-05	0.000521339	0.000402853	0.000236972	0.000782009	7.11E-05	0.000782009	0.000118486	9.48E-05	0.000118486	0.000782009	7.11E-05	0.000308064	0.000402853	0.000142183	0.000355459	0.001729899	0.000236972	0.001090073	0.000663523	0.000355459	0.000521339	0.000402853	0.000592431	0.000355459	0.000521339	0	0.000402853	k__Bacteria;p__Firmicutes;c__Bacilli;o__Lactobacillales;f__Aerococcaceae;g__Abiotrophia;
Planococcus	0.000379156	4.74E-05	0.000189578	0.000379156	0.001729899	0	0.000734615	0.000189578	0.000142183	0.000189578	0.000165881	0	0.000142183	9.48E-05	4.74E-05	9.48E-05	0	0.000189578	0.000142183	2.37E-05	0.000710917	0.00026067	0.000118486	0	0.000497642	0.00026067	0.000521339	2.37E-05	0.000663523	9.48E-05	0.00068722	0.00026067	4.74E-05	0.000497642	7.11E-05	0.000379156	k__Bacteria;p__Firmicutes;c__Bacilli;o__Bacillales;f__Planococcaceae;g__Planococcus;
Parabacteroides	4.74E-05	0.000308064	0.000142183	0	7.11E-05	4.74E-05	2.37E-05	9.48E-05	0	0.000308064	0.00042655	7.11E-05	0.000165881	0.000165881	7.11E-05	0.000165881	0	0.000331761	9.48E-05	2.37E-05	0.000876798	0.000189578	9.48E-05	2.37E-05	2.37E-05	0.000118486	0	0.000118486	0.000829404	0.000331761	0.000142183	0.000236972	0.000355459	0.000189578	0.000402853	0.000497642	k__Bacteria;p__Bacteroidetes;c__Bacteroidia;o__Bacteroidales;f__Tannerellaceae;g__Parabacteroides;
Desulfovibrio	0	0.001706202	0.000782009	9.48E-05	0.000284367	4.74E-05	9.48E-05	0.000118486	7.11E-05	0.000142183	0.000189578	0.000118486	0.000639826	2.37E-05	0.000473945	0.00026067	0.000710917	0.00042655	0.000402853	9.48E-05	0.000213275	9.48E-05	0.000189578	0.000236972	7.11E-05	0.000853101	7.11E-05	0.000189578	0.000213275	9.48E-05	0.00026067	2.37E-05	0.000545037	0.000142183	7.11E-05	2.37E-05	k__Bacteria;p__Proteobacteria;c__Deltaproteobacteria;o__Desulfovibrionales;f__Desulfovibrionaceae;g__Desulfovibrio;
Alloprevotella	4.74E-05	0.000355459	0.000142183	0.000189578	0.000545037	9.48E-05	0.000284367	0	7.11E-05	0.000308064	0.000284367	4.74E-05	0.000284367	0	0.000308064	0.000118486	7.11E-05	0.000165881	0.000213275	2.37E-05	0.000616128	0.000355459	0.000213275	4.74E-05	0.000331761	0.001492926	4.74E-05	0.000189578	0.000639826	0.000402853	0.000473945	0.000853101	0.000450248	0.000402853	0.000118486	0.000663523	k__Bacteria;p__Bacteroidetes;c__Bacteroidia;o__Bacteroidales;f__Prevotellaceae;g__Alloprevotella;
Gemmatimonas	0.000189578	0.000331761	0.000284367	2.37E-05	0	0	0	2.37E-05	4.74E-05	0	4.74E-05	2.37E-05	0	2.37E-05	7.11E-05	0	0	9.48E-05	0	0	0	9.48E-05	0.000165881	4.74E-05	7.11E-05	0	7.11E-05	0	7.11E-05	0	4.74E-05	0	0.000118486	0.000189578	2.37E-05	0.000165881	k__Bacteria;p__Gemmatimonadetes;c__unidentified_Gemmatimonadetes;o__Gemmatimonadales;f__Gemmatimonadaceae;g__Gemmatimonas;
Parviterribacter	0	0	0	0	0	0	0	0	0	0	0	0	0	0	4.74E-05	0	0	0	2.37E-05	0	2.37E-05	0	0	0	4.74E-05	7.11E-05	2.37E-05	0	0	0	0	0	0	0	2.37E-05	0	k__Bacteria;p__Actinobacteria;c__Thermoleophilia;o__Solirubrobacterales;f__Solirubrobacteraceae;g__Parviterribacter;
Methylophilus	4.74E-05	0.000473945	9.48E-05	0.000142183	0.000497642	2.37E-05	7.11E-05	0	7.11E-05	0.000379156	0.000379156	0.001042679	0.000450248	0.000118486	0.001658807	9.48E-05	2.37E-05	4.74E-05	4.74E-05	9.48E-05	2.37E-05	0.000473945	0.000379156	0.00042655	2.37E-05	0.000308064	0.000165881	0.000545037	0.000189578	0.000473945	4.74E-05	0.00137444	0.000402853	9.48E-05	0	0.000308064	k__Bacteria;p__Proteobacteria;c__Gammaproteobacteria;o__unidentified_Gammaproteobacteria;f__Methylophilaceae;g__Methylophilus;
Nordella	4.74E-05	0.000213275	0.000142183	0.000118486	0	0	7.11E-05	0.000142183	7.11E-05	7.11E-05	0.000118486	0.000402853	0.000142183	0.000165881	0.000876798	9.48E-05	4.74E-05	0.000284367	0.000165881	0.000189578	2.37E-05	0.000473945	2.37E-05	0.000142183	0	0.000165881	0.000118486	0.000189578	0.000142183	0.000284367	7.11E-05	0.000213275	0.000142183	0.000236972	2.37E-05	0.000450248	k__Bacteria;p__Proteobacteria;c__Alphaproteobacteria;o__Rhizobiales;f__unidentified_Rhizobiales;g__Nordella;
Streptomyces	0.000379156	0.000545037	0.000616128	9.48E-05	0.000568734	0	0.000189578	7.11E-05	0.000165881	7.11E-05	2.37E-05	0	0.000142183	7.11E-05	0.000189578	0	0	9.48E-05	0.000165881	0	0.000639826	0	0.00026067	0.000236972	0.00026067	0.000118486	0.00026067	0.000331761	0.000236972	4.74E-05	0.000189578	0	7.11E-05	0.000402853	4.74E-05	0.000213275	k__Bacteria;p__Actinobacteria;c__unidentified_Actinobacteria;o__Streptomycetales;f__Streptomycetaceae;g__Streptomyces;
Rhodopila	0.000142183	0.000236972	0.000379156	2.37E-05	0	0	0	0	4.74E-05	0	0	0	0	0	4.74E-05	0	0	4.74E-05	2.37E-05	0	0	2.37E-05	0.000213275	0	0	0	9.48E-05	2.37E-05	0	0	0	0	0.000118486	0	0	0	k__Bacteria;p__Proteobacteria;c__Alphaproteobacteria;o__unidentified_Alphaproteobacteria;f__Acetobacteraceae;g__Rhodopila;
Mizugakiibacter	0.000236972	0.000521339	0.000521339	0.000118486	0	0	0	0	9.48E-05	4.74E-05	0	0	2.37E-05	0	2.37E-05	0	0	0	0.000142183	4.74E-05	0	0	0.000331761	0	0	0	0.000213275	4.74E-05	0	0	0	0	0.000118486	0	4.74E-05	0	k__Bacteria;p__Proteobacteria;c__Gammaproteobacteria;o__Xanthomonadales;f__Rhodanobacteraceae;g__Mizugakiibacter;
Sneathia	0	0	4.74E-05	2.37E-05	0	0	2.37E-05	0	2.37E-05	0	2.37E-05	0	0	2.37E-05	2.37E-05	0	4.74E-05	0	0	0	0	0.000189578	2.37E-05	0	0	9.48E-05	0	2.37E-05	0.001137468	0.000118486	0	0.000189578	0.000379156	0.000142183	0	0.000118486	k__Bacteria;p__Fusobacteria;c__Fusobacteriia;o__Fusobacteriales;f__Leptotrichiaceae;g__Sneathia;
Cohnella	0.000308064	0.00042655	0.000592431	4.74E-05	7.11E-05	0	0	0	4.74E-05	2.37E-05	0	0	0	0	0	0	0	4.74E-05	9.48E-05	0	0	0	0.000189578	0	0	0	0.000213275	0	9.48E-05	0	0	0	7.11E-05	0	4.74E-05	0	k__Bacteria;p__Firmicutes;c__Bacilli;o__Bacillales;f__Paenibacillaceae;g__Cohnella;
unidentified_Rhizobiales	0	0	7.11E-05	0	0	0	0	0	0	0	0.000118486	0.000284367	0.000165881	7.11E-05	0	4.74E-05	4.74E-05	2.37E-05	4.74E-05	2.37E-05	2.37E-05	0.000331761	0	0	0	0.000118486	4.74E-05	0	7.11E-05	0.000165881	4.74E-05	4.74E-05	7.11E-05	0.000189578	0	0.000118486	k__Bacteria;p__Proteobacteria;c__Alphaproteobacteria;o__Rhizobiales;f__unidentified_Rhizobiales;g__unidentified_Rhizobiales;
Brevibacillus	0	0.000118486	0.000142183	2.37E-05	7.11E-05	0	2.37E-05	0	2.37E-05	7.11E-05	0	4.74E-05	0	0	0	0	0	0	4.74E-05	0	0	0	2.37E-05	0	0	0	0.000118486	0	0	2.37E-05	0	0	2.37E-05	0	0	2.37E-05	k__Bacteria;p__Firmicutes;c__Bacilli;o__Bacillales;f__Paenibacillaceae;g__Brevibacillus;
Propioniciclava	2.37E-05	9.48E-05	4.74E-05	9.48E-05	0.000236972	4.74E-05	0.000521339	2.37E-05	0.000118486	0.00026067	0.000165881	0.00026067	7.11E-05	2.37E-05	0.000118486	7.11E-05	4.74E-05	9.48E-05	2.37E-05	4.74E-05	0	0.000497642	0	4.74E-05	7.11E-05	4.74E-05	4.74E-05	0.000142183	0.000331761	0.000236972	0.000142183	0.000165881	0.000189578	0.000308064	2.37E-05	0.000497642	k__Bacteria;p__Actinobacteria;c__unidentified_Actinobacteria;o__Propionibacteriales;f__Propionibacteriaceae;g__Propioniciclava;
Alcaligenes	0.00026067	0.000213275	0.000165881	4.74E-05	0	0.000213275	0.000142183	2.37E-05	7.11E-05	0.000331761	0.00026067	0.000379156	0.000142183	0.000284367	0.000379156	4.74E-05	0	0.000355459	0	0	0.000284367	7.11E-05	0.000355459	7.11E-05	4.74E-05	0.000142183	0	0.000118486	0.000142183	0.000118486	0.000355459	0.001445532	0.000331761	4.74E-05	2.37E-05	0.000402853	k__Bacteria;p__Proteobacteria;c__Gammaproteobacteria;o__unidentified_Gammaproteobacteria;f__Burkholderiaceae;g__Alcaligenes;
Ramlibacter	0.000118486	0.000331761	0.000497642	9.48E-05	0	0	4.74E-05	0	9.48E-05	0	7.11E-05	0	2.37E-05	0	0	2.37E-05	0	2.37E-05	0.000118486	4.74E-05	2.37E-05	0	0.000189578	2.37E-05	0	0	0.000118486	4.74E-05	0	0	0	0	0.000213275	2.37E-05	0	0	k__Bacteria;p__Proteobacteria;c__Gammaproteobacteria;o__unidentified_Gammaproteobacteria;f__Burkholderiaceae;g__Ramlibacter;
unidentified_Actinobacteria	0	7.11E-05	0	0	0	0	7.11E-05	0	7.11E-05	0	0.000118486	0	2.37E-05	2.37E-05	0	2.37E-05	0	4.74E-05	0	0	0	2.37E-05	0	0	0	2.37E-05	0	0.000118486	9.48E-05	0	7.11E-05	2.37E-05	0	2.37E-05	0	2.37E-05	k__Bacteria;p__Actinobacteria;c__unidentified_Actinobacteria;o__unidentified_Actinobacteria;f__unidentified_Actinobacteria;g__unidentified_Actinobacteria;
Maribius	0	0	0	0	0	0	0	0	0	0	0	0	0	0	0	0	0	7.11E-05	0	0	0	0.000355459	0	0	0	0	0	0	0.000829404	0	0	0	0	0	0	2.37E-05	k__Bacteria;p__Proteobacteria;c__Alphaproteobacteria;o__Rhodobacterales;f__Rhodobacteraceae;g__Maribius;
Catenulispora	0.000213275	0.00042655	0.000331761	4.74E-05	0	0	0	0	0	0	0	0	7.11E-05	0	0	0	0	0	2.37E-05	0	0	0	0.000189578	2.37E-05	0	0	4.74E-05	0	7.11E-05	0	0	0	0.000165881	0	4.74E-05	0	k__Bacteria;p__Actinobacteria;c__unidentified_Actinobacteria;o__Catenulisporales;f__Catenulisporaceae;g__Catenulispora;
Planomicrobium	7.11E-05	0	0.000165881	9.48E-05	0.001042679	0	9.48E-05	7.11E-05	7.11E-05	2.37E-05	7.11E-05	2.37E-05	2.37E-05	9.48E-05	0	0	0	0.000189578	0	0	2.37E-05	0.000142183	2.37E-05	0	4.74E-05	0.000118486	0.00026067	0	0.000118486	2.37E-05	0.000450248	0.000189578	2.37E-05	0.000568734	0	0.000402853	k__Bacteria;p__Firmicutes;c__Bacilli;o__Bacillales;f__Planococcaceae;g__Planomicrobium;
unidentified_Flavobacteriales	0	0	0	0	9.48E-05	0	0	9.48E-05	2.37E-05	2.37E-05	9.48E-05	7.11E-05	7.11E-05	4.74E-05	0	7.11E-05	4.74E-05	4.74E-05	7.11E-05	4.74E-05	0.000284367	0.000118486	0	7.11E-05	4.74E-05	9.48E-05	0	9.48E-05	4.74E-05	4.74E-05	0	2.37E-05	0	0	0	0	k__Bacteria;p__Bacteroidetes;c__Bacteroidia;o__Flavobacteriales;f__unidentified_Flavobacteriales;g__unidentified_Flavobacteriales;
Candidatus_Jidaibacter	2.37E-05	0.000924193	0.000355459	7.11E-05	0.000308064	0	0	0	0.000142183	0.000450248	0.000355459	0.000971587	0.000663523	0.000331761	0.00137444	4.74E-05	4.74E-05	2.37E-05	0	4.74E-05	4.74E-05	0.000545037	0.000118486	0.000592431	0	0.00026067	0.000284367	0.000639826	0.000213275	0.00068722	0.000118486	0.000758312	0.000663523	7.11E-05	2.37E-05	0.000497642	k__Bacteria;p__Proteobacteria;c__Alphaproteobacteria;o__Rickettsiales;f__Midichloriaceae;g__Candidatus_Jidaibacter;
Marinococcus	7.11E-05	0	0	0	2.37E-05	0	0	0	0	0	0	4.74E-05	2.37E-05	0	0	0	0	0	0	0	0	0	0	0	0	0.000213275	0	7.11E-05	4.74E-05	0	2.37E-05	0	0	2.37E-05	0	0	k__Bacteria;p__Firmicutes;c__Bacilli;o__Bacillales;f__Bacillaceae;g__Marinococcus;
Marivita	0	0	0	0	0	0	0	0	0	0	0	4.74E-05	0	0	0	0	0	0	0	0	0	0.001350743	0	0	0	0	0	0	0.00042655	0	0	0	0	2.37E-05	0	0	k__Bacteria;p__Proteobacteria;c__Alphaproteobacteria;o__Rhodobacterales;f__Rhodobacteraceae;g__Marivita;
Mobiluncus	4.74E-05	7.11E-05	7.11E-05	2.37E-05	0.000284367	0	0.000213275	4.74E-05	9.48E-05	7.11E-05	0	4.74E-05	9.48E-05	0.000118486	2.37E-05	2.37E-05	0	9.48E-05	0.000189578	0	0	2.37E-05	2.37E-05	2.37E-05	0.000379156	0	0.000189578	7.11E-05	0.000592431	0	0.000379156	4.74E-05	4.74E-05	4.74E-05	0.000189578	0.000118486	k__Bacteria;p__Actinobacteria;c__unidentified_Actinobacteria;o__Actinomycetales;f__Actinomycetaceae;g__Mobiluncus;
Buchnera	0	0	0	7.11E-05	0	0	0.000165881	0	0	0	4.74E-05	0	0	0	0	0	0	0	7.11E-05	0	0	0	0	0	7.11E-05	0	4.74E-05	0	0	0.000118486	4.74E-05	0	0	7.11E-05	7.11E-05	0	k__Bacteria;p__Proteobacteria;c__Gammaproteobacteria;o__Enterobacteriales;f__Enterobacteriaceae;g__Buchnera;
Ascidiaceihabitans	4.74E-05	0	0	0	4.74E-05	0	0	0	4.74E-05	0	0.000165881	0	0.000213275	0	2.37E-05	9.48E-05	0	7.11E-05	0	2.37E-05	0.000213275	0.001327046	4.74E-05	2.37E-05	0	0	4.74E-05	4.74E-05	0.000284367	0	4.74E-05	2.37E-05	0	0	0	0	k__Bacteria;p__Proteobacteria;c__Alphaproteobacteria;o__Rhodobacterales;f__Rhodobacteraceae;g__Ascidiaceihabitans;
Terrimicrobium	7.11E-05	2.37E-05	4.74E-05	0	0.000236972	0	0.000118486	2.37E-05	7.11E-05	4.74E-05	0	9.48E-05	7.11E-05	4.74E-05	2.37E-05	0	4.74E-05	2.37E-05	0	0	0	4.74E-05	0.000142183	7.11E-05	4.74E-05	0	9.48E-05	4.74E-05	7.11E-05	4.74E-05	0.000213275	0.000142183	0	4.74E-05	2.37E-05	4.74E-05	k__Bacteria;p__Verrucomicrobia;c__Verrucomicrobiae;o__Chthoniobacterales;f__unidentified_Chthoniobacterales;g__Terrimicrobium;
Craurococcus	0	0	0	0	0	0	0	0	0	0	0	0	2.37E-05	0	0	2.37E-05	0	4.74E-05	9.48E-05	0	0	0	0	0	7.11E-05	0	0	0	0	0	0	0	0	7.11E-05	0	0	k__Bacteria;p__Proteobacteria;c__Alphaproteobacteria;o__unidentified_Alphaproteobacteria;f__Acetobacteraceae;g__Craurococcus;
Pseudoalteromonas	0	4.74E-05	0	0	0	0	7.11E-05	0	0	0	0.000142183	9.48E-05	0.00026067	0	0	0.000213275	4.74E-05	9.48E-05	7.11E-05	0	0.00026067	0.000521339	0	0	7.11E-05	0	0	2.37E-05	0.000379156	7.11E-05	0.00026067	0	2.37E-05	2.37E-05	0	0	k__Bacteria;p__Proteobacteria;c__Gammaproteobacteria;o__Alteromonadales;f__Pseudoalteromonadaceae;g__Pseudoalteromonas;
Capnocytophaga	0	0.000165881	7.11E-05	7.11E-05	7.11E-05	0	0.000402853	0	2.37E-05	0.000189578	0.000189578	9.48E-05	0.000213275	0.000118486	0.000308064	0	7.11E-05	7.11E-05	0.000165881	0	0	9.48E-05	9.48E-05	0.000142183	0.000142183	0.000284367	7.11E-05	0.000165881	0.000165881	0.000118486	9.48E-05	0.000663523	0.001303348	9.48E-05	2.37E-05	0.000355459	k__Bacteria;p__Bacteroidetes;c__Bacteroidia;o__Flavobacteriales;f__Flavobacteriaceae;g__Capnocytophaga;
Sphingopyxis	7.11E-05	0.000189578	0.000236972	0	7.11E-05	0	0.000189578	7.11E-05	7.11E-05	4.74E-05	4.74E-05	4.74E-05	7.11E-05	0	0	7.11E-05	2.37E-05	9.48E-05	0.000521339	9.48E-05	4.74E-05	0.000236972	0.000165881	4.74E-05	0.00026067	7.11E-05	4.74E-05	0.000118486	4.74E-05	0.000165881	0.000355459	7.11E-05	0.000165881	7.11E-05	7.11E-05	0.000189578	k__Bacteria;p__Proteobacteria;c__Alphaproteobacteria;o__Sphingomonadales;f__Sphingomonadaceae;g__Sphingopyxis;
Sediminibacterium	2.37E-05	0.000213275	0.000189578	2.37E-05	2.37E-05	0	0	0	7.11E-05	0	9.48E-05	9.48E-05	0.000118486	2.37E-05	0.000236972	0	0	0	0	0	2.37E-05	0.000284367	0	4.74E-05	0	9.48E-05	2.37E-05	0.000118486	0	7.11E-05	0	0.000165881	0.001303348	2.37E-05	0	7.11E-05	k__Bacteria;p__Bacteroidetes;c__Bacteroidia;o__Chitinophagales;f__Chitinophagaceae;g__Sediminibacterium;
Rubrobacter	4.74E-05	0	2.37E-05	0	0.000118486	0	0	4.74E-05	2.37E-05	0	0	0	2.37E-05	2.37E-05	0	0	9.48E-05	4.74E-05	7.11E-05	2.37E-05	0.000450248	4.74E-05	2.37E-05	2.37E-05	0.000118486	4.74E-05	2.37E-05	2.37E-05	2.37E-05	2.37E-05	0.000213275	0	0	4.74E-05	0	4.74E-05	k__Bacteria;p__Actinobacteria;c__Rubrobacteria;o__Rubrobacterales;f__unidentified_Rubrobacterales;g__Rubrobacter;
Atopostipes	0	0	0.000592431	9.48E-05	0.001255954	0	0.00042655	0	9.48E-05	9.48E-05	0	2.37E-05	0	0	0	0	4.74E-05	0	0.000236972	0	0	0	9.48E-05	0	0.000118486	2.37E-05	0.000213275	4.74E-05	0	0.000118486	0	2.37E-05	0	0	0.000284367	2.37E-05	k__Bacteria;p__Firmicutes;c__Bacilli;o__Lactobacillales;f__Carnobacteriaceae;g__Atopostipes;
Neptuniibacter	0	0	0	0	0	0	0	0	0	0	0	0	0	0	0	0	0	0	0	0	0	0.001255954	0	0	0	0	0	0	0	0	0	0	0	0	0	0	k__Bacteria;p__Proteobacteria;c__Gammaproteobacteria;o__Oceanospirillales;f__unidentified_Oceanospirillales;g__Neptuniibacter;
Ilumatobacter	0	2.37E-05	0.000284367	0	0	0	0.000189578	2.37E-05	0	2.37E-05	0.000118486	2.37E-05	9.48E-05	2.37E-05	4.74E-05	2.37E-05	0	7.11E-05	0.000639826	0.000213275	7.11E-05	2.37E-05	4.74E-05	7.11E-05	4.74E-05	2.37E-05	4.74E-05	0	2.37E-05	9.48E-05	2.37E-05	0	2.37E-05	4.74E-05	7.11E-05	0	k__Bacteria;p__Actinobacteria;c__Acidimicrobiia;o__unidentified_Acidimicrobiia;f__unidentified_Acidimicrobiia;g__Ilumatobacter;
Alkalibacterium	2.37E-05	0	2.37E-05	0	0.001232257	0	4.74E-05	0	4.74E-05	0	0	0	2.37E-05	4.74E-05	2.37E-05	4.74E-05	0	0	4.74E-05	0	0	7.11E-05	4.74E-05	0	9.48E-05	4.74E-05	9.48E-05	0	4.74E-05	4.74E-05	0	2.37E-05	7.11E-05	0	4.74E-05	4.74E-05	k__Bacteria;p__Firmicutes;c__Bacilli;o__Lactobacillales;f__Carnobacteriaceae;g__Alkalibacterium;
Limnobacter	0	0	0.000142183	2.37E-05	0.000236972	0	0.000568734	7.11E-05	0.000284367	0.000165881	0.000213275	2.37E-05	9.48E-05	0.000118486	0	0.000118486	4.74E-05	0.000402853	0.000308064	0.000355459	0.000924193	0.000213275	4.74E-05	4.74E-05	0.000663523	0.000165881	0.000189578	9.48E-05	0.000118486	0.000142183	0.000497642	9.48E-05	0.000189578	4.74E-05	0.000189578	0.00026067	k__Bacteria;p__Proteobacteria;c__Gammaproteobacteria;o__unidentified_Gammaproteobacteria;f__Burkholderiaceae;g__Limnobacter;
Azospirillum	0.000236972	0.000308064	0.000236972	9.48E-05	0	0	2.37E-05	4.74E-05	0.000142183	0	0	0	0	2.37E-05	0	0	0	0	7.11E-05	0	0	0	9.48E-05	0	0	0	0.000142183	0	0	0	2.37E-05	0	4.74E-05	0	0	2.37E-05	k__Bacteria;p__Proteobacteria;c__Alphaproteobacteria;o__unidentified_Alphaproteobacteria;f__unidentified_Alphaproteobacteria;g__Azospirillum;
Mycoplasma	0	0	0	0	0	0	0	0	0	0	0.000308064	0	0.000213275	4.74E-05	0	0.000331761	0	0.000165881	0	0	0.000568734	0.000142183	0	0	0	2.37E-05	0	2.37E-05	0.000616128	2.37E-05	0.000236972	4.74E-05	2.37E-05	0	0	0	k__Bacteria;p__Tenericutes;c__Mollicutes;o__Mycoplasmatales;f__Mycoplasmataceae;g__Mycoplasma;
Promicromonospora	0	0	0	0	4.74E-05	0	4.74E-05	0	4.74E-05	2.37E-05	0	0	2.37E-05	0	0	2.37E-05	0	0	4.74E-05	2.37E-05	0	2.37E-05	2.37E-05	0	0.000118486	2.37E-05	2.37E-05	0	0	0	0.000118486	0	0	7.11E-05	2.37E-05	4.74E-05	k__Bacteria;p__Actinobacteria;c__unidentified_Actinobacteria;o__Micrococcales;f__Promicromonosporaceae;g__Promicromonospora;
Polynucleobacter	0	0	4.74E-05	0	2.37E-05	0	0.000118486	0	0	4.74E-05	0	0	0	0	0	0	0	0.000142183	7.11E-05	0	2.37E-05	0	2.37E-05	0	0	2.37E-05	2.37E-05	2.37E-05	0	2.37E-05	2.37E-05	0	2.37E-05	0	2.37E-05	2.37E-05	k__Bacteria;p__Proteobacteria;c__Gammaproteobacteria;o__unidentified_Gammaproteobacteria;f__Burkholderiaceae;g__Polynucleobacter;
Candidatus_Aquiluna	0	0	9.48E-05	0	0	0	0	0	0	0	0	0.000118486	0	0	0	4.74E-05	0.000284367	7.11E-05	0	2.37E-05	0	0	0	0	0	0.000142183	4.74E-05	0	0	0	0	0	0	0	0	0	k__Bacteria;p__Actinobacteria;c__unidentified_Actinobacteria;o__Micrococcales;f__Microbacteriaceae;g__Candidatus_Aquiluna;
Modestobacter	7.11E-05	2.37E-05	2.37E-05	4.74E-05	7.11E-05	0	0.00026067	0	0	0	0	0	0	0	0	0	0	4.74E-05	0	4.74E-05	0.000568734	0	7.11E-05	0	9.48E-05	9.48E-05	4.74E-05	0	0	4.74E-05	0.000142183	4.74E-05	0	9.48E-05	0	2.37E-05	k__Bacteria;p__Actinobacteria;c__unidentified_Actinobacteria;o__Frankiales;f__Geodermatophilaceae;g__Modestobacter;
Bdellovibrio	7.11E-05	9.48E-05	0.000165881	2.37E-05	0.000379156	2.37E-05	0.000189578	9.48E-05	9.48E-05	0.000142183	9.48E-05	0.000402853	0.000118486	2.37E-05	0.00042655	4.74E-05	0.000165881	7.11E-05	0.000545037	0.000118486	2.37E-05	0.000331761	0.000189578	0.000118486	0	0.000236972	4.74E-05	0.000118486	0	0.000331761	0.000118486	0.000165881	0.000284367	7.11E-05	9.48E-05	0.000308064	k__Bacteria;p__Proteobacteria;c__Deltaproteobacteria;o__Bdellovibrionales;f__Bdellovibrionaceae;g__Bdellovibrio;
Pandoraea	0.000213275	0.000402853	0.000284367	2.37E-05	0	0	0	2.37E-05	2.37E-05	2.37E-05	0	0	0	0	0	2.37E-05	0	0	9.48E-05	0	0	2.37E-05	0.000213275	0	0	0	9.48E-05	0	0	0	0	0	4.74E-05	0	2.37E-05	4.74E-05	k__Bacteria;p__Proteobacteria;c__Gammaproteobacteria;o__unidentified_Gammaproteobacteria;f__Burkholderiaceae;g__Pandoraea;
Actinospica	0.000142183	0.000165881	0.000616128	2.37E-05	0	4.74E-05	0	0	7.11E-05	7.11E-05	0	0	0	0	0	0	0	0	0.000118486	2.37E-05	0	0	0.000189578	0	0	0	0.000142183	2.37E-05	0	2.37E-05	0	0	9.48E-05	0	7.11E-05	0	k__Bacteria;p__Actinobacteria;c__unidentified_Actinobacteria;o__Catenulisporales;f__Actinospicaceae;g__Actinospica;
Paludibacter	0	0	0.000236972	0	0.000284367	0	0	0	2.37E-05	0	4.74E-05	0.000189578	4.74E-05	0	9.48E-05	0	0	0	0	0	0	2.37E-05	0	0	0	4.74E-05	0	0	2.37E-05	0	7.11E-05	0.000236972	2.37E-05	0	0	2.37E-05	k__Bacteria;p__Bacteroidetes;c__Bacteroidia;o__Bacteroidales;f__Paludibacteraceae;g__Paludibacter;
Noviherbaspirillum	4.74E-05	4.74E-05	0.000142183	0.000118486	2.37E-05	0	2.37E-05	0	7.11E-05	0	0	0	0	0	0	0	0	0.00026067	9.48E-05	0	2.37E-05	0	4.74E-05	0	2.37E-05	0	2.37E-05	0	0	4.74E-05	0	0	2.37E-05	0	0	0	k__Bacteria;p__Proteobacteria;c__Gammaproteobacteria;o__unidentified_Gammaproteobacteria;f__Burkholderiaceae;g__Noviherbaspirillum;
Aeromicrobium	0.000213275	0.000118486	0.000118486	0	2.37E-05	0	0.000213275	7.11E-05	4.74E-05	0.000142183	0	0.000142183	2.37E-05	2.37E-05	2.37E-05	7.11E-05	0.000118486	9.48E-05	2.37E-05	0.00042655	0.000758312	0.000189578	0.000213275	4.74E-05	0.000118486	0.000284367	9.48E-05	0.000142183	9.48E-05	2.37E-05	0	2.37E-05	0	0.000236972	0	0.000189578	k__Bacteria;p__Actinobacteria;c__unidentified_Actinobacteria;o__Propionibacteriales;f__Nocardioidaceae;g__Aeromicrobium;
Hyphomonas	0	0	0.000189578	0	0	0	4.74E-05	4.74E-05	0	0	0	0	0	4.74E-05	0	0	0	2.37E-05	0.000189578	0	7.11E-05	0.000497642	0	4.74E-05	4.74E-05	4.74E-05	0	0	4.74E-05	0	0	0	0	0	0	4.74E-05	k__Bacteria;p__Proteobacteria;c__Alphaproteobacteria;o__Caulobacterales;f__Hyphomonadaceae;g__Hyphomonas;
Lysinibacillus	2.37E-05	0	7.11E-05	9.48E-05	0.000710917	0	7.11E-05	0	0	2.37E-05	0.000165881	0	7.11E-05	7.11E-05	0	9.48E-05	0	4.74E-05	2.37E-05	0	0.001137468	0.00026067	2.37E-05	0	4.74E-05	2.37E-05	4.74E-05	0	7.11E-05	7.11E-05	9.48E-05	0.000142183	9.48E-05	9.48E-05	0	7.11E-05	k__Bacteria;p__Firmicutes;c__Bacilli;o__Bacillales;f__Planococcaceae;g__Lysinibacillus;
Paraprevotella	0	4.74E-05	0	0	0	0	0	0	0	7.11E-05	0.000165881	0	0	2.37E-05	0	0	0	0	0	0	2.37E-05	0	0	0	0	0	0	0	0.000118486	0	0	4.74E-05	4.74E-05	0	0	2.37E-05	k__Bacteria;p__Bacteroidetes;c__Bacteroidia;o__Bacteroidales;f__Prevotellaceae;g__Paraprevotella;
Candidatus_Aquirestis	0	0	0	0	0	0	0	0	0	0	0	0	0	4.74E-05	0	0	0	0	0	0	0	0	0	0	0	0	0	0	0	0	0	0	0	0	0	0	k__Bacteria;p__Bacteroidetes;c__Bacteroidia;o__Chitinophagales;f__Saprospiraceae;g__Candidatus_Aquirestis;
Marmoricola	4.74E-05	0	0.000118486	0	0	2.37E-05	9.48E-05	0	7.11E-05	0.00026067	4.74E-05	9.48E-05	4.74E-05	7.11E-05	4.74E-05	0.000118486	7.11E-05	4.74E-05	0.000402853	0.000497642	2.37E-05	2.37E-05	7.11E-05	9.48E-05	0.000189578	0	2.37E-05	0.000165881	0.000165881	7.11E-05	7.11E-05	7.11E-05	4.74E-05	0.000189578	4.74E-05	0.000284367	k__Bacteria;p__Actinobacteria;c__unidentified_Actinobacteria;o__Propionibacteriales;f__Nocardioidaceae;g__Marmoricola;
Olsenella	0	9.48E-05	9.48E-05	7.11E-05	4.74E-05	0	0.000189578	9.48E-05	0	4.74E-05	4.74E-05	0.000142183	0.000142183	4.74E-05	0.000142183	0	0	7.11E-05	0.000142183	2.37E-05	0.001090073	0.00042655	4.74E-05	4.74E-05	9.48E-05	9.48E-05	2.37E-05	0.000236972	2.37E-05	0.000355459	2.37E-05	2.37E-05	9.48E-05	4.74E-05	2.37E-05	4.74E-05	k__Bacteria;p__Actinobacteria;c__Coriobacteriia;o__Coriobacteriales;f__Atopobiaceae;g__Olsenella;
unidentified_Eggerthellaceae	0	0	0.000118486	0	7.11E-05	0	2.37E-05	0	0.000213275	4.74E-05	0	0	0	7.11E-05	0	0	0	2.37E-05	4.74E-05	0	2.37E-05	9.48E-05	0	0	7.11E-05	2.37E-05	0.000236972	0	0.000165881	0.000402853	9.48E-05	4.74E-05	9.48E-05	9.48E-05	0	0.000142183	k__Bacteria;p__Actinobacteria;c__Coriobacteriia;o__Coriobacteriales;f__Eggerthellaceae;g__unidentified_Eggerthellaceae;
Palleronia	0	0	0	0	0	0	0	0	0	0	0	0	0	0	0	0	0	0	0	0	0	9.48E-05	0	0	0	0	0	0	0.000853101	0	2.37E-05	0	0	0	0	0	k__Bacteria;p__Proteobacteria;c__Alphaproteobacteria;o__Rhodobacterales;f__Rhodobacteraceae;g__Palleronia;
Iamia	0.000118486	0.000165881	0.000331761	0	2.37E-05	2.37E-05	0.000236972	2.37E-05	0.000165881	0.000355459	4.74E-05	0.000355459	0.000213275	0	2.37E-05	0.000308064	0.000118486	9.48E-05	0.000758312	0.001018981	4.74E-05	0.000118486	0.000284367	9.48E-05	0.00026067	0.00042655	4.74E-05	0.000331761	0	0.000236972	0.000379156	7.11E-05	0.000118486	7.11E-05	4.74E-05	4.74E-05	k__Bacteria;p__Actinobacteria;c__Acidimicrobiia;o__unidentified_Acidimicrobiia;f__Iamiaceae;g__Iamia;
Bauldia	0	0	0	0	2.37E-05	0	0	0	0	0	0	0	0	0	0	4.74E-05	0	0.000118486	0	0	0.001066376	4.74E-05	0	0	0	0.000118486	0	0	2.37E-05	0	2.37E-05	0	0	0	0	0	k__Bacteria;p__Proteobacteria;c__Alphaproteobacteria;o__Rhizobiales;f__unidentified_Rhizobiales;g__Bauldia;
Luteibacter	0.000118486	0.000308064	0.000308064	7.11E-05	0	0	0	0	4.74E-05	0	2.37E-05	0	4.74E-05	0	2.37E-05	0	0	0	0	0	0	0	0.000118486	7.11E-05	0	0	0.000118486	0	0	0	0	0	0.000118486	0	0	0	k__Bacteria;p__Proteobacteria;c__Gammaproteobacteria;o__Xanthomonadales;f__Rhodanobacteraceae;g__Luteibacter;
Candidatus_Nitrosopelagicus	0	0	0	0	0	0	0	0	0	0	0	0	0	0	0	0	0	2.37E-05	0	0	0.000118486	0	0	0	0	0	0	2.37E-05	0	0	0	0	0	0	0	0	k__Archaea;p__Thaumarchaeota;c__Nitrososphaeria;o__Nitrosopumilales;f__Nitrosopumilaceae;g__Candidatus_Nitrosopelagicus;
Antricoccus	0	0	0	0	2.37E-05	0	0	4.74E-05	0	0	0	0	0	7.11E-05	2.37E-05	0	0	0	0	0	4.74E-05	0	0	0.00026067	0	0.000118486	2.37E-05	0	0	0	0	0	0	0	0	0	k__Bacteria;p__Actinobacteria;c__unidentified_Actinobacteria;o__Frankiales;f__Geodermatophilaceae;g__Antricoccus;
Sinomonas	0.000118486	0.000236972	0.000402853	4.74E-05	0	0	0	0	2.37E-05	0	0	0	0	0	4.74E-05	0	0	0	0.000118486	0	0	4.74E-05	0.000165881	4.74E-05	0	0	7.11E-05	9.48E-05	2.37E-05	0	0	0	0.000118486	0	2.37E-05	2.37E-05	k__Bacteria;p__Actinobacteria;c__unidentified_Actinobacteria;o__Micrococcales;f__Micrococcaceae;g__Sinomonas;
Aggregatibacter	0.000165881	2.37E-05	0.000213275	0.000308064	0	0	0.000521339	0	4.74E-05	0.000236972	0.000142183	0.000331761	0.000379156	7.11E-05	0.000545037	4.74E-05	0	0	0.000284367	0	0	0.000284367	0.000118486	0.000402853	0.00068722	0.000284367	0.000189578	0.000379156	0.000165881	0.000118486	0.000355459	0.000568734	0.000118486	0	2.37E-05	0.000236972	k__Bacteria;p__Proteobacteria;c__Gammaproteobacteria;o__Pasteurellales;f__Pasteurellaceae;g__Aggregatibacter;
Defluviicoccus	2.37E-05	0	9.48E-05	0	0.000355459	0	2.37E-05	0	2.37E-05	4.74E-05	9.48E-05	2.37E-05	2.37E-05	9.48E-05	2.37E-05	2.37E-05	0	9.48E-05	7.11E-05	7.11E-05	0	0.000379156	2.37E-05	0	0	0.000284367	7.11E-05	0	7.11E-05	7.11E-05	2.37E-05	4.74E-05	0.000118486	0.000118486	0	0.000545037	k__Bacteria;p__Proteobacteria;c__Alphaproteobacteria;o__Rhodospirillales;f__unidentified_Rhodospirillales;g__Defluviicoccus;
Blastocatella	0	0	0	0	0	0	0	0.000379156	0	0	0.000402853	0	0.000758312	0	0	0.000284367	0	0	0	0	0.000142183	9.48E-05	0	0	0	2.37E-05	0	0	0	0	0	0	0	0.000165881	0	2.37E-05	k__Bacteria;p__Acidobacteria;c__unidentified_Acidobacteria;o__unidentified_Acidobacteria;f__unidentified_Acidobacteria;g__Blastocatella;
Aestuariimicrobium	0	4.74E-05	0.000284367	0	0	0	9.48E-05	4.74E-05	0	4.74E-05	7.11E-05	7.11E-05	0.000165881	2.37E-05	4.74E-05	0.000118486	0	0	0.000213275	0	7.11E-05	0.000236972	4.74E-05	4.74E-05	0.000142183	0.000142183	0.000118486	7.11E-05	7.11E-05	4.74E-05	9.48E-05	9.48E-05	0	0.000118486	0.001018981	0.000118486	k__Bacteria;p__Actinobacteria;c__unidentified_Actinobacteria;o__Propionibacteriales;f__Propionibacteriaceae;g__Aestuariimicrobium;
Frateuria	0.000142183	0.000331761	9.48E-05	4.74E-05	0	0	0	0	4.74E-05	0	0	0	0	0	0	0	0	7.11E-05	2.37E-05	0	2.37E-05	7.11E-05	0.000165881	0	0	0	2.37E-05	7.11E-05	0	7.11E-05	4.74E-05	0	4.74E-05	0	0	0	k__Bacteria;p__Proteobacteria;c__Gammaproteobacteria;o__Xanthomonadales;f__Rhodanobacteraceae;g__Frateuria;
Ileibacterium	0	0	9.48E-05	0	0	0	0	0	0	0	4.74E-05	0	0	0	4.74E-05	4.74E-05	0	0.000829404	2.37E-05	0	2.37E-05	4.74E-05	0	0	0	0	0	0	0	0	7.11E-05	7.11E-05	2.37E-05	0	2.37E-05	0	k__Bacteria;p__Firmicutes;c__Erysipelotrichia;o__Erysipelotrichales;f__Erysipelotrichaceae;g__Ileibacterium;
unidentified_Pseudanabaenaceae	0	0	0	0	0	0	0	0	0	0	0	0	0	0	0	0	0	9.48E-05	0	0	0	0	0	0	0	0	0	0	0	0	0	0	0	0	0	0	k__Bacteria;p__Cyanobacteria;c__unidentified_Cyanobacteria;o__unidentified_Cyanobacteria;f__Pseudanabaenaceae;g__unidentified_Pseudanabaenaceae;
unidentified_Xenococcaceae	0	0	0	0	0	0	0	0	0	0	0	0	0	0	0	0	0	0	0	0	0	0	0	0	0	0	0	0	0.000710917	0	0	0	0	0	0	0	k__Bacteria;p__Cyanobacteria;c__unidentified_Cyanobacteria;o__Nostocales;f__Xenococcaceae;g__unidentified_Xenococcaceae;
unidentified_Propionibacteriaceae	0	0	2.37E-05	0	0	0	0	0	4.74E-05	0.000450248	0.000142183	0	9.48E-05	0.000213275	0	0	0	4.74E-05	0	2.37E-05	0	4.74E-05	2.37E-05	2.37E-05	0	0	0	4.74E-05	0.000971587	0	0	0.000142183	0	0	0	0.000189578	k__Bacteria;p__Actinobacteria;c__unidentified_Actinobacteria;o__Propionibacteriales;f__Propionibacteriaceae;g__unidentified_Propionibacteriaceae;
Aureimonas	0.000189578	0.000213275	0.000142183	0	9.48E-05	0	7.11E-05	0	0.000142183	0.000118486	7.11E-05	0.000189578	0.000142183	0	0.000545037	2.37E-05	0	0.000189578	7.11E-05	7.11E-05	0	0.000473945	0.000118486	0.000142183	2.37E-05	0.000142183	7.11E-05	0.000213275	0.000118486	0.000165881	0.000284367	0.000142183	0.000142183	9.48E-05	0	4.74E-05	k__Bacteria;p__Proteobacteria;c__Alphaproteobacteria;o__Rhizobiales;f__Rhizobiaceae;g__Aureimonas;
Terasakiella	0	0	0	0	0	0	0	0	0	0	0	0	0	0	0	0	0	0	0	0	0	0.000971587	0	0	0	0	0	0	0	0	0	0	0	0	0	0	k__Bacteria;p__Proteobacteria;c__Alphaproteobacteria;o__Rhodospirillales;f__unidentified_Rhodospirillales;g__Terasakiella;
Candidatus_Actinomarina	0	0	0	0	0	0	0	0	0	0	9.48E-05	0	0.000165881	0	0	0.000165881	0	9.48E-05	2.37E-05	0	0.000236972	9.48E-05	2.37E-05	2.37E-05	2.37E-05	0	0	0	0.000284367	2.37E-05	4.74E-05	0	0	0	0	0	k__Bacteria;p__Actinobacteria;c__Acidimicrobiia;o__Actinomarinales;f__Actinomarinaceae;g__Candidatus_Actinomarina;
Labrenzia	0	0	0	0	0	0	0	0	0	0	0	0	0	0	0	0	0	4.74E-05	0	0	0	0.00094789	0	0	0	0	0	0	7.11E-05	0	0	0	0	0	0	0	k__Bacteria;p__Proteobacteria;c__Alphaproteobacteria;o__Rhizobiales;f__unidentified_Rhizobiales;g__Labrenzia;
Alcanivorax	0.00026067	0.000165881	0	0	0	0	0.000924193	4.74E-05	2.37E-05	0	0	2.37E-05	7.11E-05	0	0.000402853	2.37E-05	9.48E-05	0	9.48E-05	2.37E-05	0.000236972	0.00026067	2.37E-05	4.74E-05	0.000165881	7.11E-05	7.11E-05	4.74E-05	2.37E-05	0	0	4.74E-05	0	0	0	4.74E-05	k__Bacteria;p__Proteobacteria;c__Gammaproteobacteria;o__Oceanospirillales;f__Alcanivoracaceae;g__Alcanivorax;
Cupriavidus	0.000118486	0.000213275	4.74E-05	0	0	0	0	0	7.11E-05	0	0	2.37E-05	2.37E-05	0	0	0	0	7.11E-05	9.48E-05	2.37E-05	2.37E-05	0	0.000165881	0	0.000118486	0	2.37E-05	0	0	2.37E-05	2.37E-05	0	0.000118486	4.74E-05	0	2.37E-05	k__Bacteria;p__Proteobacteria;c__Gammaproteobacteria;o__unidentified_Gammaproteobacteria;f__Burkholderiaceae;g__Cupriavidus;
Roseovarius	0	0	0	0	0	0	7.11E-05	0	0	0	0	0	0	0	0	0	0	4.74E-05	0.000308064	9.48E-05	0	0.000924193	0	0	0.000236972	0	0	0	0	0	0	0	0	0	0	0	k__Bacteria;p__Proteobacteria;c__Alphaproteobacteria;o__Rhodobacterales;f__Rhodobacteraceae;g__Roseovarius;
Parasutterella	9.48E-05	0.000118486	0.000758312	0.000213275	0.000118486	2.37E-05	9.48E-05	0	0.000142183	0	0.000308064	4.74E-05	0.000450248	0.000118486	7.11E-05	0.00026067	0	0.000639826	0.000331761	4.74E-05	0.000616128	0.000213275	4.74E-05	0.000118486	4.74E-05	7.11E-05	0.000118486	9.48E-05	0.000355459	2.37E-05	0.00026067	9.48E-05	4.74E-05	0	9.48E-05	7.11E-05	k__Bacteria;p__Proteobacteria;c__Gammaproteobacteria;o__unidentified_Gammaproteobacteria;f__Burkholderiaceae;g__Parasutterella;
Lachnospira	7.11E-05	0	7.11E-05	2.37E-05	0.000379156	4.74E-05	7.11E-05	7.11E-05	7.11E-05	0.000213275	0.000118486	0.000118486	7.11E-05	0.000118486	4.74E-05	4.74E-05	7.11E-05	0.000165881	4.74E-05	0.000118486	0.000900495	0.000142183	0.000402853	0.000142183	9.48E-05	0.000189578	0.000165881	0.000213275	2.37E-05	0.000142183	0.000165881	0	0	4.74E-05	0.000118486	7.11E-05	k__Bacteria;p__Firmicutes;c__Clostridia;o__Clostridiales;f__Lachnospiraceae;g__Lachnospira;
Erythrobacter	7.11E-05	0	0	4.74E-05	0	0	0	0	4.74E-05	0	0.000142183	0	0.000118486	2.37E-05	2.37E-05	9.48E-05	0	0	0	0	0.000118486	0.000118486	0	0	4.74E-05	0	4.74E-05	0	0.000331761	2.37E-05	0.000165881	0	0	0	0	2.37E-05	k__Bacteria;p__Proteobacteria;c__Alphaproteobacteria;o__Sphingomonadales;f__Sphingomonadaceae;g__Erythrobacter;
Globicatella	0	0	0	0	0	0.000142183	0	0	0	0	0	0	0	0	0	0	0	4.74E-05	0	0	0	0	0	0	0	0	0	0	0	0	0	0	7.11E-05	0	2.37E-05	0	k__Bacteria;p__Firmicutes;c__Bacilli;o__Lactobacillales;f__Aerococcaceae;g__Globicatella;
Acidovorax	0	0	0.000308064	0.000142183	0.000473945	0	0.000497642	0	0.000189578	0.00042655	0.000355459	0.000284367	0.00026067	0.000189578	0.000331761	0.000165881	7.11E-05	0.000165881	0.000236972	7.11E-05	2.37E-05	0.000663523	0.000308064	7.11E-05	7.11E-05	0.000142183	0.000213275	0.000189578	0.000213275	0.000663523	0.000402853	0.000876798	0.000165881	9.48E-05	0	0.000213275	k__Bacteria;p__Proteobacteria;c__Gammaproteobacteria;o__unidentified_Gammaproteobacteria;f__Burkholderiaceae;g__Acidovorax;
Altererythrobacter	0.000142183	7.11E-05	0	2.37E-05	0.000473945	0	9.48E-05	0	4.74E-05	0	7.11E-05	0	7.11E-05	0	2.37E-05	4.74E-05	0	9.48E-05	0	2.37E-05	0	0	7.11E-05	0	4.74E-05	0	2.37E-05	2.37E-05	2.37E-05	0	2.37E-05	0	2.37E-05	4.74E-05	2.37E-05	7.11E-05	k__Bacteria;p__Proteobacteria;c__Alphaproteobacteria;o__Sphingomonadales;f__Sphingomonadaceae;g__Altererythrobacter;
Mogibacterium	0.000118486	2.37E-05	0	0	0	0	0.000189578	0	2.37E-05	0.000142183	0.000142183	0.000308064	0.000118486	0.000142183	0.000308064	2.37E-05	0	4.74E-05	4.74E-05	2.37E-05	0.000165881	0.000236972	4.74E-05	4.74E-05	2.37E-05	0	7.11E-05	7.11E-05	7.11E-05	7.11E-05	0.000165881	0.000876798	4.74E-05	0	0	7.11E-05	k__Bacteria;p__Firmicutes;c__Clostridia;o__Clostridiales;f__unidentified_Clostridiales;g__Mogibacterium;
Propioniferax	0	0	0.000497642	0.000118486	4.74E-05	0	0.000331761	0	0.000331761	0	0	0	0	0	0	0	0	7.11E-05	0.000118486	0	2.37E-05	0	0	0	0.000331761	0	0.000876798	0	0	0	0	0	0	0	0.000142183	2.37E-05	k__Bacteria;p__Actinobacteria;c__unidentified_Actinobacteria;o__Propionibacteriales;f__Propionibacteriaceae;g__Propioniferax;
Trichococcus	0.000118486	7.11E-05	7.11E-05	0	0.000876798	0	9.48E-05	0	0	7.11E-05	0	0.000165881	0	4.74E-05	2.37E-05	0	0	0	4.74E-05	0	2.37E-05	2.37E-05	2.37E-05	0	0.000118486	0	7.11E-05	7.11E-05	0.000118486	2.37E-05	4.74E-05	0.00042655	0	0	0	9.48E-05	k__Bacteria;p__Firmicutes;c__Bacilli;o__Lactobacillales;f__Carnobacteriaceae;g__Trichococcus;
Saccharopolyspora	0	0	0.000142183	4.74E-05	0	0	0	0	4.74E-05	7.11E-05	0	4.74E-05	0	2.37E-05	0	4.74E-05	7.11E-05	0	2.37E-05	2.37E-05	0.000379156	9.48E-05	2.37E-05	0	0	2.37E-05	0.000236972	0	0	0	9.48E-05	7.11E-05	0	4.74E-05	0	7.11E-05	k__Bacteria;p__Actinobacteria;c__unidentified_Actinobacteria;o__Pseudonocardiales;f__Pseudonocardiaceae;g__Saccharopolyspora;
Nitrolancea	4.74E-05	0.000165881	0.000213275	2.37E-05	0	0	0	0	4.74E-05	0	0	0	0	0	0	0	0	0	7.11E-05	0	0	0	7.11E-05	0	0	0	4.74E-05	0	0	0	0	0	9.48E-05	0	0	0	k__Bacteria;p__Chloroflexi;c__Chloroflexia;o__Thermomicrobiales;f__Thermomicrobiaceae;g__Nitrolancea;
Nitrosomonas	0	9.48E-05	0.000308064	0.000213275	0.000308064	0	2.37E-05	0	0.000142183	2.37E-05	0.000213275	0.000450248	9.48E-05	7.11E-05	0.000521339	0	2.37E-05	0	2.37E-05	0	0	7.11E-05	0	7.11E-05	2.37E-05	2.37E-05	4.74E-05	0.000165881	7.11E-05	4.74E-05	7.11E-05	0.000734615	0	0	0	7.11E-05	k__Bacteria;p__Proteobacteria;c__Gammaproteobacteria;o__unidentified_Gammaproteobacteria;f__Nitrosomonadaceae;g__Nitrosomonas;
Dinghuibacter	0	4.74E-05	7.11E-05	0	0	0	9.48E-05	0	0	4.74E-05	0	0	7.11E-05	2.37E-05	2.37E-05	0	0	4.74E-05	0	0	0	0	0	0	0	0	0	0	9.48E-05	2.37E-05	0	2.37E-05	0	7.11E-05	0	7.11E-05	k__Bacteria;p__Bacteroidetes;c__Bacteroidia;o__Chitinophagales;f__Chitinophagaceae;g__Dinghuibacter;
Idiomarina	0	0	0	0	0	0	0	0	0	0	0	0	0	0	0	0	0	0	0	0	0	0.000829404	0	0	0	0	0	0	0	2.37E-05	0	0	0	0	0	0	k__Bacteria;p__Proteobacteria;c__Gammaproteobacteria;o__Alteromonadales;f__Idiomarinaceae;g__Idiomarina;
Sedimenticola	0	0	0	0	0	0	0	0	0	0	0	0	0	0	0	0	0	0	0	0	0	0.000829404	0	0	0	0	0	0	0	0	0	0	0	0	0	0	k__Bacteria;p__Proteobacteria;c__Gammaproteobacteria;o__Chromatiales;f__unidentified_Chromatiales;g__Sedimenticola;
Roseobacter	0	0	0	0	0	0	0	0	0	0	0	0	2.37E-05	0	0	7.11E-05	0	0	0	0	2.37E-05	0.000829404	0	0	0	0	0	0	0.000142183	0	4.74E-05	0	0	0	0	0	k__Bacteria;p__Proteobacteria;c__Alphaproteobacteria;o__Rhodobacterales;f__Rhodobacteraceae;g__Roseobacter;
Candidatus_Methylopumilus	0	0	0	0	0	0	0	0	0	0	0	0	0	0	0	0	0	9.48E-05	4.74E-05	0	0	0	0	0	2.37E-05	0	0	0	0	0	0	0	0	0	2.37E-05	0	k__Bacteria;p__Proteobacteria;c__Gammaproteobacteria;o__unidentified_Gammaproteobacteria;f__Methylophilaceae;g__Candidatus_Methylopumilus;
Crossiella	7.11E-05	0.000165881	0.000521339	2.37E-05	0.000236972	0	0	0	0	0	0	0	0	0	0	0	0	0	4.74E-05	0	0	0	0.000142183	0	0	0	9.48E-05	0	0	0	0	0	9.48E-05	0	4.74E-05	0	k__Bacteria;p__Actinobacteria;c__unidentified_Actinobacteria;o__Pseudonocardiales;f__Pseudonocardiaceae;g__Crossiella;
Alloscardovia	0	0	0	0	0	0	0	0	4.74E-05	0	0	0	0	0	0	0	0	0	0	0	0.000829404	0	0	0	0	0	0	0	0	0	2.37E-05	0	0	0	0	0	k__Bacteria;p__Actinobacteria;c__unidentified_Actinobacteria;o__Bifidobacteriales;f__Bifidobacteriaceae;g__Alloscardovia;
Nocardiopsis	7.11E-05	0	4.74E-05	0	0	0	0	2.37E-05	7.11E-05	0	0	0	2.37E-05	2.37E-05	0	2.37E-05	0	0	0	0	0	4.74E-05	0	0	2.37E-05	0	0	0	2.37E-05	0	7.11E-05	0	0	9.48E-05	0	0	k__Bacteria;p__Actinobacteria;c__unidentified_Actinobacteria;o__Streptosporangiales;f__Nocardiopsaceae;g__Nocardiopsis;
Cytophaga	0	2.37E-05	7.11E-05	0	0.000165881	0	2.37E-05	0	0	2.37E-05	2.37E-05	2.37E-05	4.74E-05	0	0.00026067	0	0	0	4.74E-05	0	0	7.11E-05	0	4.74E-05	0	9.48E-05	0	2.37E-05	4.74E-05	0.000165881	0	4.74E-05	0.000805706	0	0	2.37E-05	k__Bacteria;p__Bacteroidetes;c__Bacteroidia;o__Cytophagales;f__Cytophagaceae;g__Cytophaga;
Glutamicibacter	7.11E-05	0	4.74E-05	4.74E-05	9.48E-05	0	0.00026067	2.37E-05	4.74E-05	0	7.11E-05	0	2.37E-05	0	0	0	0	4.74E-05	4.74E-05	0	0	4.74E-05	0	0	7.11E-05	7.11E-05	7.11E-05	0	9.48E-05	0	9.48E-05	0	2.37E-05	2.37E-05	0	2.37E-05	k__Bacteria;p__Actinobacteria;c__unidentified_Actinobacteria;o__Micrococcales;f__Micrococcaceae;g__Glutamicibacter;
Roseiarcus	0.000213275	9.48E-05	0.000308064	7.11E-05	0	0	0	0	2.37E-05	0	0	0	2.37E-05	0	0	0	0	0.000734615	4.74E-05	0	4.74E-05	0	0.000189578	0	0	0	7.11E-05	0	7.11E-05	0	0	0	4.74E-05	0	0	0	k__Bacteria;p__Proteobacteria;c__Alphaproteobacteria;o__Rhizobiales;f__Beijerinckiaceae;g__Roseiarcus;
Gemmatirosa	4.74E-05	7.11E-05	0.000355459	9.48E-05	4.74E-05	0	0	0	9.48E-05	0	0	0	0	0	0	7.11E-05	0	7.11E-05	4.74E-05	0.000189578	0.000213275	2.37E-05	0.000118486	0	2.37E-05	0	4.74E-05	7.11E-05	0	0	0.000142183	0	7.11E-05	2.37E-05	0	7.11E-05	k__Bacteria;p__Gemmatimonadetes;c__unidentified_Gemmatimonadetes;o__Gemmatimonadales;f__Gemmatimonadaceae;g__Gemmatirosa;
Tessaracoccus	0	0	0.000189578	7.11E-05	0	0	7.11E-05	0	7.11E-05	2.37E-05	4.74E-05	2.37E-05	0	0	2.37E-05	4.74E-05	2.37E-05	2.37E-05	7.11E-05	4.74E-05	0	9.48E-05	4.74E-05	0	0.000189578	0	0.000284367	0	0	2.37E-05	0.000165881	0.000118486	4.74E-05	0	0.000118486	2.37E-05	k__Bacteria;p__Actinobacteria;c__unidentified_Actinobacteria;o__Propionibacteriales;f__Propionibacteriaceae;g__Tessaracoccus;
unidentified_Muribaculaceae	0	0	0	0	2.37E-05	0	0	0	7.11E-05	0	0	0	0	0	0	0	0	0	0	0	0.000118486	0	0	0	0	2.37E-05	0	0	0	0	0.000118486	2.37E-05	2.37E-05	2.37E-05	0	2.37E-05	k__Bacteria;p__Bacteroidetes;c__Bacteroidia;o__Bacteroidales;f__Muribaculaceae;g__unidentified_Muribaculaceae;
Intestinimonas	0	0	0	0	0	0	0	0	0	0	0.000142183	2.37E-05	0.000236972	0	0	0.000142183	4.74E-05	4.74E-05	0	4.74E-05	0.000213275	7.11E-05	0	0	0	7.11E-05	0	0	0.000165881	4.74E-05	0.000142183	0	0	0	0	0	k__Bacteria;p__Firmicutes;c__Clostridia;o__Clostridiales;f__Ruminococcaceae;g__Intestinimonas;
Chthoniobacter	0	7.11E-05	7.11E-05	0	0	0	2.37E-05	0	0	0	0	7.11E-05	0	0	0	0	0	0	4.74E-05	0	0	0	0	0	0	0	2.37E-05	0	0	0	0	0	0	0	0	0	k__Bacteria;p__Verrucomicrobia;c__Verrucomicrobiae;o__Chthoniobacterales;f__Chthoniobacteraceae;g__Chthoniobacter;
Moheibacter	4.74E-05	2.37E-05	0	0	2.37E-05	0	2.37E-05	0	0	2.37E-05	0	2.37E-05	0	0	4.74E-05	2.37E-05	2.37E-05	7.11E-05	4.74E-05	0	7.11E-05	2.37E-05	0	0	2.37E-05	0	0	2.37E-05	2.37E-05	0	0.000142183	0.000213275	4.74E-05	2.37E-05	4.74E-05	0	k__Bacteria;p__Bacteroidetes;c__Bacteroidia;o__Flavobacteriales;f__unidentified_Flavobacteriales;g__Moheibacter;
Cellulosilyticum	0	0	2.37E-05	0	4.74E-05	0	0	0	0	0	0	0	0	0	0	0	0	7.11E-05	2.37E-05	0	0.000758312	0	7.11E-05	0	0	9.48E-05	0	2.37E-05	2.37E-05	0	0	0	0	0	0	0	k__Bacteria;p__Firmicutes;c__Clostridia;o__Clostridiales;f__Lachnospiraceae;g__Cellulosilyticum;
Peptococcus	0	0	2.37E-05	9.48E-05	0	0	0.000284367	2.37E-05	0	9.48E-05	2.37E-05	0.000213275	2.37E-05	0	0.000118486	2.37E-05	0	4.74E-05	4.74E-05	0	4.74E-05	0.000521339	2.37E-05	0	0.000118486	0	2.37E-05	0.000118486	0.000165881	9.48E-05	0.000142183	9.48E-05	0.000189578	0.000189578	2.37E-05	0.000189578	k__Bacteria;p__Firmicutes;c__Clostridia;o__Clostridiales;f__Peptococcaceae;g__Peptococcus;
Bergeyella	4.74E-05	0	0	0	0	0	4.74E-05	0	0	4.74E-05	0	0	0	0	0	0	2.37E-05	0	0	0	0	0.000118486	0	0	2.37E-05	0.000118486	0	0	4.74E-05	0.000118486	0	0	0.000118486	0	0	0	k__Bacteria;p__Bacteroidetes;c__Bacteroidia;o__Flavobacteriales;f__unidentified_Flavobacteriales;g__Bergeyella;
Acidaminococcus	0	0	2.37E-05	0	0	0	0.000734615	0	0.000142183	0	0	0	0	0	0	0	0	0.000236972	0	0	0	0	0	0	0.000402853	0	0.000355459	0	0	0	0.000118486	0	0	0	7.11E-05	0	k__Bacteria;p__Firmicutes;c__Negativicutes;o__Selenomonadales;f__Acidaminococcaceae;g__Acidaminococcus;
Slackia	0	0	4.74E-05	0	0	0	0	0	0	0	0	0	0	2.37E-05	0	2.37E-05	0	0	0	0	0	0	0	0	0	0	0	7.11E-05	9.48E-05	4.74E-05	0	2.37E-05	0	4.74E-05	0	2.37E-05	k__Bacteria;p__Actinobacteria;c__Coriobacteriia;o__Coriobacteriales;f__Eggerthellaceae;g__Slackia;
Pseudaminobacter	4.74E-05	4.74E-05	2.37E-05	0	9.48E-05	0	0	0	0	0.000118486	7.11E-05	9.48E-05	7.11E-05	7.11E-05	0.000118486	0.000165881	2.37E-05	0.000118486	0.000118486	9.48E-05	4.74E-05	0.00042655	0	0	0	4.74E-05	2.37E-05	9.48E-05	0.000142183	0.000118486	0	0.000118486	0.000142183	7.11E-05	0	0.000497642	k__Bacteria;p__Proteobacteria;c__Alphaproteobacteria;o__Rhizobiales;f__Rhizobiaceae;g__Pseudaminobacter;
Maritalea	0	0	0	0	0	0	0	0	0	0	0	0	0	0	0	0	0	0	0	0	0	0.000710917	0	0	0	0	0	0	0	0	0	0	0	0	0	0	k__Bacteria;p__Proteobacteria;c__Alphaproteobacteria;o__Rhizobiales;f__unidentified_Rhizobiales;g__Maritalea;
unidentified_Myxococcales	0	7.11E-05	4.74E-05	9.48E-05	0	0	4.74E-05	0	0.000118486	0	0.000165881	0.000213275	7.11E-05	0	4.74E-05	4.74E-05	0.000165881	7.11E-05	0	7.11E-05	2.37E-05	0.000331761	0	0	0.000118486	0.000142183	0	0	2.37E-05	4.74E-05	4.74E-05	4.74E-05	0.000142183	0	2.37E-05	7.11E-05	k__Bacteria;p__Proteobacteria;c__Deltaproteobacteria;o__Myxococcales;f__unidentified_Myxococcales;g__unidentified_Myxococcales;
Ruminiclostridium	0	0	7.11E-05	0	0.000710917	7.11E-05	0	0	0	0	2.37E-05	0.000118486	7.11E-05	0	0	0.000118486	0.000710917	7.11E-05	9.48E-05	0.000118486	2.37E-05	0	0	0	0	0.000402853	0	0	0	0	0	0	0	0	0	0	k__Bacteria;p__Firmicutes;c__Clostridia;o__Clostridiales;f__Ruminococcaceae;g__Ruminiclostridium;
unidentified_Rickettsiales	0	2.37E-05	2.37E-05	7.11E-05	0.000379156	0	4.74E-05	0	0	2.37E-05	0	0.000142183	7.11E-05	0	0.000165881	0	0	0	0	0	2.37E-05	4.74E-05	2.37E-05	0	0	0.000189578	0.000189578	0	0	0	0	2.37E-05	2.37E-05	0	0	4.74E-05	k__Bacteria;p__Proteobacteria;c__Alphaproteobacteria;o__Rickettsiales;f__unidentified_Rickettsiales;g__unidentified_Rickettsiales;
Pontivivens	0	0	0	7.11E-05	0.000331761	0	0	0	0	0	9.48E-05	4.74E-05	0	0	0	4.74E-05	0	0	0	0	2.37E-05	0.000355459	2.37E-05	0	0	9.48E-05	0	4.74E-05	0	4.74E-05	9.48E-05	4.74E-05	7.11E-05	2.37E-05	0	2.37E-05	k__Bacteria;p__Proteobacteria;c__Alphaproteobacteria;o__Rhodobacterales;f__Rhodobacteraceae;g__Pontivivens;
Microlunatus	0	0	4.74E-05	2.37E-05	0	0	0.000118486	0	0	0	0	0	0	0	0	0	0	2.37E-05	4.74E-05	0	0	0	0	0	0.000165881	0	7.11E-05	0	0	4.74E-05	0	0	0	4.74E-05	0	4.74E-05	k__Bacteria;p__Actinobacteria;c__unidentified_Actinobacteria;o__Propionibacteriales;f__Propionibacteriaceae;g__Microlunatus;
Thiobacillus	0	0.000118486	0.000236972	0.000118486	7.11E-05	0	7.11E-05	0	9.48E-05	0.000213275	0.000165881	0.000616128	0.000118486	9.48E-05	0.000379156	0.000308064	4.74E-05	9.48E-05	2.37E-05	0.000118486	7.11E-05	0.000592431	9.48E-05	0	4.74E-05	0.000355459	9.48E-05	9.48E-05	0.000118486	0.000355459	9.48E-05	0.00026067	0.000355459	0.000165881	0	0.000284367	k__Bacteria;p__Proteobacteria;c__Gammaproteobacteria;o__unidentified_Gammaproteobacteria;f__Hydrogenophilaceae;g__Thiobacillus;
Jonquetella	0	0	0	0	9.48E-05	0	0	0	0	0	2.37E-05	0	0	0	0	0	0	4.74E-05	0	0	0.00068722	0	0	0	0	2.37E-05	0	0	0	0	0	0	0	0	0	0	k__Bacteria;p__Synergistetes;c__Synergistia;o__Synergistales;f__Synergistaceae;g__Jonquetella;
Leuconostoc	2.37E-05	0.000189578	0.000331761	2.37E-05	4.74E-05	9.48E-05	9.48E-05	0	0	0.000165881	0.000142183	0.000497642	7.11E-05	0.000118486	4.74E-05	0.000521339	0.000639826	7.11E-05	0.000165881	0.000142183	0	0	2.37E-05	0	2.37E-05	0.000592431	7.11E-05	0	0.000165881	0.000118486	0	0.000165881	9.48E-05	0	7.11E-05	0.000284367	k__Bacteria;p__Firmicutes;c__Bacilli;o__Lactobacillales;f__Leuconostocaceae;g__Leuconostoc;
Macrococcus	0	0.00026067	0.000284367	0.000165881	0.000521339	4.74E-05	0.00068722	7.11E-05	0.000616128	0.000142183	0	0.00026067	0.000142183	7.11E-05	0.000355459	2.37E-05	2.37E-05	2.37E-05	0.000142183	9.48E-05	0	7.11E-05	9.48E-05	0.000165881	0.000545037	4.74E-05	0.000473945	0.000236972	0.000142183	0.000521339	0.000331761	0.000308064	2.37E-05	0.000521339	4.74E-05	0.000331761	k__Bacteria;p__Firmicutes;c__Bacilli;o__Bacillales;f__Staphylococcaceae;g__Macrococcus;
Cardiobacterium	2.37E-05	0.000236972	2.37E-05	0.000284367	0	0	7.11E-05	0	0	2.37E-05	0	0	2.37E-05	2.37E-05	0.000189578	0	0	4.74E-05	0.000142183	2.37E-05	0	0	0.000118486	0.000165881	0.000165881	9.48E-05	0.000118486	0.000213275	4.74E-05	4.74E-05	0.00026067	0	0	0	2.37E-05	0	k__Bacteria;p__Proteobacteria;c__Gammaproteobacteria;o__Cardiobacteriales;f__Cardiobacteriaceae;g__Cardiobacterium;
Aquincola	0	4.74E-05	4.74E-05	0	0	0	0	0	0	4.74E-05	2.37E-05	7.11E-05	0	2.37E-05	9.48E-05	0	0	0.000118486	0	0	0	0.000118486	7.11E-05	4.74E-05	0	2.37E-05	0	7.11E-05	4.74E-05	7.11E-05	4.74E-05	9.48E-05	4.74E-05	0	2.37E-05	0.00026067	k__Bacteria;p__Proteobacteria;c__Gammaproteobacteria;o__unidentified_Gammaproteobacteria;f__Burkholderiaceae;g__Aquincola;
Defluviimonas	2.37E-05	0	2.37E-05	9.48E-05	0	0	0	2.37E-05	0	0	7.11E-05	0	4.74E-05	4.74E-05	7.11E-05	0	0	0	0	0	0	9.48E-05	0	9.48E-05	0	2.37E-05	0	7.11E-05	0	0	0	0	0	4.74E-05	0	7.11E-05	k__Bacteria;p__Proteobacteria;c__Alphaproteobacteria;o__Rhodobacterales;f__Rhodobacteraceae;g__Defluviimonas;
Proteus	0	7.11E-05	0	0	0.000308064	0	7.11E-05	4.74E-05	0	0.000118486	7.11E-05	0	2.37E-05	0.000142183	0	0	7.11E-05	9.48E-05	0	0	0.000663523	9.48E-05	4.74E-05	2.37E-05	7.11E-05	0	0	0	4.74E-05	9.48E-05	0	0	4.74E-05	4.74E-05	0	2.37E-05	k__Bacteria;p__Proteobacteria;c__Gammaproteobacteria;o__Enterobacteriales;f__Enterobacteriaceae;g__Proteus;
Plesiomonas	0	9.48E-05	0	0	2.37E-05	0	0	0	0	0	9.48E-05	9.48E-05	0.000165881	9.48E-05	2.37E-05	9.48E-05	0	0.000165881	4.74E-05	4.74E-05	9.48E-05	7.11E-05	0	9.48E-05	0	2.37E-05	4.74E-05	2.37E-05	0.000284367	0	0.000118486	7.11E-05	0	0	0	9.48E-05	k__Bacteria;p__Proteobacteria;c__Gammaproteobacteria;o__Enterobacteriales;f__Enterobacteriaceae;g__Plesiomonas;
Komagataeibacter	0	0	0	0	0	0	0	0	0	0	0	0	0	0	0	0	0	2.37E-05	0	0	0	9.48E-05	0	0	0	0	0	0	0	0	4.74E-05	0	4.74E-05	9.48E-05	0	9.48E-05	k__Bacteria;p__Proteobacteria;c__Alphaproteobacteria;o__unidentified_Alphaproteobacteria;f__Acetobacteraceae;g__Komagataeibacter;
Garicola	0	0	0	0	0	0	0	2.37E-05	0	0	0	0.000142183	0	0	7.11E-05	2.37E-05	0	4.74E-05	0	7.11E-05	0	0.00026067	0	0	0	0	0	0	0	0.000165881	2.37E-05	9.48E-05	9.48E-05	0	0	0	k__Bacteria;p__Actinobacteria;c__unidentified_Actinobacteria;o__Micrococcales;f__Micrococcaceae;g__Garicola;
Tyzzerella	2.37E-05	7.11E-05	0.000118486	0	0	0	0.000165881	0	2.37E-05	9.48E-05	0.000118486	4.74E-05	0.000213275	4.74E-05	4.74E-05	9.48E-05	2.37E-05	7.11E-05	0	7.11E-05	9.48E-05	7.11E-05	7.11E-05	0	7.11E-05	0	0.000142183	9.48E-05	0.000213275	0.000118486	0.000118486	2.37E-05	0.000331761	0	4.74E-05	4.74E-05	k__Bacteria;p__Firmicutes;c__Clostridia;o__Clostridiales;f__Lachnospiraceae;g__Tyzzerella;
Carnobacterium	0	0.000165881	4.74E-05	0.000142183	0.000545037	0	4.74E-05	2.37E-05	7.11E-05	0	7.11E-05	0.000616128	0.000284367	2.37E-05	0.000639826	4.74E-05	0	2.37E-05	0	2.37E-05	0	0.000213275	7.11E-05	9.48E-05	4.74E-05	0.000284367	9.48E-05	0.000165881	4.74E-05	2.37E-05	0.000118486	0.000473945	0	4.74E-05	0	9.48E-05	k__Bacteria;p__Firmicutes;c__Bacilli;o__Lactobacillales;f__Carnobacteriaceae;g__Carnobacterium;
Oceanobacillus	0	2.37E-05	0	0.000118486	4.74E-05	0	9.48E-05	0	0	0.000118486	0.000118486	0	0	7.11E-05	2.37E-05	0	0	0	0	0	4.74E-05	0	0	0	9.48E-05	0	4.74E-05	0	0.000639826	0	0.000118486	0.000521339	0	2.37E-05	0	0.000165881	k__Bacteria;p__Firmicutes;c__Bacilli;o__Bacillales;f__Bacillaceae;g__Oceanobacillus;
Oscillibacter	0.000142183	0	0.000142183	0	0.000118486	0	0	0	0	0	4.74E-05	0.000189578	2.37E-05	0	0	0.000118486	0.000142183	7.11E-05	9.48E-05	7.11E-05	0.000118486	0	4.74E-05	7.11E-05	2.37E-05	4.74E-05	0	0	0	0.000639826	0	0	0	0	0	0	k__Bacteria;p__Firmicutes;c__Clostridia;o__Clostridiales;f__Ruminococcaceae;g__Oscillibacter;
unidentified_Mollicutes	0	0	0	0	0	0	0	0	0	0	0	0	0	0	0	0	0	0	0	0	0	7.11E-05	0	0	0	0	0	0	0	0.000639826	2.37E-05	0	0	0	0	0	k__Bacteria;p__Tenericutes;c__Mollicutes;o__unidentified_Mollicutes;f__unidentified_Mollicutes;g__unidentified_Mollicutes;
Jeotgalibaca	0	0	0	0	4.74E-05	0	0	0	0	0	0	0	0	0	0	0	0	0	4.74E-05	0	0.000639826	0	0	0	0	2.37E-05	0	2.37E-05	0	0	0	0	0	0	0	0	k__Bacteria;p__Firmicutes;c__Bacilli;o__Lactobacillales;f__Carnobacteriaceae;g__Jeotgalibaca;
Proteiniclasticum	0	0	0	0	9.48E-05	0	7.11E-05	7.11E-05	0	0.000118486	4.74E-05	0.000639826	0	0.000189578	0.000189578	0.000118486	4.74E-05	0	0	0	0	0	0	0	0	0	0	0	4.74E-05	4.74E-05	0.000165881	0.000616128	0	2.37E-05	0	4.74E-05	k__Bacteria;p__Firmicutes;c__Clostridia;o__Clostridiales;f__unidentified_Clostridiales;g__Proteiniclasticum;
Gaiella	7.11E-05	0.000189578	0.000142183	2.37E-05	7.11E-05	0	2.37E-05	4.74E-05	2.37E-05	9.48E-05	0	0.000236972	0.00026067	0	0	4.74E-05	9.48E-05	9.48E-05	4.74E-05	0.000402853	0.000497642	7.11E-05	0.000142183	2.37E-05	2.37E-05	4.74E-05	0.000118486	7.11E-05	4.74E-05	0	0	2.37E-05	7.11E-05	0.000118486	0	0.000118486	k__Bacteria;p__Actinobacteria;c__Thermoleophilia;o__Gaiellales;f__Gaiellaceae;g__Gaiella;
Siphonobacter	0	0	4.74E-05	0	0	0	0	0	0	0	0	0	0	0	0	0	0	0	0.000639826	0	0	0	0	0	0	2.37E-05	0	0	0	0	0	0	0	0	0	0	k__Bacteria;p__Bacteroidetes;c__Bacteroidia;o__Cytophagales;f__Microscillaceae;g__Siphonobacter;
unidentified_Thermoplasmata	0	0	0	0	0	0	0	0	0	0	0	0	0	0	0	0	0	0	0	0	0.000118486	0	0	0	0	0	0	0	0	0	0	0	0	0	0	0	k__Archaea;p__Euryarchaeota;c__Thermoplasmata;o__unidentified_Thermoplasmata;f__unidentified_Thermoplasmata;g__unidentified_Thermoplasmata;
Kurthia	0	0	0	0	0	0	0	0	2.37E-05	0	0	2.37E-05	0	0	0	0	0	4.74E-05	4.74E-05	0	0.000616128	2.37E-05	7.11E-05	0	0	0	0	0	2.37E-05	0	2.37E-05	2.37E-05	2.37E-05	9.48E-05	0	4.74E-05	k__Bacteria;p__Firmicutes;c__Bacilli;o__Bacillales;f__Planococcaceae;g__Kurthia;
Sulfurospirillum	0	0.000118486	0.000118486	0	0	0	0	0	0.000118486	2.37E-05	4.74E-05	9.48E-05	0.000142183	0	0.000142183	4.74E-05	0	7.11E-05	0	2.37E-05	0.000118486	0	0	9.48E-05	0	0	4.74E-05	7.11E-05	0.000189578	4.74E-05	0.000118486	7.11E-05	0.000402853	0	0	4.74E-05	k__Bacteria;p__unidentified_Bacteria;c__unidentified_Bacteria;o__Campylobacterales;f__unidentified_Campylobacterales;g__Sulfurospirillum;
Arenimonas	4.74E-05	0	2.37E-05	0.000118486	0	0	0.000355459	0	0	2.37E-05	0	0	2.37E-05	0	0	9.48E-05	0	2.37E-05	0	0.000142183	0.000331761	0	2.37E-05	0	0	2.37E-05	0	0	9.48E-05	0	0	0	0	4.74E-05	0	4.74E-05	k__Bacteria;p__Proteobacteria;c__Gammaproteobacteria;o__Xanthomonadales;f__Xanthomonadaceae;g__Arenimonas;
Prosthecobacter	0	4.74E-05	2.37E-05	0	0.000236972	0	2.37E-05	0	2.37E-05	7.11E-05	2.37E-05	0.000355459	4.74E-05	9.48E-05	0.000236972	2.37E-05	0	7.11E-05	0	0	0	0.00026067	0	4.74E-05	0	9.48E-05	0	0.000118486	0	9.48E-05	0	9.48E-05	0.000165881	9.48E-05	0	0.00026067	k__Bacteria;p__Verrucomicrobia;c__Verrucomicrobiae;o__Verrucomicrobiales;f__Verrucomicrobiaceae;g__Prosthecobacter;
Loktanella	0	0	0	0	0.000616128	0	0	0	0	0	0	0	0	0	0	0	0	0	0	0	0	0.000284367	0	0	0	4.74E-05	0	0	7.11E-05	0	0	0	0	0	0	0	k__Bacteria;p__Proteobacteria;c__Alphaproteobacteria;o__Rhodobacterales;f__Rhodobacteraceae;g__Loktanella;
Glaciecola	0	0	0	0	0	0	0	0	0	0	0	0	0	0	0	0	0	0	0	0	0	0.000592431	0	0	0	0	0	0	0.000165881	0	0	0	0	0	0	0	k__Bacteria;p__Proteobacteria;c__Gammaproteobacteria;o__Alteromonadales;f__Alteromonadaceae;g__Glaciecola;
Megamonas	0	0	0.000165881	7.11E-05	0.000592431	0	0	0	7.11E-05	2.37E-05	0.000142183	0	2.37E-05	0	0	0	0	4.74E-05	0.000189578	2.37E-05	2.37E-05	2.37E-05	4.74E-05	0	0.000213275	0	2.37E-05	7.11E-05	0	0	0	0	0	0	0	7.11E-05	k__Bacteria;p__Firmicutes;c__Negativicutes;o__Selenomonadales;f__Veillonellaceae;g__Megamonas;
Arsenicicoccus	9.48E-05	0	0	0	7.11E-05	0	2.37E-05	0	0	0	0	0	0	0	0	0	0	0	0	0	0.000592431	0	0	0	0	0	0	0	2.37E-05	0	7.11E-05	0	0	0	0	0	k__Bacteria;p__Actinobacteria;c__unidentified_Actinobacteria;o__Micrococcales;f__Intrasporangiaceae;g__Arsenicicoccus;
Thermicanus	0	0	2.37E-05	0	0	0	0	0	0	2.37E-05	0	0	0	0	0	0	0	4.74E-05	0	0	0	0	7.11E-05	0	0	0	0	4.74E-05	0	0	0	0	0	0	0	0	k__Bacteria;p__Firmicutes;c__Bacilli;o__Bacillales;f__unidentified_Bacillales;g__Thermicanus;
Dysgonomonas	0	0	4.74E-05	0	0.000142183	0	0	0	0	0	0	2.37E-05	4.74E-05	0	0	2.37E-05	0	0	0	0	0.000592431	2.37E-05	0	0	0	2.37E-05	0	0	0	0	0	0	2.37E-05	0	0	2.37E-05	k__Bacteria;p__Bacteroidetes;c__Bacteroidia;o__Bacteroidales;f__unidentified_Bacteroidales;g__Dysgonomonas;
Colwellia	0	0	0	0	0	0	0	0	0	0	2.37E-05	0	0.000142183	0	0	2.37E-05	0	0	0	0	0.000118486	0	0	0	0	0	0	0	0.000213275	0	0.000142183	0	0	0	0	0	k__Bacteria;p__Proteobacteria;c__Gammaproteobacteria;o__Alteromonadales;f__Colwelliaceae;g__Colwellia;
Adlercreutzia	0	0	0	2.37E-05	0	0	0	7.11E-05	2.37E-05	0	0	7.11E-05	0	0.000142183	0	2.37E-05	7.11E-05	2.37E-05	2.37E-05	2.37E-05	0.000118486	2.37E-05	0	9.48E-05	0	0	0	0	7.11E-05	0	9.48E-05	0	0	0	0	0	k__Bacteria;p__Actinobacteria;c__Coriobacteriia;o__Coriobacteriales;f__Eggerthellaceae;g__Adlercreutzia;
Chryseomicrobium	0	2.37E-05	4.74E-05	7.11E-05	0	0	7.11E-05	0.000118486	0.000331761	2.37E-05	0	0.000189578	2.37E-05	2.37E-05	0.000189578	0	0	2.37E-05	4.74E-05	4.74E-05	0	2.37E-05	0	0.000118486	2.37E-05	4.74E-05	9.48E-05	4.74E-05	4.74E-05	4.74E-05	0.00026067	0.000142183	2.37E-05	4.74E-05	0.000213275	4.74E-05	k__Bacteria;p__Firmicutes;c__Bacilli;o__Bacillales;f__Planococcaceae;g__Chryseomicrobium;
Rufibacter	0	0	0	0	0	0	0	2.37E-05	0	0	2.37E-05	0	0	2.37E-05	0	0	0	0	0	0	2.37E-05	0	0	0	2.37E-05	0	0	0	2.37E-05	0	4.74E-05	0	0	4.74E-05	0	4.74E-05	k__Bacteria;p__Bacteroidetes;c__Bacteroidia;o__Cytophagales;f__Hymenobacteraceae;g__Rufibacter;
Lachnoanaerobaculum	0	0.000118486	0.000142183	9.48E-05	2.37E-05	4.74E-05	0.000213275	0	9.48E-05	0.000473945	0.000118486	0.000592431	0.000331761	0.000189578	0.000236972	0.000165881	0	7.11E-05	0.00026067	4.74E-05	4.74E-05	4.74E-05	0.000189578	0.000236972	0.000213275	0.000355459	0.000142183	0.000379156	9.48E-05	0.000142183	0.000213275	0.000521339	9.48E-05	0	4.74E-05	0.000118486	k__Bacteria;p__Firmicutes;c__Clostridia;o__Clostridiales;f__Lachnospiraceae;g__Lachnoanaerobaculum;
Desemzia	0	2.37E-05	7.11E-05	0	0.000473945	0	0.000189578	0	4.74E-05	7.11E-05	2.37E-05	0.000142183	2.37E-05	7.11E-05	0.000213275	0	0	0	9.48E-05	0	2.37E-05	2.37E-05	4.74E-05	0	0	0	2.37E-05	2.37E-05	4.74E-05	2.37E-05	9.48E-05	0.000592431	7.11E-05	2.37E-05	0	7.11E-05	k__Bacteria;p__Firmicutes;c__Bacilli;o__Lactobacillales;f__Carnobacteriaceae;g__Desemzia;
unidentified_Nostocaceae	0	0	0	0	0.000142183	4.74E-05	0.000308064	0	2.37E-05	0	0	0	0	0	0	0	0	2.37E-05	0	0	0	0	0	0	4.74E-05	0	4.74E-05	0	0	4.74E-05	7.11E-05	0	2.37E-05	0	7.11E-05	0	k__Bacteria;p__Cyanobacteria;c__unidentified_Cyanobacteria;o__Nostocales;f__Nostocaceae;g__unidentified_Nostocaceae;
Filifactor	4.74E-05	0.000331761	2.37E-05	0	2.37E-05	0	4.74E-05	4.74E-05	0	0.000165881	2.37E-05	0	0.00026067	7.11E-05	0.000236972	4.74E-05	4.74E-05	0	7.11E-05	0.000165881	4.74E-05	0	0.000236972	0.000379156	2.37E-05	0.000568734	2.37E-05	0.000284367	4.74E-05	9.48E-05	2.37E-05	2.37E-05	7.11E-05	4.74E-05	4.74E-05	0.000142183	k__Bacteria;p__Firmicutes;c__Clostridia;o__Clostridiales;f__Peptostreptococcaceae;g__Filifactor;
Cryptosporangium	2.37E-05	9.48E-05	0.000236972	4.74E-05	0	0	0	0	0	0	0	0	0	0	0	0	0	0	2.37E-05	0	0	0	7.11E-05	0	0	0	0.000118486	0	0	0	0	0	7.11E-05	0	0	0	k__Bacteria;p__Actinobacteria;c__unidentified_Actinobacteria;o__Frankiales;f__Cryptosporangiaceae;g__Cryptosporangium;
Kineococcus	0	0	0	0	0	0	0	0	0	0	0	0	0	0	0	0	0	0	0	0	0	0	0	0	0	0	0	0	0	0	0	2.37E-05	2.37E-05	4.74E-05	7.11E-05	0	k__Bacteria;p__Actinobacteria;c__unidentified_Actinobacteria;o__Kineosporiales;f__Kineosporiaceae;g__Kineococcus;
Candidatus_Alysiosphaera	2.37E-05	4.74E-05	0	9.48E-05	0	0	2.37E-05	0	0	2.37E-05	0	0	0	2.37E-05	0	0	0	0.000118486	0.000213275	0	9.48E-05	2.37E-05	0	0	0.000568734	0	0	7.11E-05	2.37E-05	0	0.000213275	9.48E-05	2.37E-05	2.37E-05	7.11E-05	0.000236972	k__Bacteria;p__Proteobacteria;c__Alphaproteobacteria;o__unidentified_Alphaproteobacteria;f__Geminicoccaceae;g__Candidatus_Alysiosphaera;
Tatumella	0.000189578	0	4.74E-05	7.11E-05	0	0	0	0	0	7.11E-05	0	0	0	0	0.000142183	0	0	0	2.37E-05	0	0	0	4.74E-05	4.74E-05	2.37E-05	0	7.11E-05	0	4.74E-05	0	0	0	0	0	7.11E-05	0	k__Bacteria;p__Proteobacteria;c__Gammaproteobacteria;o__Enterobacteriales;f__Enterobacteriaceae;g__Tatumella;
Myroides	0	0	0.000142183	0	0	4.74E-05	4.74E-05	0	0	2.37E-05	0	0	0	0	0	0	0	0	2.37E-05	0	0.000331761	0	2.37E-05	0	0	7.11E-05	0	0	0	4.74E-05	0	0	0	0	4.74E-05	0	k__Bacteria;p__Bacteroidetes;c__Bacteroidia;o__Flavobacteriales;f__Flavobacteriaceae;g__Myroides;
Flavonifractor	0	0	0	0	2.37E-05	0	0.000308064	0.000189578	0	0	2.37E-05	0.00026067	0	0.000379156	0	0.000142183	9.48E-05	0.000142183	0	4.74E-05	4.74E-05	0	0	0.000545037	4.74E-05	2.37E-05	4.74E-05	0	0.000213275	0	7.11E-05	0	0	4.74E-05	9.48E-05	2.37E-05	k__Bacteria;p__Firmicutes;c__Clostridia;o__Clostridiales;f__Ruminococcaceae;g__Flavonifractor;
Gallicola	2.37E-05	0.000308064	0.000236972	9.48E-05	7.11E-05	2.37E-05	0.00042655	0	4.74E-05	0.000118486	0	0.000379156	2.37E-05	2.37E-05	0.00042655	0	0	2.37E-05	0.000213275	2.37E-05	0	9.48E-05	7.11E-05	9.48E-05	9.48E-05	7.11E-05	0.000142183	9.48E-05	0.000118486	7.11E-05	4.74E-05	0.000402853	0.000331761	4.74E-05	9.48E-05	0.000189578	k__Bacteria;p__Firmicutes;c__Clostridia;o__Clostridiales;f__unidentified_Clostridiales;g__Gallicola;
Flavitalea	2.37E-05	7.11E-05	7.11E-05	2.37E-05	0	0	0	0	9.48E-05	7.11E-05	0.000165881	7.11E-05	0	0	4.74E-05	2.37E-05	0	0	0	0	2.37E-05	0.000118486	2.37E-05	0	0	9.48E-05	4.74E-05	0	4.74E-05	9.48E-05	0	0.000189578	4.74E-05	0	0	0.000545037	k__Bacteria;p__Bacteroidetes;c__Bacteroidia;o__Chitinophagales;f__Chitinophagaceae;g__Flavitalea;
Kaistia	7.11E-05	0.000165881	9.48E-05	0	0.000118486	0	0	4.74E-05	0	4.74E-05	7.11E-05	0.000213275	4.74E-05	9.48E-05	4.74E-05	7.11E-05	7.11E-05	2.37E-05	0	2.37E-05	2.37E-05	0.000473945	4.74E-05	4.74E-05	0	7.11E-05	4.74E-05	4.74E-05	0	4.74E-05	0	2.37E-05	0.000165881	0.000142183	0	7.11E-05	k__Bacteria;p__Proteobacteria;c__Alphaproteobacteria;o__Rhizobiales;f__unidentified_Rhizobiales;g__Kaistia;
unidentified_Actinomycetaceae	0	4.74E-05	9.48E-05	2.37E-05	0	0	9.48E-05	0	0	7.11E-05	0.000165881	0	0.000118486	7.11E-05	4.74E-05	2.37E-05	0	2.37E-05	0.000189578	2.37E-05	0	4.74E-05	2.37E-05	9.48E-05	0.00026067	0	4.74E-05	0.000284367	0	0	7.11E-05	0	4.74E-05	0	0.000545037	2.37E-05	k__Bacteria;p__Actinobacteria;c__unidentified_Actinobacteria;o__Actinomycetales;f__Actinomycetaceae;g__unidentified_Actinomycetaceae;
Legionella	0	0	0.000118486	0.000142183	9.48E-05	0	0.000189578	2.37E-05	2.37E-05	0	0	7.11E-05	4.74E-05	0	0	0	4.74E-05	9.48E-05	0	0	7.11E-05	9.48E-05	0	2.37E-05	4.74E-05	4.74E-05	2.37E-05	2.37E-05	4.74E-05	7.11E-05	2.37E-05	2.37E-05	7.11E-05	2.37E-05	0	0.000118486	k__Bacteria;p__Proteobacteria;c__Gammaproteobacteria;o__Legionellales;f__Legionellaceae;g__Legionella;
Syntrophobacter	0	0	0	0	0	0	0	0	0	0	0	0	0	0	0	0	0	0.000545037	0	0	7.11E-05	0	0	0	0	0	0	0	0	0	0	0	0	0	0	0	k__Bacteria;p__Proteobacteria;c__Deltaproteobacteria;o__Syntrophobacterales;f__Syntrophobacteraceae;g__Syntrophobacter;
Patulibacter	0.000118486	0	0	0	0	0	0	0	0	4.74E-05	0	0	0	0	4.74E-05	0	4.74E-05	4.74E-05	2.37E-05	2.37E-05	0	0	0.000284367	0	2.37E-05	0.000497642	4.74E-05	9.48E-05	0	2.37E-05	7.11E-05	4.74E-05	0	0	2.37E-05	0	k__Bacteria;p__Actinobacteria;c__Thermoleophilia;o__Solirubrobacterales;f__Solirubrobacteraceae;g__Patulibacter;
Macellibacteroides	0	0	0.000189578	0	0.000118486	0	0	0	0	0	0	0	0	0	0	0	0	0	0	0	0	0	0	0	0	0	0	0	0	0	0	4.74E-05	0	0	0	0	k__Bacteria;p__Bacteroidetes;c__Bacteroidia;o__Bacteroidales;f__Tannerellaceae;g__Macellibacteroides;
Empedobacter	4.74E-05	0.000118486	0	0	7.11E-05	0	4.74E-05	2.37E-05	0	0.000331761	0.000118486	4.74E-05	7.11E-05	0.000118486	7.11E-05	7.11E-05	2.37E-05	2.37E-05	0	4.74E-05	0	9.48E-05	0.000189578	0.000213275	0	9.48E-05	0	0.00026067	0.000165881	0.000521339	0.000118486	0.000213275	0.000213275	2.37E-05	0	0.000165881	k__Bacteria;p__Bacteroidetes;c__Bacteroidia;o__Flavobacteriales;f__unidentified_Flavobacteriales;g__Empedobacter;
Actinomadura	0	2.37E-05	0.000236972	7.11E-05	0	0	0	0	7.11E-05	0	4.74E-05	0	0	0	0	0	0	7.11E-05	0	0	0	0	9.48E-05	0	0	0	0	0	2.37E-05	0	0	0	2.37E-05	0	0	0	k__Bacteria;p__Actinobacteria;c__unidentified_Actinobacteria;o__Streptosporangiales;f__Thermomonosporaceae;g__Actinomadura;
Mucispirillum	0	0	0	0	0	0	2.37E-05	0	0	0	0	0.00026067	0	0	0	2.37E-05	0.000521339	2.37E-05	0	0	0.000118486	0	0	0	0	0.000213275	0	0	2.37E-05	0	2.37E-05	0	0	0	0	0	k__Bacteria;p__Deferribacteres;c__unidentified_Deferribacteres;o__Deferribacterales;f__Deferribacteraceae;g__Mucispirillum;
Tepidimicrobium	0	0	0	0	0	0	0	0	0	0	0	0	0	0	0	0	0	0	0	0	0	0	0	0	0	0	0	0	0	0	0	0	0	0	0	0	k__Bacteria;p__Firmicutes;c__Clostridia;o__Clostridiales;f__unidentified_Clostridiales;g__Tepidimicrobium;
Methanobrevibacter	0	0	0	0	4.74E-05	0	0	0	0	0	0	0	0	0	0	0	0	0	0	0	0.000497642	0	9.48E-05	0	0	0	0	0	0	0	0	0	4.74E-05	2.37E-05	0	0	k__Archaea;p__Euryarchaeota;c__Methanobacteria;o__Methanobacteriales;f__Methanobacteriaceae;g__Methanobrevibacter;
Dokdonella	4.74E-05	0.000118486	0.00026067	9.48E-05	9.48E-05	0	0	0	7.11E-05	0	2.37E-05	7.11E-05	0	0	4.74E-05	0	0	0.000308064	7.11E-05	0	2.37E-05	7.11E-05	4.74E-05	2.37E-05	0	0	0.000118486	0	2.37E-05	0	2.37E-05	0	4.74E-05	0	4.74E-05	0	k__Bacteria;p__Proteobacteria;c__Gammaproteobacteria;o__Xanthomonadales;f__Rhodanobacteraceae;g__Dokdonella;
Enterorhabdus	0	4.74E-05	7.11E-05	0	0.000497642	4.74E-05	0	0	0	0	2.37E-05	7.11E-05	0.000213275	0	7.11E-05	0.000118486	0.000236972	0.000497642	0	0.000118486	2.37E-05	7.11E-05	4.74E-05	0	0	0.000355459	0	4.74E-05	0	2.37E-05	0	0	0	0	0	0	k__Bacteria;p__Actinobacteria;c__Coriobacteriia;o__Coriobacteriales;f__Eggerthellaceae;g__Enterorhabdus;
Oleiphilus	0	0	0	0	0	0	0	0	0	0	0	0	0	0	0	0	0	0	0	0	0	0.000497642	0	0	0	0	0	0	0.000236972	0	0	0	0	0	0	0	k__Bacteria;p__Proteobacteria;c__Gammaproteobacteria;o__Oceanospirillales;f__Oleiphilaceae;g__Oleiphilus;
Propionibacterium	0	0	0	0	0	0	0.000142183	0	0	0	0	0	0	0	0	0	0	0	0	0	0.000497642	7.11E-05	0	0	0	0	0	2.37E-05	0	0	0	0	0	0	0	0	k__Bacteria;p__Actinobacteria;c__unidentified_Actinobacteria;o__Propionibacteriales;f__Propionibacteriaceae;g__Propionibacterium;
SUP05_cluster	0	0	0	0	0	0	0	0	0	4.74E-05	0.000165881	0	0.000236972	0	0	0.000165881	0	9.48E-05	4.74E-05	0	0.000165881	0.000165881	0	0	4.74E-05	0	0	0	0.000236972	4.74E-05	4.74E-05	0	0	0	0	0	k__Bacteria;p__Proteobacteria;c__Gammaproteobacteria;o__unidentified_Gammaproteobacteria;f__unidentified_Gammaproteobacteria;g__SUP05_cluster;
Plasticicumulans	0	0.000165881	0	0	0	0	0	0	0	0	0	7.11E-05	7.11E-05	0	0.000473945	0	0	0	0	0	0	0	0	2.37E-05	0	9.48E-05	0	4.74E-05	0	0	0	4.74E-05	0	0	0	0	k__Bacteria;p__Proteobacteria;c__Gammaproteobacteria;o__unidentified_Gammaproteobacteria;f__Competibacteraceae;g__Plasticicumulans;
Vogesella	0	0	0	0	0	0	0	0	0	0	7.11E-05	2.37E-05	0	0	0	0	0	0	0	0	2.37E-05	0	0	0	0	0.000473945	0	0	0	0	0	0	0	0	0	0	k__Bacteria;p__Proteobacteria;c__Gammaproteobacteria;o__unidentified_Gammaproteobacteria;f__Chromobacteriaceae;g__Vogesella;
Candidatus_Paracaedibacter	4.74E-05	0.000189578	0.000165881	7.11E-05	0	0	0	0	4.74E-05	0	0	0	0	0	0	0	0	0	0	0	0	0	0.000165881	0	0	0	2.37E-05	0	0	0	0	0	2.37E-05	2.37E-05	0	0	k__Bacteria;p__Proteobacteria;c__Alphaproteobacteria;o__unidentified_Alphaproteobacteria;f__Paracaedibacteraceae;g__Candidatus_Paracaedibacter;
Desulfobacca	0	0	0	0	0	0	0	0	0	0	0	0	0	0	0	0	0	0.000473945	0	0	7.11E-05	0	0	0	0	0	0	0	0	0	0	0	0	0	0	0	k__Bacteria;p__Proteobacteria;c__Deltaproteobacteria;o__Syntrophobacterales;f__Syntrophaceae;g__Desulfobacca;
Anaeromyxobacter	2.37E-05	7.11E-05	0.000142183	2.37E-05	0	0	0.000213275	0	4.74E-05	2.37E-05	2.37E-05	0	0.000118486	0	0	2.37E-05	0	0.000118486	2.37E-05	2.37E-05	0.000142183	0	4.74E-05	0	4.74E-05	0	2.37E-05	0	4.74E-05	0	0	0	9.48E-05	0	0	0	k__Bacteria;p__Proteobacteria;c__Deltaproteobacteria;o__Myxococcales;f__Archangiaceae;g__Anaeromyxobacter;
unidentified_Solimonadaceae	2.37E-05	2.37E-05	4.74E-05	0	0	0	0.000142183	0	4.74E-05	0	0	7.11E-05	0	0	2.37E-05	0	0	4.74E-05	0	0	0	2.37E-05	2.37E-05	0	0	0	0	0	0	0	4.74E-05	0	7.11E-05	0	4.74E-05	0	k__Bacteria;p__Proteobacteria;c__Gammaproteobacteria;o__Salinisphaerales;f__Solimonadaceae;g__unidentified_Solimonadaceae;
Frederiksenia	0	0	0	0	7.11E-05	0	0	2.37E-05	0	0	0	0	0	0	0	0	0	0	0	0	0	0	0	0	0	0	0	0	0	0	0	0	0	0.000284367	0	0.000118486	k__Bacteria;p__Proteobacteria;c__Gammaproteobacteria;o__Pasteurellales;f__Pasteurellaceae;g__Frederiksenia;
Leucothrix	0	0	0	0	0	0	0	0	0	0	0	0	0	0	0	0	0	0	0	0	0	0.000450248	0	0	0	0	0	0	0	0	0	0	0	0	0	0	k__Bacteria;p__Proteobacteria;c__Gammaproteobacteria;o__Thiotrichales;f__Thiotrichaceae;g__Leucothrix;
Arcanobacterium	0	0	0	0	0	0	0	0	0	9.48E-05	2.37E-05	2.37E-05	0	7.11E-05	0	0	0	0	0	0	0	4.74E-05	0	0	2.37E-05	0	2.37E-05	0	0.00026067	0	0	4.74E-05	0	0	0	4.74E-05	k__Bacteria;p__Actinobacteria;c__unidentified_Actinobacteria;o__Actinomycetales;f__Actinomycetaceae;g__Arcanobacterium;
Pyramidobacter	0	0	0	0	9.48E-05	0	0	0	0	0	0	0	0	0	0	0	0	0	0	0	0.00042655	0	0	0	0	4.74E-05	0	0	0	0	0	0	0	0	0	0	k__Bacteria;p__Synergistetes;c__Synergistia;o__Synergistales;f__Synergistaceae;g__Pyramidobacter;
Barnesiella	0	0	0	0	0	0	0	0	0.000142183	0	0	0	0	0	0	0	0	7.11E-05	0	0	0	0	2.37E-05	0	9.48E-05	0	2.37E-05	0	4.74E-05	0	0.000118486	0	0	0	4.74E-05	4.74E-05	k__Bacteria;p__Bacteroidetes;c__Bacteroidia;o__Bacteroidales;f__Barnesiellaceae;g__Barnesiella;
Microbispora	0.000118486	7.11E-05	0.000308064	4.74E-05	0	0	2.37E-05	0	7.11E-05	0	0	0	0	0	0	0	0	0	2.37E-05	0	0	0	0.000142183	0	0	0	4.74E-05	0	0	0	2.37E-05	0	0	0	0	0	k__Bacteria;p__Actinobacteria;c__unidentified_Actinobacteria;o__Streptosporangiales;f__Streptosporangiaceae;g__Microbispora;
Spiroplasma	0.000284367	0	0.000165881	0	0	0.000118486	0.000189578	0	7.11E-05	0.000284367	0	0	0	0	0	0	0	0	0	0.000213275	0	0	0.00042655	0	7.11E-05	0	0.000189578	0.000402853	0	7.11E-05	0	0	0	0	0	0	k__Bacteria;p__Tenericutes;c__Mollicutes;o__Entomoplasmatales;f__Spiroplasmataceae;g__Spiroplasma;
Ferribacterium	0	2.37E-05	0	2.37E-05	0.00042655	0	0	0	4.74E-05	0	0.000142183	0.000284367	0	4.74E-05	0	9.48E-05	0	4.74E-05	0	0	0	7.11E-05	0	2.37E-05	2.37E-05	4.74E-05	2.37E-05	0	2.37E-05	0.000118486	0	4.74E-05	4.74E-05	7.11E-05	0	0.000118486	k__Bacteria;p__Proteobacteria;c__Gammaproteobacteria;o__unidentified_Gammaproteobacteria;f__Rhodocyclaceae;g__Ferribacterium;
unidentified_Christensenellaceae	0.000189578	7.11E-05	0.000118486	7.11E-05	4.74E-05	0	0	4.74E-05	4.74E-05	0	0.000165881	0	0	0	0	7.11E-05	0	4.74E-05	0	2.37E-05	0.000402853	4.74E-05	0.000118486	2.37E-05	0	7.11E-05	0	0	0	9.48E-05	0.000118486	2.37E-05	4.74E-05	0.00026067	2.37E-05	0.000142183	k__Bacteria;p__Firmicutes;c__Clostridia;o__Clostridiales;f__Christensenellaceae;g__unidentified_Christensenellaceae;
Mesorhizobium	9.48E-05	4.74E-05	0.000213275	2.37E-05	4.74E-05	0	0.000118486	4.74E-05	7.11E-05	0	7.11E-05	0	0.000118486	4.74E-05	0	0	0	0	9.48E-05	2.37E-05	2.37E-05	0.000142183	0.000142183	4.74E-05	9.48E-05	7.11E-05	0	0.000118486	0.000118486	7.11E-05	0.000118486	4.74E-05	4.74E-05	0	0.000189578	0	k__Bacteria;p__Proteobacteria;c__Alphaproteobacteria;o__Rhizobiales;f__Rhizobiaceae;g__Mesorhizobium;
Candidatus_Accumulibacter	0	2.37E-05	0	2.37E-05	0	0	0	0	0	0.000118486	7.11E-05	9.48E-05	9.48E-05	2.37E-05	0.00042655	2.37E-05	2.37E-05	0	0	2.37E-05	2.37E-05	0.000165881	0	2.37E-05	0	0	4.74E-05	2.37E-05	2.37E-05	9.48E-05	0	0.000118486	4.74E-05	2.37E-05	0	2.37E-05	k__Bacteria;p__Proteobacteria;c__Gammaproteobacteria;o__unidentified_Gammaproteobacteria;f__Rhodocyclaceae;g__Candidatus_Accumulibacter;
Fodinicola	0	0	0	0	0.000284367	0	0	0	2.37E-05	4.74E-05	0	0	0	0	0	0	0	0	0	0	0	7.11E-05	0	0	0	0	2.37E-05	0	2.37E-05	2.37E-05	0	0	0	0	0	0.000236972	k__Bacteria;p__Actinobacteria;c__unidentified_Actinobacteria;o__Frankiales;f__Cryptosporangiaceae;g__Fodinicola;
Filimonas	0	9.48E-05	4.74E-05	0	0	0	0	0	0	0	0	0	0	0	0	0	0	0	0	0	0	0	2.37E-05	0	0	0	0	0	0	0	0	0	7.11E-05	0	0	0	k__Bacteria;p__Bacteroidetes;c__Bacteroidia;o__Chitinophagales;f__Chitinophagaceae;g__Filimonas;
Peptoclostridium	0	0	0	0	0	0	0	0	0	0	0	0	0	0	0	0	0	0.000402853	0	0	2.37E-05	0	0	0	0	0	0	0	0	0	0	0	0	0	0	0	k__Bacteria;p__Firmicutes;c__Clostridia;o__Clostridiales;f__Peptostreptococcaceae;g__Peptoclostridium;
Aquicella	0	2.37E-05	0	0	0	0	0	0	0	0	2.37E-05	2.37E-05	7.11E-05	0	4.74E-05	0	0	2.37E-05	0	0	0	4.74E-05	4.74E-05	0	0	0	2.37E-05	0	9.48E-05	0	9.48E-05	0	7.11E-05	4.74E-05	0	0	k__Bacteria;p__Proteobacteria;c__Gammaproteobacteria;o__unidentified_Gammaproteobacteria;f__unidentified_Gammaproteobacteria;g__Aquicella;
unidentified_Chitinophagaceae	4.74E-05	0.000118486	0.000189578	4.74E-05	0	0	0	0	2.37E-05	0	0	0	0	0	0	0	0	0	0	0	0	0	4.74E-05	0	0	0	0	0	0	0	0	0	9.48E-05	0	0	0	k__Bacteria;p__Bacteroidetes;c__Bacteroidia;o__Chitinophagales;f__Chitinophagaceae;g__unidentified_Chitinophagaceae;
Nitrosospira	7.11E-05	7.11E-05	9.48E-05	0	2.37E-05	0	0	0	0	4.74E-05	7.11E-05	0	0	0	0	4.74E-05	2.37E-05	0	4.74E-05	0.000308064	0	0	9.48E-05	0	0	0	0	4.74E-05	0	2.37E-05	0	0	4.74E-05	0	2.37E-05	0	k__Bacteria;p__Proteobacteria;c__Gammaproteobacteria;o__unidentified_Gammaproteobacteria;f__Nitrosomonadaceae;g__Nitrosospira;
Algoriphagus	0	0	0	0	0	0	0	0	0	7.11E-05	0	0	0	0	0	2.37E-05	0	7.11E-05	0	4.74E-05	0	4.74E-05	4.74E-05	0	0	0	0	0	2.37E-05	0.000165881	4.74E-05	0	0	2.37E-05	0	2.37E-05	k__Bacteria;p__Bacteroidetes;c__Bacteroidia;o__Cytophagales;f__Cyclobacteriaceae;g__Algoriphagus;
Runella	0	0.000165881	0	0	0.000189578	0	0	0	0	0	7.11E-05	0.000118486	0.000142183	0	0.000308064	0	0	0	0	0	0	7.11E-05	0	4.74E-05	0	0.000142183	0	2.37E-05	0	0	4.74E-05	0.000165881	0.000402853	0	0	7.11E-05	k__Bacteria;p__Bacteroidetes;c__Bacteroidia;o__Cytophagales;f__Spirosomaceae;g__Runella;
Paludibaculum	0	0	0	2.37E-05	2.37E-05	0	4.74E-05	0	4.74E-05	0.000236972	0.000118486	0.000189578	0	4.74E-05	7.11E-05	0	0	0	0	7.11E-05	2.37E-05	0.00026067	4.74E-05	4.74E-05	0	0.000118486	0	0	7.11E-05	4.74E-05	9.48E-05	9.48E-05	4.74E-05	0.000118486	0	0.000236972	k__Bacteria;p__Acidobacteria;c__Acidobacteriia;o__Solibacterales;f__unidentified_Solibacterales;g__Paludibaculum;
Proteocatella	9.48E-05	0	0	0	0.000284367	0	0	2.37E-05	0	0	0	9.48E-05	0	0	0	4.74E-05	0.000142183	0	0	0	2.37E-05	0	2.37E-05	0	0	0.000402853	0	0	0	0	0	0	0	0	0	0	k__Bacteria;p__Firmicutes;c__Clostridia;o__Clostridiales;f__Peptostreptococcaceae;g__Proteocatella;
Flavisolibacter	2.37E-05	7.11E-05	0.000213275	0	2.37E-05	0	0	0	0	4.74E-05	0	4.74E-05	0	0	2.37E-05	0	0	0	4.74E-05	0	0	0	2.37E-05	0	0	0	2.37E-05	0	9.48E-05	0	2.37E-05	0.000402853	4.74E-05	0	0	9.48E-05	k__Bacteria;p__Bacteroidetes;c__Bacteroidia;o__Chitinophagales;f__Chitinophagaceae;g__Flavisolibacter;
Williamsia	2.37E-05	0.000118486	0	0	0	0	0	0	0	7.11E-05	0	2.37E-05	2.37E-05	0	0	2.37E-05	0	0	0	0	0	7.11E-05	0	0	2.37E-05	0	2.37E-05	0	0	2.37E-05	4.74E-05	0	4.74E-05	0.000189578	2.37E-05	9.48E-05	k__Bacteria;p__Actinobacteria;c__unidentified_Actinobacteria;o__Corynebacteriales;f__Nocardiaceae;g__Williamsia;
Aneurinibacillus	0	7.11E-05	0	2.37E-05	0.000355459	0	0	0	0	0	7.11E-05	9.48E-05	2.37E-05	4.74E-05	2.37E-05	0	0	0	0	0	0	0.000118486	0	0	4.74E-05	0	0	0	0	4.74E-05	0	7.11E-05	0.000142183	0	0	7.11E-05	k__Bacteria;p__Firmicutes;c__Bacilli;o__Bacillales;f__Paenibacillaceae;g__Aneurinibacillus;
unidentified_Nitrosomonadaceae	0	0	0	0	0	0	0	0	0	0	0	0	0	0	0	0	0	0	0	0	0	9.48E-05	0	0	0	0	0	0	0	0	0	0	0	2.37E-05	0	2.37E-05	k__Bacteria;p__Proteobacteria;c__Gammaproteobacteria;o__unidentified_Gammaproteobacteria;f__Nitrosomonadaceae;g__unidentified_Nitrosomonadaceae;
Sulfuritalea	0	2.37E-05	0	2.37E-05	0.000379156	0	0	0	0	7.11E-05	7.11E-05	9.48E-05	2.37E-05	0	0.000165881	0	0	0	0	0	9.48E-05	0.000142183	0	0	0	4.74E-05	7.11E-05	4.74E-05	0	0	0	0	4.74E-05	0	0	0	k__Bacteria;p__Proteobacteria;c__Gammaproteobacteria;o__unidentified_Gammaproteobacteria;f__Rhodocyclaceae;g__Sulfuritalea;
Adhaeribacter	4.74E-05	0	2.37E-05	4.74E-05	0	0	0	0	7.11E-05	0	0	0	0	0	0	0	0	0	0	0	0	0	2.37E-05	0	0	0	0	0	0	0	0	0	2.37E-05	4.74E-05	0	7.11E-05	k__Bacteria;p__Bacteroidetes;c__Bacteroidia;o__Cytophagales;f__Hymenobacteraceae;g__Adhaeribacter;
Ureaplasma	0	0	0.000213275	0	0	0	0	0	0	0	0	0	0	0	0	0	0	2.37E-05	0.000118486	0	0	0	0	0	0	0	0	0	0	0	0	0	0	7.11E-05	4.74E-05	0	k__Bacteria;p__Tenericutes;c__Mollicutes;o__Mycoplasmatales;f__Mycoplasmataceae;g__Ureaplasma;
Geobacillus	0	0	0	2.37E-05	2.37E-05	0	0	0	0	0	4.74E-05	2.37E-05	4.74E-05	0	2.37E-05	0	2.37E-05	9.48E-05	0	2.37E-05	0	2.37E-05	0	0	2.37E-05	0	0	0	0	0	2.37E-05	0	0	0	0	2.37E-05	k__Bacteria;p__Firmicutes;c__Bacilli;o__Bacillales;f__Bacillaceae;g__Geobacillus;
Anoxybacillus	9.48E-05	0	0.000165881	2.37E-05	4.74E-05	0	0.000142183	7.11E-05	0.000118486	0	2.37E-05	0	0	7.11E-05	4.74E-05	2.37E-05	4.74E-05	0.000118486	4.74E-05	4.74E-05	2.37E-05	0	0.000142183	4.74E-05	9.48E-05	4.74E-05	4.74E-05	9.48E-05	7.11E-05	4.74E-05	4.74E-05	0	2.37E-05	0.000118486	9.48E-05	9.48E-05	k__Bacteria;p__Firmicutes;c__Bacilli;o__Bacillales;f__Bacillaceae;g__Anoxybacillus;
Campylobacter	0	2.37E-05	4.74E-05	0	4.74E-05	0	0.000118486	4.74E-05	2.37E-05	2.37E-05	2.37E-05	4.74E-05	0.000142183	4.74E-05	0.000118486	0	7.11E-05	9.48E-05	0.000165881	4.74E-05	2.37E-05	0.000118486	2.37E-05	0.000165881	2.37E-05	0.000379156	2.37E-05	0.000118486	2.37E-05	0.000308064	9.48E-05	0.000118486	0	4.74E-05	4.74E-05	9.48E-05	k__Bacteria;p__unidentified_Bacteria;c__unidentified_Bacteria;o__Campylobacterales;f__Campylobacteraceae;g__Campylobacter;
Halomonas	4.74E-05	7.11E-05	0	7.11E-05	7.11E-05	0	0.000118486	0	9.48E-05	7.11E-05	9.48E-05	0	2.37E-05	2.37E-05	2.37E-05	4.74E-05	2.37E-05	0.000308064	2.37E-05	4.74E-05	0	0.000142183	4.74E-05	0	7.11E-05	4.74E-05	4.74E-05	4.74E-05	0.000189578	0.000142183	2.37E-05	7.11E-05	0.000118486	0	4.74E-05	7.11E-05	k__Bacteria;p__Proteobacteria;c__Gammaproteobacteria;o__Oceanospirillales;f__Halomonadaceae;g__Halomonas;
Pedomicrobium	0	4.74E-05	0	4.74E-05	4.74E-05	0	0	0	2.37E-05	0.000118486	2.37E-05	4.74E-05	9.48E-05	0	4.74E-05	2.37E-05	0	7.11E-05	0	7.11E-05	9.48E-05	2.37E-05	9.48E-05	4.74E-05	4.74E-05	0	4.74E-05	0.000142183	4.74E-05	9.48E-05	4.74E-05	0	0	9.48E-05	0	0	k__Bacteria;p__Proteobacteria;c__Alphaproteobacteria;o__Rhizobiales;f__Hyphomicrobiaceae;g__Pedomicrobium;
Friedmanniella	0.000213275	0	7.11E-05	0	0	0	7.11E-05	0	4.74E-05	0	0	0	0	0	2.37E-05	4.74E-05	0	2.37E-05	7.11E-05	0	0.000355459	0	9.48E-05	0	7.11E-05	0	4.74E-05	0	0	0	4.74E-05	0	0	0.000165881	0	2.37E-05	k__Bacteria;p__Actinobacteria;c__unidentified_Actinobacteria;o__Propionibacteriales;f__Propionibacteriaceae;g__Friedmanniella;
Arsenicibacter	0	0	0	0	0	0	0	0	0	0	4.74E-05	0	0	0	0	0	0	0	0	0	0	9.48E-05	0	0	0	0	0	0	0	0	0	0.000118486	9.48E-05	2.37E-05	0	7.11E-05	k__Bacteria;p__Bacteroidetes;c__Bacteroidia;o__Cytophagales;f__Spirosomaceae;g__Arsenicibacter;
unidentified_Solibacterales	0	0	0	0	0	0	0	0	0	0	0	0	0	0	0	0	0	2.37E-05	0	0	0	0	0	0	0	0	0	0	0	0	0	0	0	0	0	0	k__Bacteria;p__Acidobacteria;c__Acidobacteriia;o__Solibacterales;f__unidentified_Solibacterales;g__unidentified_Solibacterales;
Psychroglaciecola	0	0	0	0	0	0	0	2.37E-05	0	0	0	0	0	0	0	0	0	0	0	0	0	0	0	0	0	0	0	0	0	0	4.74E-05	0	0	0	0	0	k__Bacteria;p__Proteobacteria;c__Alphaproteobacteria;o__Rhizobiales;f__Beijerinckiaceae;g__Psychroglaciecola;
Methylobacter	0	0	4.74E-05	0	0	0	4.74E-05	0	0	0.000308064	2.37E-05	0.000213275	0	0	2.37E-05	0.000213275	0.000118486	0	0	0.000213275	0	0	0.000165881	2.37E-05	0	0	2.37E-05	0.000284367	9.48E-05	0.000165881	4.74E-05	0.000355459	0	0	0	4.74E-05	k__Bacteria;p__Proteobacteria;c__Gammaproteobacteria;o__Methylococcales;f__unidentified_Methylococcales;g__Methylobacter;
Sinobaca	0	0	0	0	0	0	0	0	0	0	0	0	0	0	0	0	0	0	0	0	0	0	0	0	0	0	2.37E-05	0	0	0	0	7.11E-05	0	2.37E-05	4.74E-05	2.37E-05	k__Bacteria;p__Firmicutes;c__Bacilli;o__Bacillales;f__Bacillaceae;g__Sinobaca;
unidentified_Spirochaetaceae	0	0.000118486	0	2.37E-05	0.000118486	0	7.11E-05	0	0	0.000118486	0	2.37E-05	4.74E-05	0	0.000142183	0	7.11E-05	7.11E-05	0.000142183	4.74E-05	0	0	0.000142183	0	0	0.000355459	2.37E-05	0.000165881	0	9.48E-05	0	2.37E-05	4.74E-05	2.37E-05	4.74E-05	0	k__Bacteria;p__Spirochaetes;c__Spirochaetia;o__Spirochaetales;f__Spirochaetaceae;g__unidentified_Spirochaetaceae;
unidentified_Veillonellaceae	0	0.000165881	0	0	2.37E-05	0	0.000118486	0	0	0.000118486	2.37E-05	0	0.000355459	0	9.48E-05	2.37E-05	0	4.74E-05	0	0	0.000213275	7.11E-05	4.74E-05	0.000118486	9.48E-05	4.74E-05	0	0.000284367	9.48E-05	0	0	0	4.74E-05	7.11E-05	0	0	k__Bacteria;p__Firmicutes;c__Negativicutes;o__Selenomonadales;f__Veillonellaceae;g__unidentified_Veillonellaceae;
Tepidimonas	0.000355459	0	0	4.74E-05	0	0	0.000142183	7.11E-05	4.74E-05	4.74E-05	2.37E-05	0	0	0.000189578	2.37E-05	0	0	0.000165881	9.48E-05	0	0	2.37E-05	2.37E-05	4.74E-05	0.000236972	0	0.000213275	0	4.74E-05	0	0	4.74E-05	0	2.37E-05	0	2.37E-05	k__Bacteria;p__Proteobacteria;c__Gammaproteobacteria;o__unidentified_Gammaproteobacteria;f__Burkholderiaceae;g__Tepidimonas;
Terriglobus	9.48E-05	0.000118486	7.11E-05	0	0	0	0	0	0	0	0	0	0	0	0	0	0	0	4.74E-05	0	0	0	0.000118486	0	0	0	0	0	0	0	0	0	2.37E-05	0	0	0	k__Bacteria;p__Acidobacteria;c__Acidobacteriia;o__Acidobacteriales;f__unidentified_Acidobacteriales;g__Terriglobus;
Luteitalea	0	0	0	2.37E-05	0	0	2.37E-05	0	0	0	0	0	0	0	0	0	0	0	4.74E-05	0	2.37E-05	0	0	0	2.37E-05	0	7.11E-05	0	0	0	0	0	0	2.37E-05	0	0	k__Bacteria;p__Acidobacteria;c__unidentified_Acidobacteria;o__unidentified_Acidobacteria;f__unidentified_Acidobacteria;g__Luteitalea;
Candidatus_Berkiella	4.74E-05	9.48E-05	2.37E-05	0	0	0	2.37E-05	0	0	7.11E-05	4.74E-05	0.000213275	0.000118486	9.48E-05	0.000118486	4.74E-05	7.11E-05	4.74E-05	0	0	0	9.48E-05	2.37E-05	2.37E-05	0	0.000189578	0	0.000142183	4.74E-05	4.74E-05	4.74E-05	0.000355459	2.37E-05	0	2.37E-05	9.48E-05	k__Bacteria;p__Proteobacteria;c__Gammaproteobacteria;o__unidentified_Gammaproteobacteria;f__unidentified_Gammaproteobacteria;g__Candidatus_Berkiella;
Actinobacillus	0	7.11E-05	7.11E-05	9.48E-05	0	0	9.48E-05	2.37E-05	0	0	2.37E-05	7.11E-05	0.000213275	7.11E-05	0.000118486	2.37E-05	0	0.000213275	0	0.000118486	4.74E-05	0	0	0.000284367	2.37E-05	2.37E-05	2.37E-05	0.000165881	0	9.48E-05	2.37E-05	4.74E-05	0	0	0	9.48E-05	k__Bacteria;p__Proteobacteria;c__Gammaproteobacteria;o__Pasteurellales;f__Pasteurellaceae;g__Actinobacillus;
Xylophilus	0	0	0	0	0	0	0	0	0	0	0	0	0	0	0	0	0	0	0	0	0	0	0	0	0	0	0	0	0	0	0	0	0	7.11E-05	0	0	k__Bacteria;p__Proteobacteria;c__Gammaproteobacteria;o__unidentified_Gammaproteobacteria;f__Burkholderiaceae;g__Xylophilus;
Faecalitalea	2.37E-05	0	4.74E-05	0	2.37E-05	0	2.37E-05	0	0	2.37E-05	9.48E-05	4.74E-05	0.000236972	4.74E-05	0	0.000189578	0	0.000118486	0	0	0.000142183	9.48E-05	0	0.000118486	0	4.74E-05	0	0	0.000213275	0	9.48E-05	2.37E-05	0	2.37E-05	2.37E-05	2.37E-05	k__Bacteria;p__Firmicutes;c__Erysipelotrichia;o__Erysipelotrichales;f__Erysipelotrichaceae;g__Faecalitalea;
Acidicaldus	9.48E-05	4.74E-05	0.000142183	2.37E-05	0	0	0	0	2.37E-05	0	0	0	0	0	0	0	0	2.37E-05	9.48E-05	0	0	0	2.37E-05	0	0	0	4.74E-05	0	0	0	0	0	0	0	0	0	k__Bacteria;p__Proteobacteria;c__Alphaproteobacteria;o__unidentified_Alphaproteobacteria;f__Acetobacteraceae;g__Acidicaldus;
Haliscomenobacter	0	0	0	0	0	0	0	0	0	0	0	0	0	0	0	0	0	2.37E-05	0	0	0	0	0	0	0	0	0	0	0	0	0	0	0	0	0	0	k__Bacteria;p__Bacteroidetes;c__Bacteroidia;o__Chitinophagales;f__Saprospiraceae;g__Haliscomenobacter;
Selenomonas	0	9.48E-05	0	2.37E-05	0	0	0	0	2.37E-05	0.000142183	4.74E-05	0.000213275	9.48E-05	7.11E-05	0.000284367	0	0	0	4.74E-05	2.37E-05	0	0	4.74E-05	9.48E-05	2.37E-05	0.000165881	4.74E-05	0.000331761	0	4.74E-05	7.11E-05	0.000236972	0	0	0	7.11E-05	k__Bacteria;p__Firmicutes;c__Negativicutes;o__Selenomonadales;f__Veillonellaceae;g__Selenomonas;
Saccharofermentans	0	0	0	0	0	0	0	0	0	0	0	0	0	0	0	0	0	0	0	0	9.48E-05	0	0	0	0	0	0	0	0	0.000331761	0	0	0	0	0	2.37E-05	k__Bacteria;p__Firmicutes;c__Clostridia;o__Clostridiales;f__Ruminococcaceae;g__Saccharofermentans;
Nisaea	0	0	0	0	0	0	0	0	0	0	4.74E-05	0	4.74E-05	0	0	4.74E-05	0	0	0	0	0.000118486	0.000118486	0	0	0	0	0	0	9.48E-05	0	2.37E-05	0	0	0	0	0	k__Bacteria;p__Proteobacteria;c__Alphaproteobacteria;o__unidentified_Alphaproteobacteria;f__unidentified_Alphaproteobacteria;g__Nisaea;
Aridibacter	0	0	0	0	0	0	0	0	0	0	0	0	0	0	0	0	0	7.11E-05	0	0	0	0	0	0	0	0	0	0	0	0	0	0	0	2.37E-05	0	4.74E-05	k__Bacteria;p__Acidobacteria;c__unidentified_Acidobacteria;o__unidentified_Acidobacteria;f__unidentified_Acidobacteria;g__Aridibacter;
Methanocalculus	0	0	0	0	0	0	7.11E-05	0	0	0	0	0	0	0	0	0	0	0	0	0	0	0	0	0	0.000331761	0	0	0	0	0	0.000213275	0	0	0	0	0	k__Archaea;p__Euryarchaeota;c__Methanomicrobia;o__Methanomicrobiales;f__Methanocorpusculaceae;g__Methanocalculus;
Snodgrassella	0	0	0	0	0	0	0	0	0	4.74E-05	0	0	0	2.37E-05	9.48E-05	0	0	0	0	0	0	0	0	0	0	0	0	0	7.11E-05	0	4.74E-05	0.000331761	0	0	0	0	k__Bacteria;p__Proteobacteria;c__Gammaproteobacteria;o__unidentified_Gammaproteobacteria;f__Neisseriaceae;g__Snodgrassella;
Senegalimassilia	0.000118486	2.37E-05	2.37E-05	0	0	0	0	4.74E-05	0	0	0	0	2.37E-05	0	2.37E-05	0	0	0	0	0	0	2.37E-05	2.37E-05	0	0	0	0	0	0	4.74E-05	0	0	2.37E-05	4.74E-05	0	0	k__Bacteria;p__Actinobacteria;c__Coriobacteriia;o__Coriobacteriales;f__Eggerthellaceae;g__Senegalimassilia;
Breznakia	0	0.000331761	0	0	0	0	0	0	0	0	2.37E-05	0	2.37E-05	0	0	0	0	0	0	0	0	0	0	0	0	0	0	2.37E-05	2.37E-05	0	4.74E-05	0	4.74E-05	0	0	0	k__Bacteria;p__Firmicutes;c__Erysipelotrichia;o__Erysipelotrichales;f__Erysipelotrichaceae;g__Breznakia;
Anthococcus	0	0	0	0	0	0	4.74E-05	0	0	0	0	0	0	0	0	0	0	0	0	0	0	0	0	0	2.37E-05	0	0	0	0	0	0	0	0	0	0	0	k__Bacteria;p__Firmicutes;c__Bacilli;o__Lactobacillales;f__Streptococcaceae;g__Anthococcus;
Pontibacter	0.000189578	0	4.74E-05	0	0.000142183	0	9.48E-05	0	0	0	0	0	2.37E-05	0	0	0	0	0	0.000118486	0	0	2.37E-05	2.37E-05	0	0.000189578	0.000118486	0	0	4.74E-05	4.74E-05	2.37E-05	4.74E-05	0	2.37E-05	0	4.74E-05	k__Bacteria;p__Bacteroidetes;c__Bacteroidia;o__Cytophagales;f__Hymenobacteraceae;g__Pontibacter;
Caldibacillus	0	0	0	0	2.37E-05	0	0	0	0	2.37E-05	0	0	0	0	0	0	0	0	0	0	0	0	4.74E-05	0	0	0	7.11E-05	7.11E-05	0	4.74E-05	0	0	0	0	0	0	k__Bacteria;p__Firmicutes;c__Bacilli;o__Bacillales;f__Bacillaceae;g__Caldibacillus;
Brooklawnia	0	0	0	0	0	0	0	0	7.11E-05	0	0	0	0	0	0	0	0	0	0	0	0	0	0	0	0	0	2.37E-05	0	0	0	0	0	0	0	0	0	k__Bacteria;p__Actinobacteria;c__unidentified_Actinobacteria;o__Propionibacteriales;f__Propionibacteriaceae;g__Brooklawnia;
Prauserella	0	0	0	0	0	0	0	0.000189578	0	2.37E-05	0	2.37E-05	0	0.000142183	0	0	4.74E-05	0	0	4.74E-05	0.000308064	0	0	9.48E-05	0	0	0	0	0.000118486	0	0	2.37E-05	0	2.37E-05	0	4.74E-05	k__Bacteria;p__Actinobacteria;c__unidentified_Actinobacteria;o__Pseudonocardiales;f__Pseudonocardiaceae;g__Prauserella;
Georgenia	0.000118486	0	2.37E-05	7.11E-05	0.000142183	0	4.74E-05	0	4.74E-05	9.48E-05	0.000142183	2.37E-05	0	0	0	9.48E-05	0	2.37E-05	0	0	0	4.74E-05	2.37E-05	0	9.48E-05	0.000165881	0.000165881	0	0.000236972	0	4.74E-05	4.74E-05	0	0.000308064	2.37E-05	7.11E-05	k__Bacteria;p__Actinobacteria;c__unidentified_Actinobacteria;o__Micrococcales;f__Bogoriellaceae;g__Georgenia;
Variovorax	0	7.11E-05	9.48E-05	2.37E-05	0	0	0	7.11E-05	0	0	2.37E-05	0	4.74E-05	0	0	2.37E-05	0	2.37E-05	0	0	2.37E-05	7.11E-05	2.37E-05	2.37E-05	0	0	7.11E-05	0	0	0	0	0	2.37E-05	9.48E-05	0	0	k__Bacteria;p__Proteobacteria;c__Gammaproteobacteria;o__unidentified_Gammaproteobacteria;f__Burkholderiaceae;g__Variovorax;
Phreatobacter	0	7.11E-05	0	0	2.37E-05	0	0	0	0	0	0	2.37E-05	4.74E-05	0	4.74E-05	0	0	0	0	0	0.000308064	0.000142183	0	0	0	0	0	0	0	9.48E-05	0	0	2.37E-05	9.48E-05	0	0	k__Bacteria;p__Proteobacteria;c__Alphaproteobacteria;o__Rhizobiales;f__unidentified_Rhizobiales;g__Phreatobacter;
Sellimonas	0	0	0	0	0	0.000165881	0	4.74E-05	0	9.48E-05	2.37E-05	0	2.37E-05	0	0	0	0	2.37E-05	0	7.11E-05	7.11E-05	0	9.48E-05	2.37E-05	0	7.11E-05	0	0.000213275	9.48E-05	0.000308064	7.11E-05	0	0	2.37E-05	2.37E-05	0	k__Bacteria;p__Firmicutes;c__Clostridia;o__Clostridiales;f__Lachnospiraceae;g__Sellimonas;
Candidatus_Megaira	0	9.48E-05	0	0	0	0	0	0	0	0	9.48E-05	0	2.37E-05	0	0	0	0	7.11E-05	0	0	7.11E-05	2.37E-05	4.74E-05	0	0	0	0	0	2.37E-05	0	0	0	9.48E-05	0	0	0	k__Bacteria;p__Proteobacteria;c__Alphaproteobacteria;o__Rickettsiales;f__Rickettsiaceae;g__Candidatus_Megaira;
Denitromonas	0	0	0	0	0	0	0	0	0	0	0	0	0	0	0	0	0	0	0	0	0	0.000308064	0	0	0	0	0	0	0	0	0	0	0	0	0	0	k__Bacteria;p__Proteobacteria;c__Gammaproteobacteria;o__unidentified_Gammaproteobacteria;f__Rhodocyclaceae;g__Denitromonas;
Virgisporangium	0	0	0	0	0	0	0	0	0	0	0	0	0	0	0	0	0	2.37E-05	0	0	0	0	0	0	0	0	0	0	0	0	0	0	0	9.48E-05	0	2.37E-05	k__Bacteria;p__Actinobacteria;c__unidentified_Actinobacteria;o__Micromonosporales;f__Micromonosporaceae;g__Virgisporangium;
Coxiella	4.74E-05	0	0	0	0	0	0	0	0	0	0	0	0	0	0	0	0	0	4.74E-05	0	0	0.000308064	0	0	0	0	0	0	2.37E-05	0	9.48E-05	0	0	0	0	0	k__Bacteria;p__Proteobacteria;c__Gammaproteobacteria;o__unidentified_Gammaproteobacteria;f__Coxiellaceae;g__Coxiella;
Photobacterium	0	7.11E-05	0	0	0.000142183	0	4.74E-05	0	0	0	0	0	0	0	0	0	0	0	0	0	2.37E-05	0	0	0	0	0	0	0	0	0	0	0	0	0	0	0	k__Bacteria;p__Proteobacteria;c__Gammaproteobacteria;o__Vibrionales;f__Vibrionaceae;g__Photobacterium;
Phaselicystis	2.37E-05	7.11E-05	2.37E-05	0	2.37E-05	0	0	0	0	0	0	0	0	0	0	0	0	0	0	0	0.000189578	0	0	0	0	0	0	0	0	0	2.37E-05	0	0	0	0	0	k__Bacteria;p__Proteobacteria;c__Deltaproteobacteria;o__Myxococcales;f__Phaselicystidaceae;g__Phaselicystis;
Hyphobacterium	0	0	0	0	0	0	0	0	0	0	0	0	0	0	0	0	0	0	0	0	0	0.000284367	0	0	0	0	0	0	0	0	0	0	0	0	0	0	k__Bacteria;p__Proteobacteria;c__Alphaproteobacteria;o__Caulobacterales;f__Hyphomonadaceae;g__Hyphobacterium;
Hydrogenophilus	0	0	0	0	0	0	4.74E-05	0	0	0	0	0	0	0	0	0	0	0	0.000118486	0	0	0	0	0	0.000284367	0	0.000142183	0	0	0	0	0	0	0	0	0	k__Bacteria;p__Proteobacteria;c__Gammaproteobacteria;o__unidentified_Gammaproteobacteria;f__Hydrogenophilaceae;g__Hydrogenophilus;
Luteolibacter	0	0	2.37E-05	0	0	0	0	4.74E-05	0	0	4.74E-05	0	0	0	0	0	2.37E-05	2.37E-05	4.74E-05	0	2.37E-05	0	0	0	0	2.37E-05	0	0	0	0	9.48E-05	0	0	0	0	0	k__Bacteria;p__Verrucomicrobia;c__Verrucomicrobiae;o__Verrucomicrobiales;f__Rubritaleaceae;g__Luteolibacter;
Dolosicoccus	0	0	0	0	0.000284367	0	0	0	0	0	0	0	0	0	0	0	0	0	2.37E-05	0	0	0	0	0	0	0	0	0	0	0	0	0	0	0	2.37E-05	0	k__Bacteria;p__Firmicutes;c__Bacilli;o__Lactobacillales;f__Aerococcaceae;g__Dolosicoccus;
Methyloversatilis	0	2.37E-05	0	0	0	0	7.11E-05	2.37E-05	2.37E-05	0	0	0	2.37E-05	0	0	2.37E-05	0	0	2.37E-05	0	0	7.11E-05	0	0	4.74E-05	0.000213275	0	0	0	9.48E-05	7.11E-05	0	0	0	0	0	k__Bacteria;p__Proteobacteria;c__Gammaproteobacteria;o__unidentified_Gammaproteobacteria;f__Rhodocyclaceae;g__Methyloversatilis;
Marinicella	0	0	0	0	0	0	0	0	0	0	0	0	0	0	0	0	0	0	0	0	0	0.000284367	0	0	0	0	0	0	0	0	0	0	0	0	0	0	k__Bacteria;p__Proteobacteria;c__Gammaproteobacteria;o__unidentified_Gammaproteobacteria;f__unidentified_Gammaproteobacteria;g__Marinicella;
Reyranella	0.000165881	9.48E-05	4.74E-05	0	0	0	0	2.37E-05	2.37E-05	0.000118486	7.11E-05	0.000213275	9.48E-05	0	0	7.11E-05	2.37E-05	9.48E-05	0	0.000165881	7.11E-05	7.11E-05	4.74E-05	4.74E-05	4.74E-05	9.48E-05	2.37E-05	2.37E-05	9.48E-05	4.74E-05	2.37E-05	0	2.37E-05	9.48E-05	0	7.11E-05	k__Bacteria;p__Proteobacteria;c__Alphaproteobacteria;o__unidentified_Alphaproteobacteria;f__unidentified_Alphaproteobacteria;g__Reyranella;
unidentified_Defluviitaleaceae	0	2.37E-05	0	0	9.48E-05	0	7.11E-05	0.000118486	0	0	0	0	0	0	4.74E-05	0	0.000165881	0	0	4.74E-05	0	0.000142183	0	4.74E-05	0	0.000284367	0	2.37E-05	0	0.000142183	0	0	0.000142183	4.74E-05	0	9.48E-05	k__Bacteria;p__Firmicutes;c__Clostridia;o__Clostridiales;f__Defluviitaleaceae;g__unidentified_Defluviitaleaceae;
Flectobacillus	0	2.37E-05	0	0	0	0	0	0	0	0	0	2.37E-05	4.74E-05	0	4.74E-05	0	2.37E-05	0	0	0	0	0	0	0	0	2.37E-05	0	4.74E-05	0	7.11E-05	0	0	0.000284367	0	0	0	k__Bacteria;p__Bacteroidetes;c__Bacteroidia;o__Cytophagales;f__Spirosomaceae;g__Flectobacillus;
Desertibacter	0	0	0	0	0	0	0	0	0	0	0	0	0	0	0	0	0	0	0	0	0	0	0	0	0	0	0	0	0	0	0	0	0	0	0	0	k__Bacteria;p__Proteobacteria;c__Alphaproteobacteria;o__unidentified_Alphaproteobacteria;f__unidentified_Alphaproteobacteria;g__Desertibacter;
Nonomuraea	7.11E-05	4.74E-05	2.37E-05	4.74E-05	0	0	0	0	2.37E-05	0	0	0	0	0	0	0	0	0	0	0	0	0	4.74E-05	0	0	0	2.37E-05	0	0	0	2.37E-05	0	2.37E-05	2.37E-05	4.74E-05	2.37E-05	k__Bacteria;p__Actinobacteria;c__unidentified_Actinobacteria;o__Streptosporangiales;f__Streptosporangiaceae;g__Nonomuraea;
Oribacterium	4.74E-05	7.11E-05	4.74E-05	9.48E-05	4.74E-05	4.74E-05	0.000213275	0	0	0.000118486	7.11E-05	0	0.000142183	4.74E-05	4.74E-05	2.37E-05	2.37E-05	0.000142183	7.11E-05	9.48E-05	4.74E-05	4.74E-05	0.000165881	9.48E-05	0	9.48E-05	0	0.000284367	9.48E-05	4.74E-05	0.000118486	2.37E-05	9.48E-05	0	0	0	k__Bacteria;p__Firmicutes;c__Clostridia;o__Clostridiales;f__Lachnospiraceae;g__Oribacterium;
Kingella	0	0	0	0	0	0	0.000118486	0	0	0	0	0	0	0	0	2.37E-05	0	4.74E-05	0	0	0	0	0	0	2.37E-05	0	2.37E-05	0	0	0	0	0	0	2.37E-05	2.37E-05	4.74E-05	k__Bacteria;p__Proteobacteria;c__Gammaproteobacteria;o__unidentified_Gammaproteobacteria;f__Neisseriaceae;g__Kingella;
Candidatus_Riegeria	0	0	0	0	0	0	7.11E-05	0	0	0	0	0	0	0	0	0	0	0	0	0	0	0	0	0	4.74E-05	0	0	0	0	4.74E-05	0	0	0	0	0	0	k__Bacteria;p__Proteobacteria;c__Alphaproteobacteria;o__Rhodospirillales;f__Rhodospirillaceae;g__Candidatus_Riegeria;
Virgibacillus	0	0	0	0	0	0	0	0	0	0	0	0	0	0	0	0	0	0	0	0	0	0	0	0	0	0	0	0	0	0	0	0	0	0	0	0	k__Bacteria;p__Firmicutes;c__Bacilli;o__Bacillales;f__Bacillaceae;g__Virgibacillus;
Rhodovibrio	0	0	0	0	0	0	0	0	0	0	0	0	0	0	0	0	0	0	0	0	0	0	0	0	0	0	0	0	0	0	0	0	2.37E-05	0	0	0	k__Bacteria;p__Proteobacteria;c__Alphaproteobacteria;o__unidentified_Alphaproteobacteria;f__unidentified_Alphaproteobacteria;g__Rhodovibrio;
Meiothermus	0.000118486	0	0	0	0	0	0.000165881	0	0	4.74E-05	0	0	0	0	0	0	0	0	0.000142183	0	0	0	4.74E-05	0	0.00026067	0	0	0	0	0	7.11E-05	0	0	0	0	0	k__Bacteria;p__Deinococcus-Thermus;c__Deinococci;o__Thermales;f__Thermaceae;g__Meiothermus;
Sutterella	4.74E-05	0	4.74E-05	2.37E-05	0	0.000165881	0	0	0	7.11E-05	0	7.11E-05	0	2.37E-05	7.11E-05	2.37E-05	0	2.37E-05	2.37E-05	4.74E-05	0	2.37E-05	7.11E-05	4.74E-05	4.74E-05	0	9.48E-05	0.000189578	2.37E-05	9.48E-05	9.48E-05	4.74E-05	0	2.37E-05	0	0	k__Bacteria;p__Proteobacteria;c__Gammaproteobacteria;o__unidentified_Gammaproteobacteria;f__Burkholderiaceae;g__Sutterella;
Ornithinicoccus	0	0	0	2.37E-05	0	0	0.000165881	0	0	0	4.74E-05	0	7.11E-05	0	0	0	0	0	7.11E-05	0	4.74E-05	0.000213275	0	0	4.74E-05	9.48E-05	2.37E-05	0	0	0	4.74E-05	0	4.74E-05	2.37E-05	0	0	k__Bacteria;p__Actinobacteria;c__unidentified_Actinobacteria;o__Micrococcales;f__Intrasporangiaceae;g__Ornithinicoccus;
Novispirillum	0	2.37E-05	0	0	0	0	0	0	0	0	0	2.37E-05	4.74E-05	0	0	0	0	0	0	0	0	0.00026067	0	0	0	2.37E-05	0	0	0	0.000118486	0	0	7.11E-05	0	0	0	k__Bacteria;p__Proteobacteria;c__Alphaproteobacteria;o__Rhodospirillales;f__Rhodospirillaceae;g__Novispirillum;
Odoribacter	0	0	0	2.37E-05	0.00026067	0	0	0	0	0	0	4.74E-05	0	0	0	7.11E-05	0	2.37E-05	4.74E-05	0	0	0	0	0	0	7.11E-05	0	4.74E-05	0	0	0	0	0	0	0	0	k__Bacteria;p__Bacteroidetes;c__Bacteroidia;o__Bacteroidales;f__Marinifilaceae;g__Odoribacter;
Solobacterium	9.48E-05	7.11E-05	4.74E-05	0.000142183	0	2.37E-05	0.00026067	0	0	0.000189578	4.74E-05	4.74E-05	2.37E-05	9.48E-05	9.48E-05	2.37E-05	0	0.000118486	0.000118486	4.74E-05	0	4.74E-05	2.37E-05	9.48E-05	9.48E-05	9.48E-05	2.37E-05	9.48E-05	2.37E-05	2.37E-05	9.48E-05	0.000189578	0	0	4.74E-05	7.11E-05	k__Bacteria;p__Firmicutes;c__Erysipelotrichia;o__Erysipelotrichales;f__Erysipelotrichaceae;g__Solobacterium;
Candidatus_Stoquefichus	0	0	0	0	0	0	0	0	0	0	9.48E-05	0	9.48E-05	0	0	4.74E-05	0	0	0	0	0.000118486	4.74E-05	0	0	0	0	0	0	4.74E-05	0	4.74E-05	0	0	0	0	0	k__Bacteria;p__Firmicutes;c__Erysipelotrichia;o__Erysipelotrichales;f__Erysipelotrichaceae;g__Candidatus_Stoquefichus;
Methylophaga	0	0	2.37E-05	0	0	0	0	0	0	0	0	0	2.37E-05	0	0	2.37E-05	0	0	0	2.37E-05	0	0.00026067	0	0	2.37E-05	2.37E-05	0	2.37E-05	4.74E-05	0	0	0	0	0	0	0	k__Bacteria;p__Proteobacteria;c__Gammaproteobacteria;o__unidentified_Gammaproteobacteria;f__unidentified_Gammaproteobacteria;g__Methylophaga;
Tumebacillus	0	0.000165881	4.74E-05	4.74E-05	0	4.74E-05	2.37E-05	0	2.37E-05	0	0	2.37E-05	7.11E-05	2.37E-05	9.48E-05	0	0	2.37E-05	4.74E-05	0	0	0	7.11E-05	4.74E-05	0	0	7.11E-05	0	7.11E-05	0	0	0	2.37E-05	0	0	4.74E-05	k__Bacteria;p__Firmicutes;c__Bacilli;o__Bacillales;f__Alicyclobacillaceae;g__Tumebacillus;
Inquilinus	4.74E-05	0.000142183	2.37E-05	0	0	0	0	0	2.37E-05	0	0	0	0	0	0	0	0	0	0	0	0	0	7.11E-05	4.74E-05	0	0	0	0	0	0	0	0	4.74E-05	0	0	0	k__Bacteria;p__Proteobacteria;c__Alphaproteobacteria;o__unidentified_Alphaproteobacteria;f__unidentified_Alphaproteobacteria;g__Inquilinus;
Sanguibacter	0	0	0	0	0	0	0	0	0	4.74E-05	0	0	0	0	2.37E-05	0	0	0	0	0	0	0	0	0	0	0	0	0	0.000118486	0	0	0	0	0	0	2.37E-05	k__Bacteria;p__Actinobacteria;c__unidentified_Actinobacteria;o__Micrococcales;f__Sanguibacteraceae;g__Sanguibacter;
Lewinella	0	0	0	0	0	0	0	0	0	0	0	0	0	0	0	0	0	0	0	0	0	0	0	0	2.37E-05	0	0	0	0	0	0	0	0	0	0	0	k__Bacteria;p__Bacteroidetes;c__Bacteroidia;o__Chitinophagales;f__Saprospiraceae;g__Lewinella;
unidentified_Ignavibacteria	0	0	0	0	0	0	0	0	0	0	0	0	0	0	0	0	0	0	0	0	0	0.000142183	0	0	0	0	2.37E-05	0	0	2.37E-05	0	0	0	2.37E-05	0	0	k__Bacteria;p__Bacteroidetes;c__Ignavibacteria;o__unidentified_Ignavibacteria;f__unidentified_Ignavibacteria;g__unidentified_Ignavibacteria;
Stomatobaculum	0	0	0	0	2.37E-05	0	4.74E-05	0	4.74E-05	0	0	0	7.11E-05	2.37E-05	0	0	0	0.000236972	0	0	0	0	0	2.37E-05	0	4.74E-05	0	0	0	4.74E-05	7.11E-05	0	4.74E-05	0	0	0	k__Bacteria;p__Firmicutes;c__Clostridia;o__Clostridiales;f__Lachnospiraceae;g__Stomatobaculum;
Candidatus_Puniceispirillum	0	2.37E-05	4.74E-05	0	0	0	0	0	0	0	0.000142183	0	2.37E-05	0	0	4.74E-05	2.37E-05	2.37E-05	0	4.74E-05	0.000165881	2.37E-05	7.11E-05	0	0	0	0	0	2.37E-05	0	0	0	0	0	0	0	k__Bacteria;p__Proteobacteria;c__Alphaproteobacteria;o__unidentified_Alphaproteobacteria;f__unidentified_Alphaproteobacteria;g__Candidatus_Puniceispirillum;
Azospira	2.37E-05	2.37E-05	9.48E-05	0.000236972	0	0	0	0	4.74E-05	0	0	0	2.37E-05	0	2.37E-05	0	0	0	0	0	0	0	0	0	0	9.48E-05	0.000118486	4.74E-05	0	4.74E-05	0	0	0	0	0	0	k__Bacteria;p__Proteobacteria;c__Gammaproteobacteria;o__unidentified_Gammaproteobacteria;f__Rhodocyclaceae;g__Azospira;
Lacibacter	0	0	4.74E-05	0	0	0	0	0	0	0	0	0	0	0	0	0	0	0	0	0	0	4.74E-05	0	0	0	0	0	0	0	0	0	0	4.74E-05	0	0	0	k__Bacteria;p__Bacteroidetes;c__Bacteroidia;o__Chitinophagales;f__Chitinophagaceae;g__Lacibacter;
Parafilimonas	0	7.11E-05	0	0	0.000213275	0	0	0	0	0	0	4.74E-05	0.000189578	0	0.000236972	0	0	0	0	0	0	0	0	4.74E-05	0	4.74E-05	0	4.74E-05	0	0	7.11E-05	7.11E-05	0	0	0	2.37E-05	k__Bacteria;p__Bacteroidetes;c__Bacteroidia;o__Chitinophagales;f__Chitinophagaceae;g__Parafilimonas;
Cavicella	0	0	4.74E-05	0	0	0	2.37E-05	0	0	0	0	0	0	0	0	0	0	0	0	0	0	0	0	2.37E-05	0	0	4.74E-05	0	0	0	0	0	0	0	0	0	k__Bacteria;p__Proteobacteria;c__Gammaproteobacteria;o__Pseudomonadales;f__Moraxellaceae;g__Cavicella;
Tissierella	0	0	0	2.37E-05	0.000236972	0	0	0	0	0	0	0	2.37E-05	0	0	0	0	2.37E-05	7.11E-05	0	4.74E-05	0	0	0	4.74E-05	0	0	2.37E-05	2.37E-05	0	0	0	0	0	0	0	k__Bacteria;p__Firmicutes;c__Clostridia;o__Clostridiales;f__unidentified_Clostridiales;g__Tissierella;
Woeseia	0	0	0	0	0	2.37E-05	0	0	0	0	2.37E-05	0	2.37E-05	0	0	4.74E-05	0	7.11E-05	4.74E-05	0	4.74E-05	0	0	0	4.74E-05	0	7.11E-05	4.74E-05	9.48E-05	0	2.37E-05	2.37E-05	0	2.37E-05	0	0	k__Bacteria;p__Proteobacteria;c__Gammaproteobacteria;o__unidentified_Gammaproteobacteria;f__Woeseiaceae;g__Woeseia;
Aquipuribacter	0	0	0	0	0	0	4.74E-05	0	0	0	0	4.74E-05	0	0	0	0	0	0	0	0	0	0	0	0	4.74E-05	0	0	0	0	0	4.74E-05	0	0	9.48E-05	0	0	k__Bacteria;p__Actinobacteria;c__unidentified_Actinobacteria;o__Micrococcales;f__Intrasporangiaceae;g__Aquipuribacter;
Sulfobacillus	0	7.11E-05	0.000118486	4.74E-05	0	0	0	0	0	0	0	0	0	0	0	0	0	0	0	0	0	0	2.37E-05	0	0	0	0	0	0	0	0	0	2.37E-05	0	0	0	k__Bacteria;p__Firmicutes;c__Clostridia;o__Clostridiales;f__unidentified_Clostridiales;g__Sulfobacillus;
Syntrophococcus	0	0	0	0	0.000236972	0	0	0	0	0	0	0	0	0	0	0	0	0	0	0	0	0	0	0	0	0	0	0	0	0	0	0	0	0	0	0	k__Bacteria;p__Firmicutes;c__Clostridia;o__Clostridiales;f__Lachnospiraceae;g__Syntrophococcus;
Dechlorobacter	2.37E-05	2.37E-05	0	0	0	0	0	0	0	0	0	0	4.74E-05	0	9.48E-05	0	0	0	0	0	0	0	0	2.37E-05	0	0	0	4.74E-05	0	0	0	0	0	0	0	0	k__Bacteria;p__Proteobacteria;c__Gammaproteobacteria;o__unidentified_Gammaproteobacteria;f__Rhodocyclaceae;g__Dechlorobacter;
Rhodocytophaga	0	0	0	0	0	0	0	0	0	0	0	0	0	2.37E-05	0	0	0	4.74E-05	0	0	4.74E-05	0	0	0	0	0	0	0	9.48E-05	0	0	0	0	2.37E-05	0	2.37E-05	k__Bacteria;p__Bacteroidetes;c__Bacteroidia;o__Cytophagales;f__Cytophagaceae;g__Rhodocytophaga;
Propionimicrobium	0	0	7.11E-05	0	0	0	0	0	2.37E-05	0	0	0	0	0	0	0	0	0	2.37E-05	0	0	0	0	0	2.37E-05	0	0	0	2.37E-05	0	2.37E-05	0	2.37E-05	0	0.000236972	0	k__Bacteria;p__Actinobacteria;c__unidentified_Actinobacteria;o__Propionibacteriales;f__Propionibacteriaceae;g__Propionimicrobium;
Nocardia	0.000142183	9.48E-05	7.11E-05	7.11E-05	0	0	0	4.74E-05	2.37E-05	0	9.48E-05	0	0	2.37E-05	4.74E-05	9.48E-05	0	0	7.11E-05	0	0	7.11E-05	0	0	0	0	4.74E-05	0	0	0	4.74E-05	0.000118486	4.74E-05	0	2.37E-05	0.000118486	k__Bacteria;p__Actinobacteria;c__unidentified_Actinobacteria;o__Corynebacteriales;f__Nocardiaceae;g__Nocardia;
Cohaesibacter	0	0	0	0	0	0	0	0	0	0	0	0	0	0	0	0	0	0	0	0	0	0.000236972	0	0	0	0	0	0	0	0	0	0	0	0	0	0	k__Bacteria;p__Proteobacteria;c__Alphaproteobacteria;o__Rhizobiales;f__Rhizobiaceae;g__Cohaesibacter;
Flexivirga	9.48E-05	2.37E-05	0	0	0	0	0	0	7.11E-05	0	0	0	0	0	0	0	0	0	2.37E-05	2.37E-05	0	0	4.74E-05	0	0	0	4.74E-05	0	0	0	0	0	0	0	0	0	k__Bacteria;p__Actinobacteria;c__unidentified_Actinobacteria;o__Micrococcales;f__Dermacoccaceae;g__Flexivirga;
Holdemanella	4.74E-05	7.11E-05	0	0	2.37E-05	0	2.37E-05	4.74E-05	0	2.37E-05	0	0.000236972	7.11E-05	0	0.000236972	0	2.37E-05	0.000142183	0	0	0	0	2.37E-05	7.11E-05	0	0	0	0.000142183	0	4.74E-05	0	9.48E-05	2.37E-05	7.11E-05	4.74E-05	4.74E-05	k__Bacteria;p__Firmicutes;c__Erysipelotrichia;o__Erysipelotrichales;f__Erysipelotrichaceae;g__Holdemanella;
Hydrocarboniphaga	0	0	0	0	2.37E-05	0	0	0	0	0	0	0	0	0	0	0	0	0	0	0	0.000236972	0	0	0	0	4.74E-05	0	0	0	0	0	0	0	0	0	0	k__Bacteria;p__Proteobacteria;c__Gammaproteobacteria;o__Salinisphaerales;f__Solimonadaceae;g__Hydrocarboniphaga;
Flaviflexus	0	0	0	0	0	0	0	0	0	0	0	0	0	0	0	9.48E-05	0	0	0	0	0	0.000118486	0	0	0	0	0	0	0	0	0	0	0	0	0	0	k__Bacteria;p__Actinobacteria;c__unidentified_Actinobacteria;o__Actinomycetales;f__Actinomycetaceae;g__Flaviflexus;
Dactylosporangium	2.37E-05	0.000165881	2.37E-05	7.11E-05	2.37E-05	0	2.37E-05	0	0	7.11E-05	0	7.11E-05	0	0	0	0	0	0	4.74E-05	0	0	0	0.000142183	0	2.37E-05	0	4.74E-05	2.37E-05	0	2.37E-05	0	0	0	0	0	0	k__Bacteria;p__Actinobacteria;c__unidentified_Actinobacteria;o__Micromonosporales;f__Micromonosporaceae;g__Dactylosporangium;
Azohydromonas	2.37E-05	0	2.37E-05	9.48E-05	0	0	2.37E-05	0	0	0	0	0	0	0	0	4.74E-05	0.000236972	2.37E-05	0	4.74E-05	0	0	2.37E-05	0	0	0.000118486	0	0	0	0	0	0	0	2.37E-05	0	0	k__Bacteria;p__Proteobacteria;c__Gammaproteobacteria;o__unidentified_Gammaproteobacteria;f__Burkholderiaceae;g__Azohydromonas;
Bordetella	2.37E-05	2.37E-05	4.74E-05	2.37E-05	0	0	0	0	9.48E-05	0	7.11E-05	0	0	0	0	0	0	0.000142183	0	0	4.74E-05	0	2.37E-05	2.37E-05	0	0	0	0	0	0	0	0	2.37E-05	0	0	0	k__Bacteria;p__Proteobacteria;c__Gammaproteobacteria;o__unidentified_Gammaproteobacteria;f__Burkholderiaceae;g__Bordetella;
unidentified_Gemmatimonadaceae	0	0	9.48E-05	0	0	0	0	0	0	2.37E-05	0	2.37E-05	0	0	0	4.74E-05	7.11E-05	0	0	0.000213275	0	0	0.000118486	0	0	0	2.37E-05	7.11E-05	0	0	0	0	0	0	0	2.37E-05	k__Bacteria;p__Gemmatimonadetes;c__unidentified_Gemmatimonadetes;o__Gemmatimonadales;f__Gemmatimonadaceae;g__unidentified_Gemmatimonadaceae;
Leucobacter	0	0	0	0	0	0	0	0	0	0	0	0	0	0	0	0	0	2.37E-05	0	0	0	0	0	0	0	0	0	0	7.11E-05	0	0	0	0	0.000213275	0	7.11E-05	k__Bacteria;p__Actinobacteria;c__unidentified_Actinobacteria;o__Micrococcales;f__Microbacteriaceae;g__Leucobacter;
Silanimonas	0	0	0	0	0	0	9.48E-05	0	0	2.37E-05	0	0	0	0	0	0	0	0	0	0	0	0	4.74E-05	0	0	0	0	0	0	0	0	0	0	0	0	0	k__Bacteria;p__Proteobacteria;c__Gammaproteobacteria;o__Xanthomonadales;f__Xanthomonadaceae;g__Silanimonas;
unidentified_Gaiellales	2.37E-05	9.48E-05	0	0	0	0	0	0	0	0	0	0	0	0	0	2.37E-05	0	0	0	0	0	2.37E-05	4.74E-05	0	0	0	0	0	0	0	0	0	4.74E-05	0	0	0	k__Bacteria;p__Actinobacteria;c__Thermoleophilia;o__Gaiellales;f__unidentified_Gaiellales;g__unidentified_Gaiellales;
Agromyces	0	2.37E-05	0	0	0	0	7.11E-05	0	0	7.11E-05	0	4.74E-05	2.37E-05	0	0	0	0	0	0	0.000142183	0	0	2.37E-05	0	0	0	4.74E-05	2.37E-05	0	4.74E-05	7.11E-05	0	0	0	0	2.37E-05	k__Bacteria;p__Actinobacteria;c__unidentified_Actinobacteria;o__Micrococcales;f__Microbacteriaceae;g__Agromyces;
Immundisolibacter	0	0	0	0	0	0	0	0	0	0	0	0	0	0	0	0	0	0	0	0	0	0	0	0	2.37E-05	0	0	0	0	0	0	0	0	0	0	0	k__Bacteria;p__Proteobacteria;c__Gammaproteobacteria;o__Immundisolibacterales;f__Immundisolibacteraceae;g__Immundisolibacter;
unidentified_Lentimicrobiaceae	0	2.37E-05	0	0	0	0	0	0	0	4.74E-05	0	0	4.74E-05	0	0	0	0	0	0	0	0	0	0	2.37E-05	2.37E-05	0.000213275	0	0	0	0	0	4.74E-05	2.37E-05	0	2.37E-05	0	k__Bacteria;p__Bacteroidetes;c__Bacteroidia;o__Sphingobacteriales;f__Lentimicrobiaceae;g__unidentified_Lentimicrobiaceae;
Rikenella	0	0	0	0	0	0	0	0	0	0	0	0	0	0	0	0	2.37E-05	0	0	0	0	0	0	0	0	0	0	0	0	0	0	0	0	0	0	0	k__Bacteria;p__Bacteroidetes;c__Bacteroidia;o__Bacteroidales;f__Rikenellaceae;g__Rikenella;
unidentified_Peptostreptococcaceae	0	0.000118486	0	4.74E-05	0	2.37E-05	0	2.37E-05	0	9.48E-05	0	2.37E-05	0.000118486	0	2.37E-05	0	2.37E-05	0	0	4.74E-05	0	4.74E-05	4.74E-05	0.000118486	0	9.48E-05	0	0.000213275	7.11E-05	0	7.11E-05	2.37E-05	4.74E-05	0	0	2.37E-05	k__Bacteria;p__Firmicutes;c__Clostridia;o__Clostridiales;f__Peptostreptococcaceae;g__unidentified_Peptostreptococcaceae;
Undibacterium	0	0	4.74E-05	0	0	0	0	0	2.37E-05	0	0	2.37E-05	0	0	0	0	2.37E-05	0	0	0	4.74E-05	0	2.37E-05	0	0	2.37E-05	0	0	2.37E-05	0	0.000213275	0	4.74E-05	0	0	0	k__Bacteria;p__Proteobacteria;c__Gammaproteobacteria;o__unidentified_Gammaproteobacteria;f__Burkholderiaceae;g__Undibacterium;
Eggerthella	0	2.37E-05	0	0	0	0	0	7.11E-05	0	0	0	4.74E-05	7.11E-05	0.000213275	0	4.74E-05	0	2.37E-05	4.74E-05	2.37E-05	0	0	0	0.000189578	7.11E-05	0	0	2.37E-05	0	0	0	0	2.37E-05	0	2.37E-05	0	k__Bacteria;p__Actinobacteria;c__Coriobacteriia;o__Coriobacteriales;f__Eggerthellaceae;g__Eggerthella;
Corticibacter	0	0	0	0	7.11E-05	0	0	0	0	0	0	0	0	0	0	0	0	0	0	0	0	0	0	0	0	0	0	0	0	0	0	0	0	4.74E-05	0	4.74E-05	k__Bacteria;p__Proteobacteria;c__Gammaproteobacteria;o__unidentified_Gammaproteobacteria;f__Burkholderiaceae;g__Corticibacter;
Allisonella	0	0	0	0	0	0	0	0	0	0	0	0	0	0	0	0	0	4.74E-05	0	0	0	0	0	0	4.74E-05	0	0	0	0	0	0	0	0	0	0	0	k__Bacteria;p__Firmicutes;c__Negativicutes;o__Selenomonadales;f__Veillonellaceae;g__Allisonella;
unidentified_Alteromonadales	0	0	0	0	0	0	0	0	0	0	0	2.37E-05	0	0	0	2.37E-05	0	0	0	0	0	7.11E-05	0	0	0	0	0	0	0	0.000213275	0	0	0	0	0	4.74E-05	k__Bacteria;p__Proteobacteria;c__Gammaproteobacteria;o__Alteromonadales;f__unidentified_Alteromonadales;g__unidentified_Alteromonadales;
Rhodoferax	0	2.37E-05	2.37E-05	0	4.74E-05	0	0	0	4.74E-05	0	0	2.37E-05	0	0	4.74E-05	2.37E-05	2.37E-05	0	0	0	0	2.37E-05	0	0	0	0	2.37E-05	0	0.000118486	0	4.74E-05	4.74E-05	7.11E-05	4.74E-05	2.37E-05	2.37E-05	k__Bacteria;p__Proteobacteria;c__Gammaproteobacteria;o__unidentified_Gammaproteobacteria;f__Burkholderiaceae;g__Rhodoferax;
Aquitalea	0	2.37E-05	0	0	9.48E-05	0	0	0	0	0	4.74E-05	4.74E-05	7.11E-05	0	0	0	0	0.000142183	0	0	0	0.000213275	0	0	0	0	0	0	0	9.48E-05	0	4.74E-05	2.37E-05	0	0	0	k__Bacteria;p__Proteobacteria;c__Gammaproteobacteria;o__unidentified_Gammaproteobacteria;f__Chromobacteriaceae;g__Aquitalea;
Nubsella	4.74E-05	9.48E-05	0.000118486	0	0	0	0	0	0	0	0	7.11E-05	9.48E-05	0	0.000142183	0	2.37E-05	4.74E-05	0	0	0.000189578	0	2.37E-05	2.37E-05	0	4.74E-05	2.37E-05	0	2.37E-05	0	7.11E-05	7.11E-05	4.74E-05	0	0	0	k__Bacteria;p__Bacteroidetes;c__Bacteroidia;o__Sphingobacteriales;f__Sphingobacteriaceae;g__Nubsella;
unidentified_Verrucomicrobiae	0	0.000118486	7.11E-05	4.74E-05	0	0	0	0	0	0	0	0	2.37E-05	0	0	0	0	0	0	0	0	0	0	0	0	0	0	0	2.37E-05	0	2.37E-05	0	2.37E-05	0	0	0	k__Bacteria;p__Verrucomicrobia;c__Verrucomicrobiae;o__unidentified_Verrucomicrobiae;f__unidentified_Verrucomicrobiae;g__unidentified_Verrucomicrobiae;
Castellaniella	0	2.37E-05	2.37E-05	2.37E-05	0	0	0	0	0	7.11E-05	2.37E-05	0	2.37E-05	2.37E-05	0	9.48E-05	0	0	0	0.000213275	0	0	9.48E-05	0	0	0	0	0	0	9.48E-05	4.74E-05	2.37E-05	4.74E-05	0	0	2.37E-05	k__Bacteria;p__Proteobacteria;c__Gammaproteobacteria;o__unidentified_Gammaproteobacteria;f__Burkholderiaceae;g__Castellaniella;
Dielma	0	0	0	0	2.37E-05	0	0	2.37E-05	0	0	0	0	0	0	0	0	9.48E-05	0	0	0	0	0.000118486	0	0	0	0.000165881	0	0	0	0.000213275	0	0	2.37E-05	9.48E-05	0	2.37E-05	k__Bacteria;p__Firmicutes;c__Erysipelotrichia;o__Erysipelotrichales;f__Erysipelotrichaceae;g__Dielma;
Brachymonas	0	9.48E-05	7.11E-05	9.48E-05	0	4.74E-05	2.37E-05	4.74E-05	2.37E-05	0	2.37E-05	4.74E-05	0.000142183	0	4.74E-05	2.37E-05	0	4.74E-05	0	4.74E-05	0	0	0	0	0	0	4.74E-05	4.74E-05	0	0	0.000118486	4.74E-05	2.37E-05	0	0	2.37E-05	k__Bacteria;p__Proteobacteria;c__Gammaproteobacteria;o__unidentified_Gammaproteobacteria;f__Burkholderiaceae;g__Brachymonas;
Silvanigrella	0	0	0	0	2.37E-05	0	0	0	0	0	0	0	0	0	0	0	0	4.74E-05	0	0	0	0	0	0	0	0	0	0	0	0	0	0	0	0	0	0	k__Bacteria;p__Proteobacteria;c__Deltaproteobacteria;o__Oligoflexales;f__Oligoflexaceae;g__Silvanigrella;
Tannerella	0	2.37E-05	0	0	2.37E-05	0	7.11E-05	0	0	4.74E-05	0	0	7.11E-05	4.74E-05	0	0	0	0	7.11E-05	0	0	0	2.37E-05	0	2.37E-05	4.74E-05	2.37E-05	4.74E-05	7.11E-05	0	0	0.000213275	0	0	0	0	k__Bacteria;p__Bacteroidetes;c__Bacteroidia;o__Bacteroidales;f__Tannerellaceae;g__Tannerella;
Pseudokineococcus	0.000142183	0	0	0	0	0	0	0	0	0	2.37E-05	0	0	0	0	0	0	2.37E-05	2.37E-05	0	7.11E-05	9.48E-05	0	0	2.37E-05	0	0	0	0	2.37E-05	7.11E-05	0	0	9.48E-05	0	4.74E-05	k__Bacteria;p__Actinobacteria;c__unidentified_Actinobacteria;o__Kineosporiales;f__Kineosporiaceae;g__Pseudokineococcus;
unidentified_Cyanobacteriaceae	0	0	0	0	0	0	0	0	0	0	0	0	0	0	0	0	0	0	0	0	0	0	0	0	0	0	0	0	9.48E-05	0	0	0	0	0	0	0	k__Bacteria;p__Cyanobacteria;c__unidentified_Cyanobacteria;o__Nostocales;f__Cyanobacteriaceae;g__unidentified_Cyanobacteriaceae;
Epulopiscium	0	2.37E-05	0	0	0	0	2.37E-05	0	0	0	0	0	0	0	0	0	0	0	0	0	0	0	2.37E-05	0	2.37E-05	4.74E-05	0	0	0	0	7.11E-05	0	0	0	0	0	k__Bacteria;p__Firmicutes;c__Clostridia;o__Clostridiales;f__Lachnospiraceae;g__Epulopiscium;
Niabella	0	0	0	0	0	0	0	2.37E-05	0	0	7.11E-05	0	4.74E-05	0	4.74E-05	0	0	0	0	0	0	0	0	0	0	0	0	0	2.37E-05	0	2.37E-05	0.000213275	0	2.37E-05	0	0	k__Bacteria;p__Bacteroidetes;c__Bacteroidia;o__Chitinophagales;f__Chitinophagaceae;g__Niabella;
Sporocytophaga	0	7.11E-05	2.37E-05	0	0	0	0	4.74E-05	2.37E-05	0	0	0	0	0	0	0	0	0	0	0	0	0	0	0	0	0	0	0	0	0	0	0	2.37E-05	0	0	0	k__Bacteria;p__Bacteroidetes;c__Bacteroidia;o__Cytophagales;f__Cytophagaceae;g__Sporocytophaga;
Wenzhouxiangella	0	0	0	0	0	0	0	0	0	0	0	0	0	0	0	0	0	0	0	0	0	0.000213275	0	0	0	0	0	0	2.37E-05	0	0	0	0	0	0	0	k__Bacteria;p__Proteobacteria;c__Gammaproteobacteria;o__unidentified_Gammaproteobacteria;f__unidentified_Gammaproteobacteria;g__Wenzhouxiangella;
Algimonas	0	0	0	0	0	0	0	0	0	0	0	0	0	0	0	0	0	0	0	0	0	9.48E-05	0	0	0	0	0	0	7.11E-05	0	0	0	0	0	0	0	k__Bacteria;p__Proteobacteria;c__Alphaproteobacteria;o__Caulobacterales;f__Hyphomonadaceae;g__Algimonas;
Dongia	7.11E-05	0	2.37E-05	2.37E-05	0	0	2.37E-05	0	4.74E-05	2.37E-05	9.48E-05	0.000165881	9.48E-05	0	9.48E-05	7.11E-05	2.37E-05	0.000189578	0	0.000189578	9.48E-05	0	4.74E-05	4.74E-05	2.37E-05	0	0	0	9.48E-05	0	7.11E-05	7.11E-05	0	0	0	0	k__Bacteria;p__Proteobacteria;c__Alphaproteobacteria;o__unidentified_Alphaproteobacteria;f__unidentified_Alphaproteobacteria;g__Dongia;
Fusibacter	0	0	0	0	4.74E-05	0	0	2.37E-05	0	7.11E-05	0	0.000213275	0	0	4.74E-05	4.74E-05	2.37E-05	0	0	0	2.37E-05	2.37E-05	2.37E-05	0	0	2.37E-05	0	2.37E-05	0	4.74E-05	0	2.37E-05	0.000118486	2.37E-05	0	2.37E-05	k__Bacteria;p__Firmicutes;c__Clostridia;o__Clostridiales;f__unidentified_Clostridiales;g__Fusibacter;
Truepera	0	0	9.48E-05	0	0	0	2.37E-05	0	2.37E-05	9.48E-05	0	4.74E-05	0	0	0	0	4.74E-05	0	2.37E-05	9.48E-05	0	0	2.37E-05	0	0.000118486	7.11E-05	0	2.37E-05	0	4.74E-05	0	0	0	0	0	4.74E-05	k__Bacteria;p__Deinococcus-Thermus;c__Deinococci;o__Deinococcales;f__Trueperaceae;g__Truepera;
unidentified_Archaea	0	0	0	0	0	0	0	0	0	0	0	0	0	0	0	0	0	0	0	0	0	0.000189578	0	0	0	0	0	0	0	0	0	0	0	0	0	0	k__Archaea;p__unidentified_Archaea;c__unidentified_Archaea;o__unidentified_Archaea;f__unidentified_Archaea;g__unidentified_Archaea;
Candidatus_Arthromitus	0	0	2.37E-05	0	2.37E-05	0	0	0	0	0	2.37E-05	0	7.11E-05	2.37E-05	0	2.37E-05	0	0.000189578	0	0	4.74E-05	4.74E-05	0	0	2.37E-05	7.11E-05	0	2.37E-05	0	0	2.37E-05	0	2.37E-05	0	0	0	k__Bacteria;p__Firmicutes;c__Clostridia;o__Clostridiales;f__unidentified_Clostridiales;g__Candidatus_Arthromitus;
Oligella	0	0	2.37E-05	0	0	0	2.37E-05	0	0	0	0	0	0	0	0	0	0	0	2.37E-05	0	0	0	0	0	0	0	0	0	0	0	0	0	0	0	0.000189578	0	k__Bacteria;p__Proteobacteria;c__Gammaproteobacteria;o__unidentified_Gammaproteobacteria;f__Burkholderiaceae;g__Oligella;
Elizabethkingia	0	7.11E-05	2.37E-05	0	0	0	0	0	4.74E-05	0	0	7.11E-05	2.37E-05	0	0	0	0	2.37E-05	4.74E-05	0	0	4.74E-05	2.37E-05	7.11E-05	4.74E-05	4.74E-05	0	0	0	0	7.11E-05	0	0	0	0	4.74E-05	k__Bacteria;p__Bacteroidetes;c__Bacteroidia;o__Flavobacteriales;f__unidentified_Flavobacteriales;g__Elizabethkingia;
Caproiciproducens	0	0	0	0	0	0	0.000189578	0	0	0	0	0	4.74E-05	0	0	0	0	7.11E-05	0	0	0	0	2.37E-05	0	4.74E-05	0	0.000142183	2.37E-05	0	0	0	0	0	0	0	0	k__Bacteria;p__Firmicutes;c__Clostridia;o__Clostridiales;f__Ruminococcaceae;g__Caproiciproducens;
Alicycliphilus	0	0	7.11E-05	4.74E-05	0	0	0	0	0	0	0	4.74E-05	0	0	0	0	0	0	0	0	0	2.37E-05	0	0	0	2.37E-05	0	0	0	0	0	0	0	0	0	0	k__Bacteria;p__Proteobacteria;c__Gammaproteobacteria;o__unidentified_Gammaproteobacteria;f__Burkholderiaceae;g__Alicycliphilus;
Saccharothrix	2.37E-05	0	0	0	7.11E-05	0	0	9.48E-05	4.74E-05	2.37E-05	0	0	0	0	0	0	0	0	0	2.37E-05	0	0	4.74E-05	0	2.37E-05	0	4.74E-05	7.11E-05	2.37E-05	2.37E-05	0	0	0	0.000189578	0	0	k__Bacteria;p__Actinobacteria;c__unidentified_Actinobacteria;o__Pseudonocardiales;f__Pseudonocardiaceae;g__Saccharothrix;
Nibrella	0	0	0	0	0	0	0	0	0	0	0	0	0	0	0	0	0	0	0	0	0	0	0	0	0	0	0	0	0	0	0	0	0	2.37E-05	0	0	k__Bacteria;p__Bacteroidetes;c__Bacteroidia;o__Cytophagales;f__Spirosomaceae;g__Nibrella;
unidentified_Chloroflexi	0	7.11E-05	4.74E-05	0	0	0	0	0	0	2.37E-05	2.37E-05	0	2.37E-05	0	2.37E-05	4.74E-05	0	9.48E-05	7.11E-05	0.000189578	2.37E-05	0	0	0	0	0	0.000142183	0	2.37E-05	0	0	0	0	0	0	0	k__Bacteria;p__Chloroflexi;c__unidentified_Chloroflexi;o__unidentified_Chloroflexi;f__unidentified_Chloroflexi;g__unidentified_Chloroflexi;
Solibacillus	7.11E-05	2.37E-05	0	0	0	0	9.48E-05	0	0	4.74E-05	2.37E-05	7.11E-05	0	0	0	7.11E-05	2.37E-05	0	2.37E-05	0	0	0.000142183	0.000189578	0	2.37E-05	4.74E-05	0	0	0	4.74E-05	4.74E-05	4.74E-05	9.48E-05	4.74E-05	0	0	k__Bacteria;p__Firmicutes;c__Bacilli;o__Bacillales;f__Planococcaceae;g__Solibacillus;
Fibrobacter	0	0	0	0	0	0	0	0	0	0	0	0	0	0	0	0	0	0	0	0	0	0	0	0	0	0	0	0	0	0	2.37E-05	0	0	9.48E-05	0	0	k__Bacteria;p__Fibrobacteres;c__Fibrobacteria;o__Fibrobacterales;f__Fibrobacteraceae;g__Fibrobacter;
unidentified_Deltaproteobacteria	0	0	0	0	0	0	2.37E-05	0	2.37E-05	0	4.74E-05	0	2.37E-05	0	0	2.37E-05	0	4.74E-05	0	9.48E-05	2.37E-05	4.74E-05	0	0	0	0	9.48E-05	0	2.37E-05	0	4.74E-05	0	0	0	0	0	k__Bacteria;p__Proteobacteria;c__Deltaproteobacteria;o__unidentified_Deltaproteobacteria;f__unidentified_Deltaproteobacteria;g__unidentified_Deltaproteobacteria;
Acidisoma	4.74E-05	0	2.37E-05	4.74E-05	0	0	0	0	0	0	0	0	0	0	0	0	0	0	0	0	0	0	2.37E-05	0	0	0	4.74E-05	0	0	0	0	0	0	0	0	0	k__Bacteria;p__Proteobacteria;c__Alphaproteobacteria;o__unidentified_Alphaproteobacteria;f__Acetobacteraceae;g__Acidisoma;
unidentified_Rhodospirillales	0	0	0	0	0	0	0	0	0	0	9.48E-05	0	9.48E-05	0	0	2.37E-05	0	4.74E-05	4.74E-05	0	7.11E-05	0.000189578	0	2.37E-05	0	0	0	0	7.11E-05	0	2.37E-05	0	0	2.37E-05	0	0	k__Bacteria;p__Proteobacteria;c__Alphaproteobacteria;o__Rhodospirillales;f__unidentified_Rhodospirillales;g__unidentified_Rhodospirillales;
Erysipelothrix	0	0	0	0	0	0	0	2.37E-05	0	0	0	0	2.37E-05	0	7.11E-05	0	0	0	0	0	0	0	0	0	0	2.37E-05	0	0	0	0	4.74E-05	0.000189578	0	0	0	4.74E-05	k__Bacteria;p__Firmicutes;c__Erysipelotrichia;o__Erysipelotrichales;f__Erysipelotrichaceae;g__Erysipelothrix;
Piscibacillus	0	0	0	0	0	0	0	0	0	4.74E-05	0	0	0	0	0	0	0	0	0	0	0	0	0	0	0	0	0	0	0.000189578	0	0	0	0	0	0	0	k__Bacteria;p__Firmicutes;c__Bacilli;o__Bacillales;f__Bacillaceae;g__Piscibacillus;
Moryella	0	0	0	0	0	0	0	0	0	2.37E-05	2.37E-05	0	0	0	0	7.11E-05	0	2.37E-05	0	0	4.74E-05	0.000189578	0	0	0	2.37E-05	0	0	2.37E-05	9.48E-05	4.74E-05	7.11E-05	9.48E-05	2.37E-05	0	9.48E-05	k__Bacteria;p__Firmicutes;c__Clostridia;o__Clostridiales;f__Lachnospiraceae;g__Moryella;
Geminicoccus	0	0	0	0	0	0	0	0	0	0	4.74E-05	0	0	2.37E-05	0	0	0	0	2.37E-05	0	4.74E-05	0	0	0	2.37E-05	0	0	0	4.74E-05	0	0	0	0	2.37E-05	0	0	k__Bacteria;p__Proteobacteria;c__Alphaproteobacteria;o__unidentified_Alphaproteobacteria;f__Geminicoccaceae;g__Geminicoccus;
Propionicicella	0	0	0	0	2.37E-05	0	0	0	0	0	2.37E-05	0.000118486	7.11E-05	0	0	0	2.37E-05	0	0	7.11E-05	0	0	0	0	0	0	9.48E-05	0	0	4.74E-05	0	4.74E-05	0	4.74E-05	0	0.000189578	k__Bacteria;p__Actinobacteria;c__unidentified_Actinobacteria;o__Propionibacteriales;f__Propionibacteriaceae;g__Propionicicella;
Enorma	0	0	0	0	0	0	0	0	0	0	0	0	0	0	0	0	0	0	0	0	0	0	0	2.37E-05	0	0	0	0	0	0.000189578	0	0	0	0	0	0	k__Bacteria;p__Actinobacteria;c__Coriobacteriia;o__Coriobacteriales;f__Coriobacteriaceae;g__Enorma;
Niveibacterium	0	0	0	0	0	0	0	0	0	0	0	9.48E-05	0	0	0	0	0	0	0	0	0	7.11E-05	0	0	0	0	0	0	0	2.37E-05	0	0	2.37E-05	0	0	0	k__Bacteria;p__Proteobacteria;c__Gammaproteobacteria;o__unidentified_Gammaproteobacteria;f__Rhodocyclaceae;g__Niveibacterium;
Flaviaesturariibacter	0	0	0	2.37E-05	0	0	0	0	0	0	0	0	0	0	0	0	0	0	0	0	0	4.74E-05	0	0	0	0	0	0	0	0	0	0	0	2.37E-05	0	2.37E-05	k__Bacteria;p__Bacteroidetes;c__Bacteroidia;o__Chitinophagales;f__Chitinophagaceae;g__Flaviaesturariibacter;
Francisella	0	0	0	0	0	0	0	0	0	0	0	0	0	0	0	0	0	0	0	0	0	0.000189578	0	0	0	0	0	0	0	0	0	0	0	2.37E-05	0	0	k__Bacteria;p__Proteobacteria;c__Gammaproteobacteria;o__unidentified_Gammaproteobacteria;f__Francisellaceae;g__Francisella;
Johnsonella	0	4.74E-05	0	0	0	2.37E-05	7.11E-05	0	2.37E-05	0.000118486	0	0	0.000118486	9.48E-05	9.48E-05	2.37E-05	0	0	0.000142183	0.000118486	2.37E-05	9.48E-05	0	2.37E-05	0.000142183	4.74E-05	9.48E-05	0.000165881	4.74E-05	7.11E-05	0	7.11E-05	0	0.000118486	0	9.48E-05	k__Bacteria;p__Firmicutes;c__Clostridia;o__Clostridiales;f__Lachnospiraceae;g__Johnsonella;
Labrys	0	0.000118486	7.11E-05	0	0	0	0	0	2.37E-05	0	0	0	0	0	0	0	0	0	0	0	0	0	7.11E-05	0	0	0	2.37E-05	0	0	0	0	2.37E-05	0	0	0	4.74E-05	k__Bacteria;p__Proteobacteria;c__Alphaproteobacteria;o__Rhizobiales;f__unidentified_Rhizobiales;g__Labrys;
Gryllotalpicola	2.37E-05	0	4.74E-05	0	0	0	0	0	0	0	0	0	0	0	0	0	0	0	0	0	0	0	2.37E-05	0	0	0	2.37E-05	0	0	0	0	0	0	0	0	0	k__Bacteria;p__Actinobacteria;c__unidentified_Actinobacteria;o__Micrococcales;f__Microbacteriaceae;g__Gryllotalpicola;
Actinophytocola	0	0	0	0	0	0	0	0	0	0	0	0	0	0	0	0	0	0	0	0	0	0	0	0	0	0	0	0	0	0	0	0	0	0	0	0	k__Bacteria;p__Actinobacteria;c__unidentified_Actinobacteria;o__Pseudonocardiales;f__Pseudonocardiaceae;g__Actinophytocola;
Guggenheimella	0	4.74E-05	0	0	7.11E-05	0	0	2.37E-05	0	0	0	0	0	0	4.74E-05	2.37E-05	4.74E-05	0	0	0	0	0	0	4.74E-05	2.37E-05	0	2.37E-05	2.37E-05	0	4.74E-05	0.000118486	0	0	4.74E-05	0	4.74E-05	k__Bacteria;p__Firmicutes;c__Clostridia;o__Clostridiales;f__unidentified_Clostridiales;g__Guggenheimella;
Crenobacter	0	0	0	0	0	0	0	0	0	0	0	0	0	0	0	0	0	0	0	0	0	0	0	0	0	0.000189578	0	0	0	0	0	0	0	0	0	0	k__Bacteria;p__Proteobacteria;c__Gammaproteobacteria;o__unidentified_Gammaproteobacteria;f__Chromobacteriaceae;g__Crenobacter;
Salana	0	0	0	0	0	0	2.37E-05	0	0	0	0	0	0	0	0	0	0	0	0	0	0	0	0	0	0	0	4.74E-05	0	4.74E-05	0	0	0	0	0	0	0	k__Bacteria;p__Actinobacteria;c__unidentified_Actinobacteria;o__Micrococcales;f__Beutenbergiaceae;g__Salana;
Butyrivibrio	0	0.000118486	0	0	0	0	0	0	0	7.11E-05	2.37E-05	0	0	9.48E-05	0	0	0	0	0	0	0	0	0	0	0	0	0	0	0	0	0	4.74E-05	4.74E-05	0	0	2.37E-05	k__Bacteria;p__Firmicutes;c__Clostridia;o__Clostridiales;f__Lachnospiraceae;g__Butyrivibrio;
Pigmentiphaga	0	0	4.74E-05	9.48E-05	0	0	0	0	0	0	0	0	0	0	0	0	0	0	0	0	0	4.74E-05	0	0	0	0	4.74E-05	0	0	2.37E-05	0	0	2.37E-05	2.37E-05	0	0	k__Bacteria;p__Proteobacteria;c__Gammaproteobacteria;o__unidentified_Gammaproteobacteria;f__Burkholderiaceae;g__Pigmentiphaga;
Minicystis	4.74E-05	0	2.37E-05	0	0	0	0	0	0	2.37E-05	0	0	0	0	0	0	0	0	0	0	2.37E-05	0	0.000118486	0	0	0	0	0	0	0	0	0	2.37E-05	0	0	0	k__Bacteria;p__Proteobacteria;c__Deltaproteobacteria;o__Myxococcales;f__Polyangiaceae;g__Minicystis;
unidentified_Pyrinomonadaceae	0.000165881	0	0	0	0	0	0	0	0	0	0	0	0	0	0	0	0	0	0	0	0	0	0	0	0	0	0	0	0	0	0	0	0	2.37E-05	0	0	k__Bacteria;p__Acidobacteria;c__unidentified_Acidobacteria;o__unidentified_Acidobacteria;f__Pyrinomonadaceae;g__unidentified_Pyrinomonadaceae;
Constrictibacter	0	0	0	0	0	0	0	0	0	0	0	0	0	0	0	0	0	0	0	0	0	0	0	0	0	0	0	0	0	0	0	0	0	0	0	0	k__Bacteria;p__Proteobacteria;c__Alphaproteobacteria;o__unidentified_Alphaproteobacteria;f__unidentified_Alphaproteobacteria;g__Constrictibacter;
Segetibacter	0	0	4.74E-05	4.74E-05	0	0	0	0	0	0	2.37E-05	0	0	0	0	0	0	0	0	0	0	0	4.74E-05	0	0	0	0	0	0	0	0	0	0	0	0	0	k__Bacteria;p__Bacteroidetes;c__Bacteroidia;o__Chitinophagales;f__Chitinophagaceae;g__Segetibacter;
Niveispirillum	0	0	0	0	0	0	0	0	0	0	0	0	0	0	0	0	0	0	0	0	0	0	0	0	0	2.37E-05	0	0	0	0	0	0	0	0	0	0	k__Bacteria;p__Proteobacteria;c__Alphaproteobacteria;o__unidentified_Alphaproteobacteria;f__unidentified_Alphaproteobacteria;g__Niveispirillum;
Sodalis	0	0	0	0	0	0	0	0	0	0	0	0	0	0	0	0	0	0.000165881	0	0	0	0	0	0	0	0	0	0	0	0	0	0	0	2.37E-05	0	0	k__Bacteria;p__Proteobacteria;c__Gammaproteobacteria;o__Enterobacteriales;f__Enterobacteriaceae;g__Sodalis;
Pediococcus	0	0	2.37E-05	0	0	4.74E-05	2.37E-05	0	0	0	0	0	0	0	0	0	0	0	4.74E-05	0	0	0	0	0	0.000165881	0	2.37E-05	0	2.37E-05	0	9.48E-05	0	0	0	0	2.37E-05	k__Bacteria;p__Firmicutes;c__Bacilli;o__Lactobacillales;f__Lactobacillaceae;g__Pediococcus;
unidentified_Solirubrobacteraceae	0	0	0	4.74E-05	0	0	0	0	0	0	2.37E-05	0	0	0	0	0	0	0	0	0	0	2.37E-05	0	0	0	0	0	0	0	0	2.37E-05	0	0	0	0	2.37E-05	k__Bacteria;p__Actinobacteria;c__Thermoleophilia;o__Solirubrobacterales;f__Solirubrobacteraceae;g__unidentified_Solirubrobacteraceae;
unidentified_Oligoflexales	4.74E-05	0	0	0	0	0	0	0	0	4.74E-05	2.37E-05	4.74E-05	0	2.37E-05	0	0	0	0	0	7.11E-05	0	2.37E-05	0	0	0	0	0	0	2.37E-05	4.74E-05	9.48E-05	9.48E-05	0	0	0	0	k__Bacteria;p__Proteobacteria;c__Deltaproteobacteria;o__Oligoflexales;f__unidentified_Oligoflexales;g__unidentified_Oligoflexales;
Brevinema	0	0	0	0	0	0	0	0	0	0	0	0	0	0	0	0	0	0	0	0	0	0	0	0	0	0.000165881	0	0	0	0	0	0	0	0	0	0	k__Bacteria;p__Spirochaetes;c__Spirochaetia;o__Brevinematales;f__Brevinemataceae;g__Brevinema;
Methylocystis	0	0	0	0	0	0	4.74E-05	0	2.37E-05	0	2.37E-05	9.48E-05	0	2.37E-05	4.74E-05	0	4.74E-05	9.48E-05	0	4.74E-05	0	0	0	2.37E-05	0	0	0	0	0	4.74E-05	4.74E-05	4.74E-05	2.37E-05	0	0	2.37E-05	k__Bacteria;p__Proteobacteria;c__Alphaproteobacteria;o__Rhizobiales;f__Beijerinckiaceae;g__Methylocystis;
Thermobrachium	0	0	0	0	0	0	0	0	0	0	0	0	0	0	0	0	0	0	0	0	0	0	0	0	0	0	0	0	0	0	0	0	0	0	0	0	k__Bacteria;p__Firmicutes;c__Clostridia;o__Clostridiales;f__unidentified_Clostridiales;g__Thermobrachium;
unidentified_Cardiobacteriaceae	0	0	0	0	7.11E-05	0	0	0	0	0	0	0	0	0	0	0	0	0	0	0	0	0	0	0	0	0	0	0	0	0	0	0	0	9.48E-05	0	4.74E-05	k__Bacteria;p__Proteobacteria;c__Gammaproteobacteria;o__Cardiobacteriales;f__Cardiobacteriaceae;g__unidentified_Cardiobacteriaceae;
Quinella	0.000165881	0	0	0	0	0	0	0	0	0	0	0	0	0	0	0	0	0	0	0	0	0	0	0	0	0	0	0	0	0	0	0	0	0	0	0	k__Bacteria;p__Firmicutes;c__Negativicutes;o__Selenomonadales;f__Veillonellaceae;g__Quinella;
Hydrogenoanaerobacterium	0.000165881	0	0	0	0	0	0	0	0	0	0	0	0	0	0	0	0	0	0	0	0	0	2.37E-05	0	0	0	0	0	0	0	0	0	0	0	0	0	k__Bacteria;p__Firmicutes;c__Clostridia;o__Clostridiales;f__Ruminococcaceae;g__Hydrogenoanaerobacterium;
Magnetospira	0	0	0	0	0	0	0	0	0	0	0	0	0	0	0	2.37E-05	0	0	0	0	0	0	0	0	0	0	0	0	4.74E-05	0	2.37E-05	0	0	0	0	0	k__Bacteria;p__Proteobacteria;c__Alphaproteobacteria;o__Rhodospirillales;f__unidentified_Rhodospirillales;g__Magnetospira;
Anaerolinea	0	0	0	0	0	0	0	0	0	4.74E-05	0	4.74E-05	0	0	0	0	0	0	0	0.000165881	0	0	2.37E-05	0	0	0	0	4.74E-05	9.48E-05	9.48E-05	0	2.37E-05	4.74E-05	0	0	0	k__Bacteria;p__Chloroflexi;c__Anaerolineae;o__Anaerolineales;f__Anaerolineaceae;g__Anaerolinea;
Larkinella	0	4.74E-05	2.37E-05	0	0	0	0	0	0	0	0	0	0	0	0	0	0	0	0	0	0	0	4.74E-05	0	0	0	0	0	0	0	0	0	4.74E-05	0	0	0	k__Bacteria;p__Bacteroidetes;c__Bacteroidia;o__Cytophagales;f__Spirosomaceae;g__Larkinella;
Anaerotruncus	0	0	0	0	4.74E-05	0	0	0	0	0	7.11E-05	2.37E-05	4.74E-05	0	0	4.74E-05	0	0	0	2.37E-05	7.11E-05	2.37E-05	0	0	0	4.74E-05	0	0	2.37E-05	0	4.74E-05	0	0	0	2.37E-05	0	k__Bacteria;p__Firmicutes;c__Clostridia;o__Clostridiales;f__Ruminococcaceae;g__Anaerotruncus;
Sphaerobacter	0	2.37E-05	0	0	0	0	0	0	0	0	0	0	0	0	0	0	0	0	0	0	0	0	0	0	0	0	0	0	0	0	0	0	0	0	0	0	k__Bacteria;p__Chloroflexi;c__Chloroflexia;o__Thermomicrobiales;f__Thermomicrobiaceae;g__Sphaerobacter;
Acetoanaerobium	0	0	0	0	0.000118486	0	7.11E-05	0	2.37E-05	0	0	2.37E-05	0	0	2.37E-05	2.37E-05	0	0	4.74E-05	0	7.11E-05	0	0	0	2.37E-05	4.74E-05	4.74E-05	0	0	4.74E-05	0	0	0	0	0	2.37E-05	k__Bacteria;p__Firmicutes;c__Clostridia;o__Clostridiales;f__Peptostreptococcaceae;g__Acetoanaerobium;
Anaerosolibacter	0	0	0	0	0	0	0	0	0	0	0	0	0	0	0	0	0	0	0	0	0.000165881	0	0	0	0	0	0	0	0	0	0	0	0	0	0	0	k__Bacteria;p__Firmicutes;c__Clostridia;o__Clostridiales;f__unidentified_Clostridiales;g__Anaerosolibacter;
Fulvimarina	0	0	0	0	0	0	0	0	0	0	0	0	0	0	0	0	0	0	0	0	0	7.11E-05	0	0	0	0	0	0	4.74E-05	0	0	0	0	0	0	0	k__Bacteria;p__Proteobacteria;c__Alphaproteobacteria;o__Rhizobiales;f__Rhizobiaceae;g__Fulvimarina;
Paenalcaligenes	0	0	2.37E-05	0	0	0	0	0	0	0	0	0	0	0	0	0	0	0	0	0	0	0	0	0	0	0	0	0	0	0	0	0	0	0	7.11E-05	0	k__Bacteria;p__Proteobacteria;c__Gammaproteobacteria;o__unidentified_Gammaproteobacteria;f__Burkholderiaceae;g__Paenalcaligenes;
Caedibacter	0	0	0	0	0	0	0	0	0	0	0	4.74E-05	0	0	0	0	0	2.37E-05	0	0	0	0	0	0	0	4.74E-05	0	0	0	0	4.74E-05	0	0	0	0	0	k__Bacteria;p__Proteobacteria;c__Alphaproteobacteria;o__unidentified_Alphaproteobacteria;f__unidentified_Alphaproteobacteria;g__Caedibacter;
Vulcaniibacterium	2.37E-05	0	0	0	0	0	0	0	0	0	0	0	0	0	0	0	0	0	0	0	0	0	0	0	0	0	0	0	0	0	0	0	0	2.37E-05	0	0	k__Bacteria;p__Proteobacteria;c__Gammaproteobacteria;o__Xanthomonadales;f__Xanthomonadaceae;g__Vulcaniibacterium;
Halococcus	0	0	0	0	0	0	0	0	0	0	0	0	0	0	0	0	0	0	0	0	0	0	0	0	0	0	0	0	0	0	0	0	0	0	0	0	k__Archaea;p__Euryarchaeota;c__Halobacteria;o__Halobacteriales;f__Halococcaceae;g__Halococcus;
Curvibacter	0	0	0	0	0	0	0	0	0	0	0	2.37E-05	0	0	0	0	0	2.37E-05	0	2.37E-05	0.000165881	0	0	0	0	2.37E-05	2.37E-05	0	0	0	0	0	0	0	0	0	k__Bacteria;p__Proteobacteria;c__Gammaproteobacteria;o__unidentified_Gammaproteobacteria;f__Burkholderiaceae;g__Curvibacter;
Cetobacterium	0	2.37E-05	0	0	0	0	0	2.37E-05	0	0	0	0	7.11E-05	0	2.37E-05	0	0	0.000165881	0	0	0	0	0	0	0	0.000142183	0	0	2.37E-05	0	2.37E-05	0	0	0	0	0	k__Bacteria;p__Fusobacteria;c__Fusobacteriia;o__Fusobacteriales;f__Fusobacteriaceae;g__Cetobacterium;
Pelagibius	0	0	0	0	0	0	0	0	0	4.74E-05	0	7.11E-05	0	0	0	0	0	0	0	0.000165881	2.37E-05	0	0	0	0	0	0	2.37E-05	0	4.74E-05	0	0	0	0	0	0	k__Bacteria;p__Proteobacteria;c__Alphaproteobacteria;o__unidentified_Alphaproteobacteria;f__Kiloniellaceae;g__Pelagibius;
unidentified_Gracilibacteria	0	4.74E-05	2.37E-05	0	0	0	4.74E-05	0	0	0	0	0	0	0	2.37E-05	0	0	0	0	0	0	9.48E-05	0	0	0	0	0	2.37E-05	0	2.37E-05	0	0	0	4.74E-05	0	9.48E-05	k__Bacteria;p__Gracilibacteria;c__unidentified_Gracilibacteria;o__unidentified_Gracilibacteria;f__unidentified_Gracilibacteria;g__unidentified_Gracilibacteria;
Kroppenstedtia	0	0	0	0	0	0	0	0	0	0	0	0	0	0	0	0	0	0	0	0	0	0	0	0	0	0	0	0	0	0	4.74E-05	0	0	0	0	0	k__Bacteria;p__Firmicutes;c__Bacilli;o__Bacillales;f__Thermoactinomycetaceae;g__Kroppenstedtia;
Xanthobacter	0	0	2.37E-05	9.48E-05	0	0	4.74E-05	0	0	0	0	0	0	0	0	0	0	4.74E-05	0	0	0	0	4.74E-05	0	0	0	0	0	4.74E-05	4.74E-05	4.74E-05	0	2.37E-05	0	0	0	k__Bacteria;p__Proteobacteria;c__Alphaproteobacteria;o__Rhizobiales;f__Xanthobacteraceae;g__Xanthobacter;
Howardella	0	2.37E-05	0	0	0	0	0	2.37E-05	2.37E-05	0	0	0	0	0	0	0	0	2.37E-05	0	0	2.37E-05	0	0	0	0	4.74E-05	0	0	0	0	0	0	0	2.37E-05	0	0	k__Bacteria;p__Firmicutes;c__Clostridia;o__Clostridiales;f__Lachnospiraceae;g__Howardella;
unidentified_Longimicrobiaceae	0	0	0	0	0	0	0	0	0	0	0	0	0	0	0	0	0	0	0	0	0	0	0	0	0	0	0	0	0	0	0	0	0	0	0	0	k__Bacteria;p__Gemmatimonadetes;c__Longimicrobia;o__Longimicrobiales;f__Longimicrobiaceae;g__unidentified_Longimicrobiaceae;
Anaeroglobus	0	0	7.11E-05	0	0	0	0	0	0	0.000118486	0	0	0	0	2.37E-05	0	0	0	0	0	0	4.74E-05	0	0	0	0	0	0	0	2.37E-05	0	9.48E-05	0	0	0	0	k__Bacteria;p__Firmicutes;c__Negativicutes;o__Selenomonadales;f__Veillonellaceae;g__Anaeroglobus;
unidentified_Coleofasciculaceae	0	0	0	7.11E-05	0	0	0	0	0	0	0	0	0	0	0	0	0	2.37E-05	0.000142183	0	0	0	0	0	0.000142183	0	0	0	0	0	0	0	0	0	0	0	k__Bacteria;p__Cyanobacteria;c__unidentified_Cyanobacteria;o__Nostocales;f__Coleofasciculaceae;g__unidentified_Coleofasciculaceae;
Candidatus_Udaeobacter	0	4.74E-05	0	0	0	0	0	0	0	0	0	0	2.37E-05	0	0	0	0	0	0	0	0	0	0.000142183	0	0	0	0	4.74E-05	7.11E-05	0	0	0	0	0	0	0	k__Bacteria;p__Verrucomicrobia;c__Verrucomicrobiae;o__Chthoniobacterales;f__Chthoniobacteraceae;g__Candidatus_Udaeobacter;
Pseudohongiella	0	0	0	0	0	0	0	0	0	0	4.74E-05	0	4.74E-05	0	0	0	0	0	0	0	4.74E-05	4.74E-05	0	0	0	2.37E-05	2.37E-05	0	9.48E-05	0	7.11E-05	0	0	0	0	0	k__Bacteria;p__Proteobacteria;c__Gammaproteobacteria;o__Oceanospirillales;f__unidentified_Oceanospirillales;g__Pseudohongiella;
Catonella	2.37E-05	2.37E-05	4.74E-05	7.11E-05	0	0	4.74E-05	2.37E-05	0	9.48E-05	7.11E-05	9.48E-05	0	0	7.11E-05	2.37E-05	0	2.37E-05	0	7.11E-05	7.11E-05	7.11E-05	0	4.74E-05	0	0.000142183	0	0.000118486	0	0	7.11E-05	0	0	4.74E-05	2.37E-05	4.74E-05	k__Bacteria;p__Firmicutes;c__Clostridia;o__Clostridiales;f__Lachnospiraceae;g__Catonella;
Yaniella	0	0	0	0	0	0	0	0	2.37E-05	0	2.37E-05	0	0	0	0	0	0	0	0	0	0	0	0	0	0	0	0	0	0	0	0	0	0	0	0	0	k__Bacteria;p__Actinobacteria;c__unidentified_Actinobacteria;o__Micrococcales;f__Micrococcaceae;g__Yaniella;
Vagococcus	0	4.74E-05	0	0	0	0	9.48E-05	0	0	0	0	0	4.74E-05	0	0	0	0	4.74E-05	7.11E-05	0	0	0	0	2.37E-05	7.11E-05	0	2.37E-05	4.74E-05	2.37E-05	4.74E-05	0	0	0	7.11E-05	0	2.37E-05	k__Bacteria;p__Firmicutes;c__Bacilli;o__Lactobacillales;f__Enterococcaceae;g__Vagococcus;
Raineyella	0	0	0	0	0	0	0	0	0	0	0	0	4.74E-05	0	0	0	0	0	0	0	0	0	0	0	0	0	0	4.74E-05	0	9.48E-05	0	2.37E-05	0	2.37E-05	0	7.11E-05	k__Bacteria;p__Actinobacteria;c__unidentified_Actinobacteria;o__Propionibacteriales;f__Propionibacteriaceae;g__Raineyella;
Papillibacter	0	0	0	0	0	0	0	0	0	0	0	0	4.74E-05	4.74E-05	0	0	0	0	0	0	0	0	0	2.37E-05	0	0	0	0	2.37E-05	0.000142183	0	0	0	0	0	0	k__Bacteria;p__Firmicutes;c__Clostridia;o__Clostridiales;f__Ruminococcaceae;g__Papillibacter;
Weeksella	0	0	0	0	0	0	0	0	0	0	0	0	0	0	0	0	0	0	0	0	0	0	0	0	0	0	0	0	0	0	0	0	0	0	0	0	k__Bacteria;p__Bacteroidetes;c__Bacteroidia;o__Flavobacteriales;f__unidentified_Flavobacteriales;g__Weeksella;
Hirschia	4.74E-05	0	0	0	0	0	0.000118486	0	0	0	4.74E-05	0	2.37E-05	0	0	2.37E-05	0	0	2.37E-05	0	9.48E-05	0	0	0	4.74E-05	0	0	0	0	0	2.37E-05	0	0	0	0	0	k__Bacteria;p__Proteobacteria;c__Alphaproteobacteria;o__Caulobacterales;f__Hyphomonadaceae;g__Hirschia;
Phaeodactylibacter	0	0	0	0	0	0	0	0	0	0	0	0	0	0	0	0	0	0	0	0	0	0.000142183	0	0	0	0	0	0	4.74E-05	0	0	0	0	0	0	0	k__Bacteria;p__Bacteroidetes;c__Bacteroidia;o__Chitinophagales;f__Saprospiraceae;g__Phaeodactylibacter;
Anaerocolumna	0	0	0	0	0	0	0	0	0	0	0	0	0	0	0	0	0	2.37E-05	0	0	0	0	0	0	0	0	0	0	0	0	0	0	0	0	0	0	k__Bacteria;p__Firmicutes;c__Clostridia;o__Clostridiales;f__Lachnospiraceae;g__Anaerocolumna;
Fluviicola	0	0	2.37E-05	0	0	0	0	0	0	0	0	0	0	0	0	0	0	0	2.37E-05	0	0	0	4.74E-05	0	4.74E-05	4.74E-05	0	0	0	0	2.37E-05	0	4.74E-05	0	0	0	k__Bacteria;p__Bacteroidetes;c__Bacteroidia;o__Flavobacteriales;f__Crocinitomicaceae;g__Fluviicola;
Perlucidibaca	0	0	2.37E-05	0	0	0	0	0.000142183	0	0	4.74E-05	0	9.48E-05	4.74E-05	0	4.74E-05	0	2.37E-05	0	0	9.48E-05	9.48E-05	0	2.37E-05	0	0	0	0	2.37E-05	0	4.74E-05	0	2.37E-05	2.37E-05	0	2.37E-05	k__Bacteria;p__Proteobacteria;c__Gammaproteobacteria;o__Pseudomonadales;f__Moraxellaceae;g__Perlucidibaca;
Telmatospirillum	0	7.11E-05	7.11E-05	0	0	0	0	0	0	0	0	0	0	0	0	0	0	0.000142183	2.37E-05	0	2.37E-05	0	2.37E-05	0	0	0	0	0	0	0	0	0	0	0	0	0	k__Bacteria;p__Proteobacteria;c__Alphaproteobacteria;o__Rhodospirillales;f__unidentified_Rhodospirillales;g__Telmatospirillum;
Geobacter	0	0	0	0	0.000142183	0	0	0	0	2.37E-05	0	0	2.37E-05	0	0	2.37E-05	4.74E-05	0	4.74E-05	4.74E-05	2.37E-05	0	0	0	0	0	0	0	4.74E-05	0	0	0	0	0	0	0	k__Bacteria;p__Proteobacteria;c__Deltaproteobacteria;o__Desulfuromonadales;f__Geobacteraceae;g__Geobacter;
Quadrisphaera	0	0	2.37E-05	7.11E-05	0	0	0	0	0	0	0	0	0	0	0	0	0	0	0	0	2.37E-05	0	0	0	0	4.74E-05	2.37E-05	0	0	0	0	0	2.37E-05	0	0	0	k__Bacteria;p__Actinobacteria;c__unidentified_Actinobacteria;o__Kineosporiales;f__Kineosporiaceae;g__Quadrisphaera;
Robiginitalea	0	0	0	0	0	0	0	0	0	0	2.37E-05	0	0	0	0	0	0	0	0	0	0	0.000142183	0	0	0	0	0	0	0	0	0	0	0	0	0	0	k__Bacteria;p__Bacteroidetes;c__Bacteroidia;o__Flavobacteriales;f__Flavobacteriaceae;g__Robiginitalea;
Asteroleplasma	0	0	0	0	0	0	0	0	0	0	0	0	0	0	0	0	0	0	0	0	0	0	0.000142183	0	0	0	0	0	0	0	0	0	0	0	0	0	k__Bacteria;p__Firmicutes;c__Erysipelotrichia;o__Erysipelotrichales;f__Erysipelotrichaceae;g__Asteroleplasma;
Acanthopleuribacter	0	0	0	0	0	0	0	0	0	0	0	0	0	0	0	0	0	0	0	0	0	0.000142183	0	0	0	0	0	0	0	0	0	0	0	0	0	0	k__Bacteria;p__Acidobacteria;c__Holophagae;o__Acanthopleuribacterales;f__Acanthopleuribacteraceae;g__Acanthopleuribacter;
Succinivibrio	0	0	0	2.37E-05	0	0	2.37E-05	0	0	2.37E-05	4.74E-05	0	0	0	0	0	0	0	0	0	0	0	0.000118486	0	0	0	0	0	0	0	0	0	0	0	0	2.37E-05	k__Bacteria;p__Proteobacteria;c__Gammaproteobacteria;o__Aeromonadales;f__Succinivibrionaceae;g__Succinivibrio;
Tepidisphaera	0	0	0	0	0	0	0	0	0	0	0	0	0	0	0	0	0	0	0	0	0	0	0	0	0	0	0	0	0	0	0	0	0	0	0	0	k__Bacteria;p__Planctomycetes;c__Phycisphaerae;o__Tepidisphaerales;f__Tepidisphaeraceae;g__Tepidisphaera;
Xanthomarina	0	0	0	0	0	0	0	0	0	0	0	0	0	0	0	0	0	0	0	0	0	0	0	0	0	0	0	0	0	0	4.74E-05	0.000142183	0	0	0	0	k__Bacteria;p__Bacteroidetes;c__Bacteroidia;o__Flavobacteriales;f__Flavobacteriaceae;g__Xanthomarina;
Myxococcus	0	0	0	0	0	0	0.000142183	0	0	2.37E-05	9.48E-05	0	0	0	0	0	0	0	7.11E-05	0	0	0	0	0	0	0	0	0	0	0	0	0	0	0	0	0	k__Bacteria;p__Proteobacteria;c__Deltaproteobacteria;o__Myxococcales;f__Myxococcaceae;g__Myxococcus;
Sedimentitalea	0.000118486	0	0	0	0	0	0	0	0	0	0	0	2.37E-05	0	0	0	0	0	0	0	0	0.000142183	2.37E-05	0	4.74E-05	0	0	0	0	0	0	0	0	0	0	0	k__Bacteria;p__Proteobacteria;c__Alphaproteobacteria;o__Rhodobacterales;f__Rhodobacteraceae;g__Sedimentitalea;
unidentified_Nostocales	0	0	0	0	0	0	0	0	0	0	0	0	0	0	0	0	0	0	0	0	0	0	0	0	0	0	0	0	2.37E-05	0	0	0.000142183	0	0	0	0	k__Bacteria;p__Cyanobacteria;c__unidentified_Cyanobacteria;o__Nostocales;f__unidentified_Nostocales;g__unidentified_Nostocales;
Spirosoma	0	0	0.000142183	0	0	0	0	0	0	0	0	4.74E-05	4.74E-05	0	4.74E-05	0	0	0	0	0	0	4.74E-05	0	2.37E-05	0	0	0	0	0	0	0	0.000142183	4.74E-05	0	0	2.37E-05	k__Bacteria;p__Bacteroidetes;c__Bacteroidia;o__Cytophagales;f__Spirosomaceae;g__Spirosoma;
Butyricimonas	0	0	0	0	0	0	0	0	0	0	0	0	0	0	0	0	0	0	0	0	0	0	2.37E-05	0	0	0	0	0	0	0	2.37E-05	0	0	0	0	0	k__Bacteria;p__Bacteroidetes;c__Bacteroidia;o__Bacteroidales;f__Marinifilaceae;g__Butyricimonas;
Leptonema	0	0	0	0	0	0	0	0	0	0	0	0	0	0	0	0	0	0	0	0	0	0.000142183	0	0	0	0	0	0	0	0	0	0	0	0	0	0	k__Bacteria;p__Spirochaetes;c__unidentified_Spirochaetes;o__unidentified_Spirochaetes;f__Leptospiraceae;g__Leptonema;
Fimbriimonas	0	0	0	0	0	0	0	0	0	0	0	0	0	0	0	0	0	0	0	0	0	0	2.37E-05	0	0	0	2.37E-05	0	0	0	0	0	0	0	2.37E-05	0	k__Bacteria;p__Armatimonadetes;c__Fimbriimonadia;o__Fimbriimonadales;f__Fimbriimonadaceae;g__Fimbriimonas;
Roseospirillum	0	0	0	0	0	0	0	0	0	0	0	0	0	0	0	0	0	0	0	0	0	0	0	0	0	0	0	0	0	0	0	0	0	0	0	0	k__Bacteria;p__Proteobacteria;c__Alphaproteobacteria;o__Rhodospirillales;f__Rhodospirillaceae;g__Roseospirillum;
Aquimonas	0	0	0	0	0	0	4.74E-05	0	0	0	0	0	2.37E-05	0	0	2.37E-05	0	0	0	0	0	0.000142183	0	0	0	0	0	0	0	0	0	0	0	0	0	0	k__Bacteria;p__Proteobacteria;c__Gammaproteobacteria;o__Xanthomonadales;f__Rhodanobacteraceae;g__Aquimonas;
Sharpea	0	0	0	0	0	0	0	0	0	0	0	0	0	0	0	0	0	0	0	0	0	0	0	0	0	0	0	0	0	0	0	0	0	0	0	0	k__Bacteria;p__Firmicutes;c__Erysipelotrichia;o__Erysipelotrichales;f__Erysipelotrichaceae;g__Sharpea;
unidentified_Acidobacteriales	0	0	0	0	0	0	0	0	0	0	0	0	0	0	0	0	0	0	0	0	0	0	0	0	0	0	0	0	0	0	0	0	0	0	0	0	k__Bacteria;p__Acidobacteria;c__Acidobacteriia;o__Acidobacteriales;f__unidentified_Acidobacteriales;g__unidentified_Acidobacteriales;
unidentified_Bacteroidales	4.74E-05	0	0	0	0	0	0	0	0	0	4.74E-05	0	4.74E-05	0	0	2.37E-05	0	0	0	0	0	7.11E-05	0	0	0	2.37E-05	0	0	0	0.000142183	0	2.37E-05	0	0	0	0	k__Bacteria;p__Bacteroidetes;c__Bacteroidia;o__Bacteroidales;f__unidentified_Bacteroidales;g__unidentified_Bacteroidales;
Pseudofulvimonas	0	0	0	0	0	0	0	0	0	0	0	0	0	0	0	0	0	0	0	0	0	0	0	0	0	0	0	0	7.11E-05	0	0	0	0	0	0	0	k__Bacteria;p__Proteobacteria;c__Gammaproteobacteria;o__Xanthomonadales;f__Rhodanobacteraceae;g__Pseudofulvimonas;
Laribacter	0	0	0	0	0	0	0	0	0	0	0	0	0	0	0	0	0	0	0	0	0	0	0	0	0	0.000142183	0	0	0	0	0	0	0	0	0	0	k__Bacteria;p__Proteobacteria;c__Gammaproteobacteria;o__unidentified_Gammaproteobacteria;f__unidentified_Gammaproteobacteria;g__Laribacter;
Methanobacterium	0	0	0	0	0	0	0	0	0	0	0	0	0	0	0	0	0	0	0	0	0	0	0	0	0	0	0	0	0	0	0	0	0	0	0	0	k__Archaea;p__Euryarchaeota;c__Methanobacteria;o__Methanobacteriales;f__Methanobacteriaceae;g__Methanobacterium;
unidentified_Dehalococcoidia	0	0	0	0	0	0	0	0	0	0	0	2.37E-05	0	0	0	0	0	4.74E-05	0	9.48E-05	0	0	0	0	0	0	0	0	0.000118486	0	4.74E-05	0	0	0	0	0	k__Bacteria;p__Chloroflexi;c__Dehalococcoidia;o__unidentified_Dehalococcoidia;f__unidentified_Dehalococcoidia;g__unidentified_Dehalococcoidia;
Catabacter	0	0	0	0	0	0	0	0	0	0	0	0	0	0	0	0	0	0	0	0	0	0	0	0	0	0	0	0	0.000118486	0	0	0	0	0	0	0	k__Bacteria;p__Firmicutes;c__Clostridia;o__Clostridiales;f__Christensenellaceae;g__Catabacter;
Shuttleworthia	0	0	0	0	0	0	7.11E-05	0	0	0	0	0	0	0	0	0	0	0	0	2.37E-05	0	4.74E-05	0	0	2.37E-05	0	0	0	0	0.000118486	0	0	0	0	0	0	k__Bacteria;p__Firmicutes;c__Clostridia;o__Clostridiales;f__Lachnospiraceae;g__Shuttleworthia;
Paludibacterium	0	0	0	0	0	0	2.37E-05	0	0	0	0	0	4.74E-05	0	0	0	0	0.000118486	2.37E-05	0	0	0	0	0	0	0	2.37E-05	0	0	0	0	0	0	0	0	0	k__Bacteria;p__Proteobacteria;c__Gammaproteobacteria;o__unidentified_Gammaproteobacteria;f__Chromobacteriaceae;g__Paludibacterium;
Rickettsia	0	0	2.37E-05	0	0	0	4.74E-05	0	0	0	0	0	0	0	0	0	0	0	0	0	0	0	4.74E-05	0	0	0	4.74E-05	4.74E-05	0	0	0	0	0	0	0	0	k__Bacteria;p__Proteobacteria;c__Alphaproteobacteria;o__Rickettsiales;f__Rickettsiaceae;g__Rickettsia;
Cesiribacter	0	0	0	0	0	0	0	0	0	0	2.37E-05	4.74E-05	0	2.37E-05	4.74E-05	0	0	0	0	0	0	0	0	0	0	0	0	0	7.11E-05	0	2.37E-05	0.000118486	0	0	0	9.48E-05	k__Bacteria;p__Bacteroidetes;c__Bacteroidia;o__Cytophagales;f__Cyclobacteriaceae;g__Cesiribacter;
Kribbella	0	0	4.74E-05	0	0	0	0	0	0	9.48E-05	0	0	0	0	0	0	0	2.37E-05	0	0.000118486	0	0	4.74E-05	0	0	0	0	2.37E-05	0	4.74E-05	0	0	0	0	0	0	k__Bacteria;p__Actinobacteria;c__unidentified_Actinobacteria;o__Propionibacteriales;f__Nocardioidaceae;g__Kribbella;
Tepidiphilus	0	0	0	0	0	0	0	9.48E-05	0	0	0	0	0	0	0	0	0	0	0	0	0	0	0	0	0	0	0	0	0	0	0	0	0	0	0	0	k__Bacteria;p__Proteobacteria;c__Gammaproteobacteria;o__unidentified_Gammaproteobacteria;f__Hydrogenophilaceae;g__Tepidiphilus;
Streptobacillus	4.74E-05	0	0	2.37E-05	0	0	0	0	0	0	0	0	2.37E-05	0	2.37E-05	0	0	0	2.37E-05	0	0	0	0	0	0	0.000118486	0	7.11E-05	0	0	0	0	0	0	0	0	k__Bacteria;p__Fusobacteria;c__Fusobacteriia;o__Fusobacteriales;f__Leptotrichiaceae;g__Streptobacillus;
Oligoflexus	0	0	2.37E-05	4.74E-05	0	0	0	0	0	0	0	4.74E-05	0	0	0	0	0	7.11E-05	0	0	0	0	0	0	0	0	0	0	0	0	0	0	0	0	0	0	k__Bacteria;p__Proteobacteria;c__Deltaproteobacteria;o__Oligoflexales;f__Oligoflexaceae;g__Oligoflexus;
Barrientosiimonas	0	0	0	0	0	0	0	0	0	0	0	0	0	0	0	0	0	0	0	0	0	0	0	0	0	0	0	0	0	0	0	0	0	0	0	0	k__Bacteria;p__Actinobacteria;c__unidentified_Actinobacteria;o__Micrococcales;f__Dermacoccaceae;g__Barrientosiimonas;
Maricaulis	0	0	0	0	0	0	0	0	0	0	0	0	0	0	0	2.37E-05	0	0	0	0	0	0.000118486	0	0	0	0	0	0	2.37E-05	0	0	0	0	0	0	0	k__Bacteria;p__Proteobacteria;c__Alphaproteobacteria;o__Caulobacterales;f__Hyphomonadaceae;g__Maricaulis;
Thermoactinomyces	9.48E-05	0	0	0	0	0	0	0	0	0	2.37E-05	4.74E-05	0	0	0	0	0	0	0	0	0	0	0	0	0	0	0	0	2.37E-05	0	0	0	2.37E-05	0	0	0	k__Bacteria;p__Firmicutes;c__Bacilli;o__Bacillales;f__Thermoactinomycetaceae;g__Thermoactinomyces;
Clostridioides	0	0	0	0	0	0	0.000118486	0	0	0	0	0	0	0	0	0	0	0	0	0	0	0	0	0	2.37E-05	0	9.48E-05	0	0	0	0	0	0	0	0	0	k__Bacteria;p__Firmicutes;c__Clostridia;o__Clostridiales;f__Peptostreptococcaceae;g__Clostridioides;
Kluyvera	2.37E-05	4.74E-05	0	7.11E-05	2.37E-05	0	0.000118486	0	7.11E-05	9.48E-05	0	0	4.74E-05	0	0	0	0	0	0	0	0	0	0	4.74E-05	0	0	2.37E-05	2.37E-05	2.37E-05	4.74E-05	0	2.37E-05	2.37E-05	0	0	4.74E-05	k__Bacteria;p__Proteobacteria;c__Gammaproteobacteria;o__Enterobacteriales;f__Enterobacteriaceae;g__Kluyvera;
unidentified_Microscillaceae	0	0	0	0	0	0	0	0	0	0	0	0	0	0	0	0	0	0	0	0	0	0	0	0	0	0	0	0	0	0	0	0	0	0	0	0	k__Bacteria;p__Bacteroidetes;c__Bacteroidia;o__Cytophagales;f__Microscillaceae;g__unidentified_Microscillaceae;
Rodentibacter	0	0	0	0	0	0	0	0	0	0	2.37E-05	0	7.11E-05	0	0	4.74E-05	0	0	0	0	2.37E-05	2.37E-05	0	0	0	0	0	0	4.74E-05	0	2.37E-05	0	0	0	0	0	k__Bacteria;p__Proteobacteria;c__Gammaproteobacteria;o__Pasteurellales;f__Pasteurellaceae;g__Rodentibacter;
Pirellula	0	0	0	0	0	0	0	0	0	0	0	0	0	0	0	0	0	0	0	0	0	0	0	0	0	0	0	0	2.37E-05	0	0	0	0	0	0	4.74E-05	k__Bacteria;p__Planctomycetes;c__Planctomycetacia;o__unidentified_Planctomycetacia;f__unidentified_Planctomycetacia;g__Pirellula;
Amylibacter	0	0	0	0	0	0	0	0	0	0	0.000118486	0	0	0	0	4.74E-05	0	0	0	0	7.11E-05	4.74E-05	0	2.37E-05	0	0	0	0	4.74E-05	0	0	0	0	0	0	0	k__Bacteria;p__Proteobacteria;c__Alphaproteobacteria;o__Rhodobacterales;f__Rhodobacteraceae;g__Amylibacter;
unidentified_Euzebyaceae	0	0	0	0	0	0	0	0	0	0	0	0	0	0	0	0	0	0	0	0	0	0	0	0	0	0	0	0	0	0	0	0	0	0.000118486	0	4.74E-05	k__Bacteria;p__Actinobacteria;c__Nitriliruptoria;o__Euzebyales;f__Euzebyaceae;g__unidentified_Euzebyaceae;
Rubrivirga	0	0	0	0	0	0	0	0	0	0	0	0	0	0	0	2.37E-05	0	0	0	0	0	0	0	0	4.74E-05	0	0	0	9.48E-05	0	0	0	0	0	0	0	k__Bacteria;p__Bacteroidetes;c__Rhodothermia;o__Rhodothermales;f__Rhodothermaceae;g__Rubrivirga;
Desulfuromonas	0	0	0	0	0	0	0	0	0	0	0	0	0	0	0	0	0	0	0	0	0.000118486	0	0	0	0	0	0	0	0	0	0	0	0	0	0	0	k__Bacteria;p__Proteobacteria;c__Deltaproteobacteria;o__Desulfuromonadales;f__Desulfuromonadaceae;g__Desulfuromonas;
Cereibacter	9.48E-05	0	7.11E-05	0	4.74E-05	0	0.000118486	9.48E-05	0	2.37E-05	4.74E-05	0	0	4.74E-05	0	0	0	0	4.74E-05	0	0	7.11E-05	2.37E-05	0	4.74E-05	0	4.74E-05	0	2.37E-05	0	0	0	0	9.48E-05	0	7.11E-05	k__Bacteria;p__Proteobacteria;c__Alphaproteobacteria;o__Rhodobacterales;f__Rhodobacteraceae;g__Cereibacter;
Nibribacter	0	0	0	0	0	0	0	0	0	0	0	0	0	0	0	0	0	0	2.37E-05	0	0	0	0	0	0	0	0	4.74E-05	0	0	0	0	0	0	0	0	k__Bacteria;p__Bacteroidetes;c__Bacteroidia;o__Cytophagales;f__Hymenobacteraceae;g__Nibribacter;
Uliginosibacterium	7.11E-05	0	4.74E-05	0	0	0	0	0	2.37E-05	0	0	0	0	0	0	0	0	0	0	0	0	0	4.74E-05	0	0	0	0	0	0	0	0	0	4.74E-05	0	0	0	k__Bacteria;p__Proteobacteria;c__Gammaproteobacteria;o__unidentified_Gammaproteobacteria;f__Rhodocyclaceae;g__Uliginosibacterium;
Chthonobacter	2.37E-05	0	0.000118486	0	0	0	4.74E-05	0	4.74E-05	2.37E-05	4.74E-05	0	9.48E-05	0	0	0	0	0	0	0	2.37E-05	0	4.74E-05	4.74E-05	2.37E-05	0	2.37E-05	0.000118486	0	0	0	2.37E-05	0	0	0	0	k__Bacteria;p__Proteobacteria;c__Alphaproteobacteria;o__Rhizobiales;f__unidentified_Rhizobiales;g__Chthonobacter;
Tagaea	0	0	0	0	0	0	0	0	0	0	0	0	0	0	0	0	0	0	0	7.11E-05	0	0	0	0	0	0	0	0	0	0	0	0	0	0	0	0	k__Bacteria;p__Proteobacteria;c__Alphaproteobacteria;o__unidentified_Alphaproteobacteria;f__Kiloniellaceae;g__Tagaea;
Rudaea	2.37E-05	9.48E-05	0.000118486	0	2.37E-05	0	0	0	0	0	0	0	0	0	0	0	0	0	0	0	0	0	2.37E-05	4.74E-05	0	0	4.74E-05	0	0	2.37E-05	0	0	4.74E-05	0	0	0	k__Bacteria;p__Proteobacteria;c__Gammaproteobacteria;o__Xanthomonadales;f__Rhodanobacteraceae;g__Rudaea;
Candidatus_Finniella	0	0	0	0	0	0	0	0	0	0	0	0	0	0	0	0	0	0	0	0	0	0	0	0	0	2.37E-05	0	0	0	0	0	0	0	0	0	0	k__Bacteria;p__Proteobacteria;c__Alphaproteobacteria;o__unidentified_Alphaproteobacteria;f__Paracaedibacteraceae;g__Candidatus_Finniella;
Rarobacter	0	0	0	4.74E-05	0	0	0	0	0	0	0	0	0	0	0	0	0	0	0	0	0	0	0	0	0	0	0	0	0	0	0	0	0	0	0	0	k__Bacteria;p__Actinobacteria;c__unidentified_Actinobacteria;o__Micrococcales;f__Rarobacteraceae;g__Rarobacter;
Geothermobacter	0	0	0	0	0	0	0	0	0	0	0	4.74E-05	0	0	0	0	2.37E-05	0	0	0.000118486	0	0	2.37E-05	0	0	0	0	4.74E-05	0	0	0	0	0	0	0	0	k__Bacteria;p__Proteobacteria;c__Deltaproteobacteria;o__Desulfuromonadales;f__Geobacteraceae;g__Geothermobacter;
Bacteriovorax	0	9.48E-05	0	0	0	0	2.37E-05	0	0	0	0	2.37E-05	2.37E-05	0	4.74E-05	0	0	0	0	0	0	0	4.74E-05	4.74E-05	0	0	0	0	0	0	2.37E-05	4.74E-05	0	0	0	0	k__Bacteria;p__Proteobacteria;c__Deltaproteobacteria;o__Bdellovibrionales;f__Bacteriovoracaceae;g__Bacteriovorax;
Oxalobacter	0	0	0	0	0	0	0	0	0	0	0	0	0	0	0	0	0	0	0	0	0	0	0	0	0	0	0	0	0	0	2.37E-05	0	0	0	0	0	k__Bacteria;p__Proteobacteria;c__Gammaproteobacteria;o__unidentified_Gammaproteobacteria;f__Burkholderiaceae;g__Oxalobacter;
Domibacillus	0	0	0	7.11E-05	0	0	2.37E-05	0	0	0	0	2.37E-05	0	0	0	2.37E-05	4.74E-05	0	0	0	0	0	0	0	0.000118486	0	0	0	0	0	4.74E-05	0	0	0	0	0	k__Bacteria;p__Firmicutes;c__Bacilli;o__Bacillales;f__Planococcaceae;g__Domibacillus;
Gluconobacter	7.11E-05	0	0	0	0	0	9.48E-05	0	0	0	0	0	0	0	0	0	0	2.37E-05	0	0	0	0	0	0	2.37E-05	0	2.37E-05	0	0	0	0	0	0	0	0	2.37E-05	k__Bacteria;p__Proteobacteria;c__Alphaproteobacteria;o__unidentified_Alphaproteobacteria;f__Acetobacteraceae;g__Gluconobacter;
Pasteurella	0	0	0	0	0	0	0	2.37E-05	0	0	0	0	0	0	0	0	0	0	0	0	0	0	0	0	0	0	0	0	0	0	0	0	0	9.48E-05	0	7.11E-05	k__Bacteria;p__Proteobacteria;c__Gammaproteobacteria;o__Pasteurellales;f__Pasteurellaceae;g__Pasteurella;
Thiomicrorhabdus	0	0	0	0	0	0	0	0	0	0	0	0	0	0	0	0	0	0	0	0	0	0	0	0	0	0	0	0	4.74E-05	0	0	0	0	0	0	0	k__Bacteria;p__Proteobacteria;c__Gammaproteobacteria;o__unidentified_Gammaproteobacteria;f__unidentified_Gammaproteobacteria;g__Thiomicrorhabdus;
Salipaludibacillus	0.000118486	0	0	0	0	0	0	0	0	0	0	0	0	0	0	0	0	0	0	0	0	0	4.74E-05	0	0	0	0	0	0	0	0	0	0	0	0	0	k__Bacteria;p__Firmicutes;c__Bacilli;o__Bacillales;f__Sporolactobacillaceae;g__Salipaludibacillus;
Pullulanibacillus	0	2.37E-05	0	0	0	0	0	0	0	0	0	0	0	0	0	0	0	0	2.37E-05	0	0	0	0	0	0	0	0	0	0	0	0	0	0	0	0	0	k__Bacteria;p__Firmicutes;c__Bacilli;o__Bacillales;f__Sporolactobacillaceae;g__Pullulanibacillus;
Saccharomonospora	7.11E-05	0	0	0	0	0	0	0	7.11E-05	2.37E-05	2.37E-05	0	0	2.37E-05	0	0	0	0	0	0	0	0	0	0	0	0	0	2.37E-05	0.000118486	0	4.74E-05	9.48E-05	0	0	0	0	k__Bacteria;p__Actinobacteria;c__unidentified_Actinobacteria;o__Pseudonocardiales;f__Pseudonocardiaceae;g__Saccharomonospora;
Sporacetigenium	0	2.37E-05	2.37E-05	0	0	0	7.11E-05	0	0	0	0	0	0	0	2.37E-05	0	0	2.37E-05	0	0	0	0	0	0	2.37E-05	0	4.74E-05	0	0	0	0	0	0	7.11E-05	0	0	k__Bacteria;p__Firmicutes;c__Clostridia;o__Clostridiales;f__Peptostreptococcaceae;g__Sporacetigenium;
Sedimentibacter	0	0	0	0	0	0	0	0	0	0	0	0	0	0	0	0	0	0	0	0	0	0	0	0	0	0	0	0	0	0	0	0	0	0	0	0	k__Bacteria;p__Firmicutes;c__Clostridia;o__Clostridiales;f__unidentified_Clostridiales;g__Sedimentibacter;
Kangiella	0	0	0	0	0	0	0	0	0	0	0	0	0	0	0	0	0	0	0	0	0	0.000118486	0	0	0	0	0	0	0	0	0	0	0	0	0	0	k__Bacteria;p__Proteobacteria;c__Gammaproteobacteria;o__Oceanospirillales;f__Kangiellaceae;g__Kangiella;
unidentified_Xanthobacteraceae	0	4.74E-05	4.74E-05	0	0	0	0	0	0	0	0	0	0	0	0	0	0	0	0	0	0	0	0	0	0	0	0	0	0	0	0	0	0	0	0	0	k__Bacteria;p__Proteobacteria;c__Alphaproteobacteria;o__Rhizobiales;f__Xanthobacteraceae;g__unidentified_Xanthobacteraceae;
unidentified_Rikenellaceae	0	0	0	0	0	0	0	0	0	0	0	0	0	0	0	0	0	0	0	0	0	0	0	0	0	0	0	0	0	0.000118486	0	0	0	0	0	0	k__Bacteria;p__Bacteroidetes;c__Bacteroidia;o__Bacteroidales;f__Rikenellaceae;g__unidentified_Rikenellaceae;
Advenella	0	0	0	0	0	0	2.37E-05	0	0	0	0	0	0	0	0	0	0	0	0	0	0	0	0	0	0	0	0	0	0	9.48E-05	0	0	0	0	0	0	k__Bacteria;p__Proteobacteria;c__Gammaproteobacteria;o__unidentified_Gammaproteobacteria;f__Burkholderiaceae;g__Advenella;
Marvinbryantia	2.37E-05	0	0	0	0	4.74E-05	0	4.74E-05	0	0	4.74E-05	0	0	0	0	4.74E-05	0	0.000118486	0	0	4.74E-05	0	0	0	0	4.74E-05	0	0	0	0	2.37E-05	0	0	0	0	0	k__Bacteria;p__Firmicutes;c__Clostridia;o__Clostridiales;f__Lachnospiraceae;g__Marvinbryantia;
Gemmata	0	0	0.000118486	0	0	0	0	0	0	0	0	0	0	0	0	0	0	0	0	0	0	0	0	0	0	0	0	0	0	0	0	0	0	0	0	0	k__Bacteria;p__Planctomycetes;c__Planctomycetacia;o__unidentified_Planctomycetacia;f__Gemmataceae;g__Gemmata;
Candidatus_Endoecteinascidia	0	0	0	0	0	0	0	0	0	0	0	0	0	0	0	0	0	0	0	0	0	0.000118486	0	0	0	0	0	0	0	0	0	0	0	0	0	0	k__Bacteria;p__Proteobacteria;c__Gammaproteobacteria;o__unidentified_Gammaproteobacteria;f__Piscirickettsiaceae;g__Candidatus_Endoecteinascidia;
Lutispora	0	0	0.000118486	0	0	0	0	0	0	0	0	0	0	0	0	0	0	0	0	0	0	0	0	0	2.37E-05	0	4.74E-05	0	0	0	0	0	0	0	0	0	k__Bacteria;p__Firmicutes;c__Clostridia;o__Clostridiales;f__Gracilibacteraceae;g__Lutispora;
Roseococcus	0	0	0	0	0	0	0	0	0	0	0	0	0	0	0	0	0	0	0	0	0	0	0	0	0	0	0	4.74E-05	0	0	0	0	0	0	0	0	k__Bacteria;p__Proteobacteria;c__Alphaproteobacteria;o__unidentified_Alphaproteobacteria;f__Acetobacteraceae;g__Roseococcus;
Parascardovia	0	0	0	0	0	0	0	0	0	0	0	0	0	0	0	0	0	0	0	0	0	0	0	0	0	0	0	0	0	0	0	0	0	0	0	0	k__Bacteria;p__Actinobacteria;c__unidentified_Actinobacteria;o__Bifidobacteriales;f__Bifidobacteriaceae;g__Parascardovia;
Sporichthya	0	0	0	0	0	0	0	0	0	0	0	0	0	0	0	0	0	0	0	0	0	0	0	0	0	0	0	0	0	0	0	0	0	0	0	0	k__Bacteria;p__Actinobacteria;c__unidentified_Actinobacteria;o__Frankiales;f__Sporichthyaceae;g__Sporichthya;
unidentified_Microcystaceae	0	0	0	0	0	0	2.37E-05	0	0	0	0	0	0	0	0	0	0	2.37E-05	0	0	0	0	0	0	0	0	0	0	0	0	0	0	0	0	0	0	k__Bacteria;p__Cyanobacteria;c__unidentified_Cyanobacteria;o__Nostocales;f__Microcystaceae;g__unidentified_Microcystaceae;
Desulfovermiculus	0	0	0	0	0	0	0	0	0	0	0	0	0	0	0	0	0	0	0	0	0	0	0	0	0	0	0	0	0	0	0	0	0	2.37E-05	0	0	k__Bacteria;p__Proteobacteria;c__Deltaproteobacteria;o__Desulfovibrionales;f__Desulfohalobiaceae;g__Desulfovermiculus;
Pseudohaliea	0	0	0	0	0	0	0	0	0	0	0	0	0	0	0	0	0	0	0	0	0	0.000118486	0	0	0	0	0	0	0	0	0	0	0	0	0	0	k__Bacteria;p__Proteobacteria;c__Gammaproteobacteria;o__Cellvibrionales;f__Halieaceae;g__Pseudohaliea;
Methylobacillus	0	0	0	0	0	0	0	0	0	0	0	4.74E-05	0	2.37E-05	0	2.37E-05	0	0	0	2.37E-05	0	0	9.48E-05	0	0	0	0	2.37E-05	0	2.37E-05	0	0	0	0	0	0	k__Bacteria;p__Proteobacteria;c__Gammaproteobacteria;o__unidentified_Gammaproteobacteria;f__Methylophilaceae;g__Methylobacillus;
Chloronema	0	0	0	0	0	0	0	0	0	0	0	0	0	0	0	0	0	0	0	0	0	0	0	0	0	0	0	0	0	0	0	0	0	0	0	0	k__Bacteria;p__Chloroflexi;c__Chloroflexia;o__Chloroflexales;f__Chloroflexaceae;g__Chloronema;
Blastopirellula	0	0	0	0	0	0	0	0	0	0	0	0	0	0	0	0	0	0	0	0	0	0	0	0	0	0	0	0	0	0	0	0	0	0	0	0	k__Bacteria;p__Planctomycetes;c__Planctomycetacia;o__unidentified_Planctomycetacia;f__unidentified_Planctomycetacia;g__Blastopirellula;
Candidatus_Tokpelaia	0	0	0	9.48E-05	0	0	0	0	2.37E-05	0	0	0	0	0	0	0	0	0	0	0	0	0	0	0	0	0	0	0	0	0	0	0	0	0	0	0	k__Bacteria;p__Proteobacteria;c__Alphaproteobacteria;o__Rhizobiales;f__Rhizobiaceae;g__Candidatus_Tokpelaia;
Limnothrix	0	0	0	0	0	0	0	0	0	0	0	0	0	0	0	0	0	0	0	0	0	0	0	0	0	0	0	0	0	0	0	0	0	0	0	0	k__Bacteria;p__Cyanobacteria;c__unidentified_Cyanobacteria;o__unidentified_Cyanobacteria;f__unidentified_Cyanobacteria;g__Limnothrix;
Roseimarinus	0	0	0	0	0	0	4.74E-05	0	0	0	0	0	0	0	0	0	0	0	0	0	0	0	0	0	0	0	0	0	0	0	0	0	0	0	0	0	k__Bacteria;p__Bacteroidetes;c__Bacteroidia;o__Bacteroidales;f__Prolixibacteraceae;g__Roseimarinus;
Halioglobus	0	0	0	0	0	0	0	0	2.37E-05	0	0	0	0	0	0	0	0	0	0	0	0	0	0	0	0	0	0	0	4.74E-05	0	0	0	0	0	0	0	k__Bacteria;p__Proteobacteria;c__Gammaproteobacteria;o__Cellvibrionales;f__Halieaceae;g__Halioglobus;
Marinagarivorans	0	0	0	0	0	0	0	0	0	0	0	0	0	0	0	0	0	0	0	0	0	0	0	0	0	0	0	0	2.37E-05	0	2.37E-05	0	0	0	0	0	k__Bacteria;p__Proteobacteria;c__Gammaproteobacteria;o__Cellvibrionales;f__Cellvibrionaceae;g__Marinagarivorans;
Limnohabitans	0	0	0	0	2.37E-05	0	0	0	0	0	0	0	0	0	0	0	0	0	0	0	0	7.11E-05	0	0	0	0	0	0	0	0	0	0	0	0	0	0	k__Bacteria;p__Proteobacteria;c__Gammaproteobacteria;o__unidentified_Gammaproteobacteria;f__Burkholderiaceae;g__Limnohabitans;
Sarcina	0	7.11E-05	0	0	0	0	4.74E-05	0	0	0	0	0	0	0	0	0	0	9.48E-05	0	0	2.37E-05	0	2.37E-05	0	0	0	0	0	0	0	7.11E-05	0	2.37E-05	0	0	0	k__Bacteria;p__Firmicutes;c__Clostridia;o__Clostridiales;f__unidentified_Clostridiales;g__Sarcina;
Leptolinea	0	0	0	0	2.37E-05	0	0	0	0	0	2.37E-05	0	0	0	0	0	0	0	0	0	0	0	0	0	0	0	0	0	0	2.37E-05	0	0	4.74E-05	2.37E-05	0	0	k__Bacteria;p__Chloroflexi;c__Anaerolineae;o__Anaerolineales;f__Anaerolineaceae;g__Leptolinea;
unidentified_Solirubrobacterales	0	0	0	9.48E-05	0	0	0	0	0	0	0	0	0	0	2.37E-05	0	0	0	0	0	0	0	0	0	0	0	0	0	0	0	0	2.37E-05	0	0	0	0	k__Bacteria;p__Actinobacteria;c__Thermoleophilia;o__Solirubrobacterales;f__unidentified_Solirubrobacterales;g__unidentified_Solirubrobacterales;
Herpetosiphon	0	0	0	0	0	0	0	0	0	0	0	0	0	0	0	0	0	0	0	0	0	0	2.37E-05	0	0	9.48E-05	0	0	0	0	0	0	0	0	0	0	k__Bacteria;p__Chloroflexi;c__Chloroflexia;o__Chloroflexales;f__Herpetosiphonaceae;g__Herpetosiphon;
Eubacterium	0	0	0	2.37E-05	0	0	0	0	0	0	0	0	0	0	0	2.37E-05	0	0	0	0	4.74E-05	4.74E-05	0	0	0	0	0	0	0	0	4.74E-05	0	0	0	0	0	k__Bacteria;p__Firmicutes;c__Clostridia;o__Clostridiales;f__Eubacteriaceae;g__Eubacterium;
Bhargavaea	0	0	0	0	0	0	0	0	0	0	0	0	0	0	0	0	0	0	0	0	0	0	0	0	0	0	0	0	2.37E-05	0	0	0	0	0	0	0	k__Bacteria;p__Firmicutes;c__Bacilli;o__Bacillales;f__Planococcaceae;g__Bhargavaea;
Thermoanaerobacterium	0	0	0	0	0	0	0	2.37E-05	0	0	0	0	0	0	2.37E-05	0	0	0	2.37E-05	0	0	0	0	2.37E-05	0	0	0	2.37E-05	9.48E-05	0	0	7.11E-05	0	0	0	0	k__Bacteria;p__Firmicutes;c__Clostridia;o__Thermoanaerobacterales;f__unidentified_Thermoanaerobacterales;g__Thermoanaerobacterium;
Pelistega	0	0	0	0	2.37E-05	0	0	0	0	0	0	0	0	0	0	0	0	0	0	0	0	0	0	0	0	0	0	0	0	0	0	0	4.74E-05	0	0	0	k__Bacteria;p__Proteobacteria;c__Gammaproteobacteria;o__unidentified_Gammaproteobacteria;f__Burkholderiaceae;g__Pelistega;
Methyloparacoccus	0	0	0	0	0	0	7.11E-05	0	0	0	0	0	0	0	2.37E-05	0	0	0	0	0	0	0	0	0	0	0	0	4.74E-05	0	0	0	0	0	0	0	2.37E-05	k__Bacteria;p__Proteobacteria;c__Gammaproteobacteria;o__Methylococcales;f__Methylococcaceae;g__Methyloparacoccus;
Ohtaekwangia	0	0	0	0	0	0	0	0	0	0	0	0	0	0	0	0	0	0	0	0	0	0	0	0	0	0	0	0	0	4.74E-05	0	0	4.74E-05	0	0	9.48E-05	k__Bacteria;p__Bacteroidetes;c__Bacteroidia;o__Cytophagales;f__Microscillaceae;g__Ohtaekwangia;
Singulisphaera	0	0	0	0	0	0	0	0	0	0	0	0	2.37E-05	0	0	0	0	0	0	0	0	0	0	0	0	0	0	0	0	0	0	0	0	0	0	2.37E-05	k__Bacteria;p__Planctomycetes;c__Planctomycetacia;o__unidentified_Planctomycetacia;f__Isosphaeraceae;g__Singulisphaera;
Methylovulum	0	0	0	0	0	0	0	0	0	0	0	0	0	0	0	0	0	0	0	0	4.74E-05	0	0	0	0	0	0	0	0	0	0	0	0	0	0	0	k__Bacteria;p__Proteobacteria;c__Gammaproteobacteria;o__Methylococcales;f__unidentified_Methylococcales;g__Methylovulum;
Salimicrobium	0	0	0	0	0	0	0	0	0	0	4.74E-05	0	0	0	0	2.37E-05	0	2.37E-05	0	0	0	9.48E-05	0	0	2.37E-05	0	0	0	0	0	0	0	0	4.74E-05	0	0	k__Bacteria;p__Firmicutes;c__Bacilli;o__Bacillales;f__Bacillaceae;g__Salimicrobium;
Garciella	0	0	0	0	0	0	0	0	0	0	0	0	0	0	0	0	0	0	0	0	0	0	0	0	0	0	0	0	0	0	0	0	0	9.48E-05	0	0	k__Bacteria;p__Firmicutes;c__Clostridia;o__Clostridiales;f__Eubacteriaceae;g__Garciella;
Desulfatiferula	0	0	0	0	0	0	0	0	0	0	0	0	0	0	0	0	0	0	0	0	0	0	0	0	0	0	0	0	0	0	0	0	0	0	0	0	k__Bacteria;p__Proteobacteria;c__Deltaproteobacteria;o__Desulfobacterales;f__Desulfobacteraceae;g__Desulfatiferula;
Rathayibacter	0	0	2.37E-05	0	0	0	0	0	0	0	0	2.37E-05	0	0	2.37E-05	2.37E-05	2.37E-05	0	0	0	0	0	0	0	2.37E-05	0	2.37E-05	0	0	0	0	2.37E-05	0	0	0	0	k__Bacteria;p__Actinobacteria;c__unidentified_Actinobacteria;o__Micrococcales;f__Microbacteriaceae;g__Rathayibacter;
Gracilibacillus	0	0	2.37E-05	4.74E-05	0	0	0	0	0	0	7.11E-05	0	0	0	0	0	0	0	0	0	0	0	0	0	0	0	0	0	9.48E-05	0	4.74E-05	7.11E-05	0	0	0	4.74E-05	k__Bacteria;p__Firmicutes;c__Bacilli;o__Bacillales;f__Bacillaceae;g__Gracilibacillus;
Harryflintia	0	0	0	0	0	4.74E-05	0	0	0	0	0	4.74E-05	0	0	0	2.37E-05	9.48E-05	0	0	0	0	4.74E-05	0	0	0	4.74E-05	0	0	0	0	2.37E-05	0	0	0	0	0	k__Bacteria;p__Firmicutes;c__Clostridia;o__Clostridiales;f__Ruminococcaceae;g__Harryflintia;
Lentibacillus	0	0	0	0	0	0	0	0	0	0	0	0	0	0	0	0	0	0	0	0	0	0	0	0	0	0	0	0	9.48E-05	0	0	0	0	7.11E-05	0	4.74E-05	k__Bacteria;p__Firmicutes;c__Bacilli;o__Bacillales;f__Bacillaceae;g__Lentibacillus;
Kushneria	0	0	0	0	0	0	0	0	0	0	0	0	0	0	0	0	0	7.11E-05	2.37E-05	0	0	0	0	0	0	0	0	0	0	0	2.37E-05	0	0	0	0	2.37E-05	k__Bacteria;p__Proteobacteria;c__Gammaproteobacteria;o__Oceanospirillales;f__Halomonadaceae;g__Kushneria;
Amphiplicatus	0	0	0	0	0	0	0	0	0	0	0	0	0	0	0	0	0	2.37E-05	2.37E-05	0	0	0	0	0	9.48E-05	0	0	0	4.74E-05	2.37E-05	0	0	0	0	0	0	k__Bacteria;p__Proteobacteria;c__Alphaproteobacteria;o__Caulobacterales;f__Parvularculaceae;g__Amphiplicatus;
Ammoniphilus	0	0	0	2.37E-05	0	0	2.37E-05	0	0	0	0	0	0	0	0	0	0	0	2.37E-05	0	0	0	0	0	2.37E-05	0	4.74E-05	0	0	0	4.74E-05	0	0	0	0	0	k__Bacteria;p__Firmicutes;c__Bacilli;o__Bacillales;f__Paenibacillaceae;g__Ammoniphilus;
Fonticella	0	0	0	0	4.74E-05	0	0	0	0	0	4.74E-05	9.48E-05	0	0	0	7.11E-05	0	0	0	0	0	0	0	0	0	0	0	0	0	0	0	0	0	0	0	0	k__Bacteria;p__Firmicutes;c__Clostridia;o__Clostridiales;f__unidentified_Clostridiales;g__Fonticella;
Marinifilum	0	0	0	0	0	0	0	0	0	0	4.74E-05	0	0	0	0	0	0	0	0	0	0	0	0	0	0	0	0	0	0	0	0	2.37E-05	0	0	0	2.37E-05	k__Bacteria;p__Bacteroidetes;c__Bacteroidia;o__Bacteroidales;f__Marinifilaceae;g__Marinifilum;
Salegentibacter	0	0	0	0	0	0	0	0	0	0	7.11E-05	0	0	0	4.74E-05	0	0	0	0	0	0	0	0	0	0	0	0	0	2.37E-05	0	0	9.48E-05	0	0	0	2.37E-05	k__Bacteria;p__Bacteroidetes;c__Bacteroidia;o__Flavobacteriales;f__Flavobacteriaceae;g__Salegentibacter;
Fournierella	4.74E-05	0	0	0	0	2.37E-05	0	0	0	2.37E-05	0	0	0	0	0	0	0	0	0	4.74E-05	0	0	4.74E-05	0	0	0	0	7.11E-05	0	9.48E-05	0	0	0	0	0	0	k__Bacteria;p__Firmicutes;c__Clostridia;o__Clostridiales;f__Ruminococcaceae;g__Fournierella;
Sandaracinus	0	0	0	2.37E-05	0	0	0	0	0	2.37E-05	7.11E-05	0	0	0	0	0	0	0	2.37E-05	4.74E-05	0	0	0	0	0	0	0	0	2.37E-05	0	0	2.37E-05	0	0	0	0	k__Bacteria;p__Proteobacteria;c__Deltaproteobacteria;o__Myxococcales;f__Sandaracinaceae;g__Sandaracinus;
Bilophila	0	0	0	0	7.11E-05	0	0	0	2.37E-05	0	0	7.11E-05	0	0	0	0	2.37E-05	0	0	0	2.37E-05	0	0	4.74E-05	0	0	0	2.37E-05	0	2.37E-05	4.74E-05	0	0	0	0	2.37E-05	k__Bacteria;p__Proteobacteria;c__Deltaproteobacteria;o__Desulfovibrionales;f__Desulfovibrionaceae;g__Bilophila;
Fretibacterium	0	0	0	0	0	0	2.37E-05	2.37E-05	0	4.74E-05	0	0	0	0	0	0	0	0	0	4.74E-05	0	0	2.37E-05	2.37E-05	2.37E-05	0	0	9.48E-05	0	2.37E-05	0	0	0	4.74E-05	0	0	k__Bacteria;p__Synergistetes;c__Synergistia;o__Synergistales;f__Synergistaceae;g__Fretibacterium;
Iodobacter	0	0	0	0	0	0	0	0	2.37E-05	0	0	0	0	0	0	0	0	0	0	0	0	0	0	0	0	0	0	0	0	0	9.48E-05	0	0	0	0	0	k__Bacteria;p__Proteobacteria;c__Gammaproteobacteria;o__unidentified_Gammaproteobacteria;f__unidentified_Gammaproteobacteria;g__Iodobacter;
Methyloceanibacter	0	0	0	0	0	0	0	0	0	0	0	0	0	0	0	0	0	0	0	0	0	2.37E-05	0	2.37E-05	0	0	0	0	0	0	0	0	0	0	0	0	k__Bacteria;p__Proteobacteria;c__Alphaproteobacteria;o__Rhizobiales;f__unidentified_Rhizobiales;g__Methyloceanibacter;
Ureibacillus	0	0	0	7.11E-05	0	0	2.37E-05	0	0	2.37E-05	0	0	0	0	2.37E-05	0	0	0	0	0	0	0	0	0	0	0	0	0	4.74E-05	0	0	4.74E-05	2.37E-05	0	0	0	k__Bacteria;p__Firmicutes;c__Bacilli;o__Bacillales;f__Bacillaceae;g__Ureibacillus;
Marinospirillum	0	0	0	0	0	0	2.37E-05	0	0	0	0	0	0	0	0	0	0	0	0	0	0	0	0	0	9.48E-05	0	2.37E-05	0	0	0	0	0	0	0	0	0	k__Bacteria;p__Proteobacteria;c__Gammaproteobacteria;o__Oceanospirillales;f__Halomonadaceae;g__Marinospirillum;
Ktedonobacter	0	0	0	0	0	2.37E-05	0	0	0	4.74E-05	0	0	2.37E-05	2.37E-05	0	0	0	0	0	0	0	0	4.74E-05	2.37E-05	0	0	0	9.48E-05	0	0	0	0	0	0	0	0	k__Bacteria;p__Chloroflexi;c__Ktedonobacteria;o__Ktedonobacterales;f__Ktedonobacteraceae;g__Ktedonobacter;
Alkaliphilus	0	0	0	4.74E-05	0	0	0	0	0	0	0	7.11E-05	0	0	0	0	0	4.74E-05	0	0	0	0	0	0	0	0	0	0	0	0	2.37E-05	0	0	0	0	0	k__Bacteria;p__Firmicutes;c__Clostridia;o__Clostridiales;f__unidentified_Clostridiales;g__Alkaliphilus;
Leptospirillum	0	0	0	0	0	0	0	0	0	0	0	0	0	0	0	0	0	0	0	0	0	0	0	0	0	0	0	0	0	0	9.48E-05	0	0	7.11E-05	0	0	k__Bacteria;p__Nitrospirae;c__Nitrospira;o__Nitrospirales;f__Nitrospiraceae;g__Leptospirillum;
Simonsiella	0	0	0	0	0	0	0	0	0	0	0	0	0	0	0	0	0	0	0	0	0	9.48E-05	0	0	0	0	0	0	0	2.37E-05	0	0	0	0	0	0	k__Bacteria;p__Proteobacteria;c__Gammaproteobacteria;o__unidentified_Gammaproteobacteria;f__Neisseriaceae;g__Simonsiella;
Methanosphaera	0	0	0	0	9.48E-05	0	0	0	0	0	0	0	0	0	0	0	0	0	0	0	0	0	0	0	0	0	0	0	0	0	0	0	0	0	0	0	k__Archaea;p__Euryarchaeota;c__Methanobacteria;o__Methanobacteriales;f__Methanobacteriaceae;g__Methanosphaera;
Sulfurovum	0	0	0	0	0	0	0	0	0	0	0	0	0	0	0	0	0	0	0	0	0	0	0	0	0	0	0	0	0	0	0	0	0	0	0	0	k__Bacteria;p__unidentified_Bacteria;c__unidentified_Bacteria;o__Campylobacterales;f__unidentified_Campylobacterales;g__Sulfurovum;
Izimaplasma	0	0	0	0	0	0	0	0	0	0	0	0	0	0	0	0	0	0	0	0	0	7.11E-05	0	0	0	0	0	0	0	0	0	0	0	0	0	0	k__Bacteria;p__Tenericutes;c__Mollicutes;o__unidentified_Mollicutes;f__unidentified_Mollicutes;g__Izimaplasma;
Rhizobacter	0	4.74E-05	7.11E-05	7.11E-05	4.74E-05	0	0	0	0	0	0	0	0	0	0	0	0	2.37E-05	0	0	0	0	0	0	0	4.74E-05	0	0	0	0	0	0	0	0	0	0	k__Bacteria;p__Proteobacteria;c__Gammaproteobacteria;o__unidentified_Gammaproteobacteria;f__Burkholderiaceae;g__Rhizobacter;
Acidaminobacter	0	0	0	0	0	0	4.74E-05	0	0	0	7.11E-05	0	2.37E-05	0	0	7.11E-05	0	0	0	0	0	0	0	0	2.37E-05	0	2.37E-05	0	0	0	2.37E-05	0	0	0	0	0	k__Bacteria;p__Firmicutes;c__Clostridia;o__Clostridiales;f__unidentified_Clostridiales;g__Acidaminobacter;
Ferrimicrobium	0	0	0	0	0	0	0	0	0	0	0	0	4.74E-05	0	7.11E-05	0	0	0	0	0	0	0	0	0	0	0	0	0	0	0	0	0	0	0	0	0	k__Bacteria;p__Actinobacteria;c__Acidimicrobiia;o__Acidimicrobiales;f__Acidimicrobiaceae;g__Ferrimicrobium;
Orrella	0	0	0	0	0	0	0	0	0	0	7.11E-05	0	0	4.74E-05	0	0	0	0	0	0	0	0	0	0	0	0	0	0	0	4.74E-05	0	0	0	0	0	0	k__Bacteria;p__Proteobacteria;c__Gammaproteobacteria;o__unidentified_Gammaproteobacteria;f__Burkholderiaceae;g__Orrella;
Petrimonas	0	2.37E-05	0	0	0	0	0	0	0	0	0	2.37E-05	0	0	0	0	0	0	0	0	0	0	0	0	0	0	0	0	0	2.37E-05	0	0	0	0	0	0	k__Bacteria;p__Bacteroidetes;c__Bacteroidia;o__Bacteroidales;f__unidentified_Bacteroidales;g__Petrimonas;
Luteococcus	0	0	0	0	4.74E-05	0	0	0	0	0	0	7.11E-05	0	0	2.37E-05	2.37E-05	0	0	0	0	0	0	0	0	2.37E-05	0	0	0	2.37E-05	0	0	0	0	0	2.37E-05	2.37E-05	k__Bacteria;p__Actinobacteria;c__unidentified_Actinobacteria;o__Propionibacteriales;f__Propionibacteriaceae;g__Luteococcus;
Thermobaculum	7.11E-05	0	0	0	0	0	0	0	0	0	0	0	0	0	0	0	0	0	0	0	0	0	0	0	0	0	0	0	0	0	0	0	0	0	0	0	k__Bacteria;p__Chloroflexi;c__Chloroflexia;o__unidentified_Chloroflexia;f__unidentified_Chloroflexia;g__Thermobaculum;
Kouleothrix	0	4.74E-05	0	2.37E-05	0	0	0	0	2.37E-05	0	0	0	0	0	0	0	0	0	0	0	0	0	0	0	0	0	0	0	0	0	0	2.37E-05	0	0	0	2.37E-05	k__Bacteria;p__Chloroflexi;c__Chloroflexia;o__Chloroflexales;f__Roseiflexaceae;g__Kouleothrix;
Arsenophonus	0	0	0	7.11E-05	0	0	0	0	0	0	0	0	0	0	0	0	0	0	2.37E-05	0	0	0	0	0	2.37E-05	0	0	0	0	4.74E-05	0	0	0	0	0	0	k__Bacteria;p__Proteobacteria;c__Gammaproteobacteria;o__Enterobacteriales;f__Enterobacteriaceae;g__Arsenophonus;
Salinimicrobium	0	0	0	0	0	0	0	0	0	0	0	0	0	0	0	0	0	2.37E-05	0	0	0	2.37E-05	0	0	0	4.74E-05	0	0	0	0	0	2.37E-05	0	0	0	0	k__Bacteria;p__Bacteroidetes;c__Bacteroidia;o__Flavobacteriales;f__Flavobacteriaceae;g__Salinimicrobium;
Proteiniphilum	4.74E-05	0	0	0	7.11E-05	0	0	0	0	0	0	4.74E-05	0	0	0	0	0	7.11E-05	0	0	0	0	0	0	0	0	0	0	0	2.37E-05	0	0	0	0	0	0	k__Bacteria;p__Bacteroidetes;c__Bacteroidia;o__Bacteroidales;f__unidentified_Bacteroidales;g__Proteiniphilum;
Candidatus_Soleaferrea	0	0	0	0	0	0	0	0	0	0	0	0	0	0	0	0	0	2.37E-05	0	0	0	0	7.11E-05	0	0	0	0	0	0	0	0	0	0	0	0	0	k__Bacteria;p__Firmicutes;c__Clostridia;o__Clostridiales;f__Ruminococcaceae;g__Candidatus_Soleaferrea;
Thiomonas	0	0	0	0	0	0	0	0	0	0	0	0	7.11E-05	0	0	7.11E-05	0	0	0	0	2.37E-05	0	0	0	0	0	0	0	0	0	0	0	0	0	0	0	k__Bacteria;p__Proteobacteria;c__Gammaproteobacteria;o__unidentified_Gammaproteobacteria;f__Burkholderiaceae;g__Thiomonas;
Opitutus	0	0	0	0	0	0	0	0	0	0	0	0	0	0	0	2.37E-05	0	0	4.74E-05	4.74E-05	0	0	0	0	0	0	0	0	0	2.37E-05	0	0	0	0	0	0	k__Bacteria;p__Verrucomicrobia;c__Verrucomicrobiae;o__Opitutales;f__Opitutaceae;g__Opitutus;
Muribaculum	0	0	0	0	4.74E-05	0	0	0	0	0	0	0	0	0	4.74E-05	0	0	0	2.37E-05	0	0	0	0	2.37E-05	0	2.37E-05	0	2.37E-05	0	0	0	0	0	0	0	0	k__Bacteria;p__Bacteroidetes;c__Bacteroidia;o__Bacteroidales;f__Muribaculaceae;g__Muribaculum;
Beggiatoa	0	0	0	0	0	0	0	0	0	0	0	0	0	0	0	0	0	4.74E-05	0	0	0	0	0	0	0	0	0	0	0	0	0	0	0	0	0	0	k__Bacteria;p__Proteobacteria;c__Gammaproteobacteria;o__Beggiatoales;f__Beggiatoaceae;g__Beggiatoa;
Anaerovibrio	2.37E-05	0	0	0	0	0	0	0	0	0	0	0	0	0	0	0	0	0	0	0	0	0	0	0	0	0	0	0	0	0	0	0	0	0	0	0	k__Bacteria;p__Firmicutes;c__Negativicutes;o__Selenomonadales;f__Veillonellaceae;g__Anaerovibrio;
Chryseolinea	0	0	0	0	0	0	0	0	0	7.11E-05	0	0	2.37E-05	0	0	0	0	0	0	2.37E-05	0	7.11E-05	7.11E-05	0	0	0	0	7.11E-05	0	7.11E-05	0	0	4.74E-05	0	0	4.74E-05	k__Bacteria;p__Bacteroidetes;c__Bacteroidia;o__Cytophagales;f__Microscillaceae;g__Chryseolinea;
Desulforhabdus	0	0	0	0	0	0	0	0	0	0	0	0	0	0	0	0	0	0	0	0	0	7.11E-05	0	0	0	0	0	0	0	0	0	0	0	0	0	0	k__Bacteria;p__Proteobacteria;c__Deltaproteobacteria;o__Syntrophobacterales;f__Syntrophobacteraceae;g__Desulforhabdus;
Ancalomicrobium	0	0	0	0	0	0	0	0	7.11E-05	0	0	0	0	0	0	0	0	0	0	0	0	0	0	0	0	0	0	0	0	0	0	0	0	0	0	2.37E-05	k__Bacteria;p__Proteobacteria;c__Alphaproteobacteria;o__Rhizobiales;f__unidentified_Rhizobiales;g__Ancalomicrobium;
Pedosphaera	0	0	7.11E-05	2.37E-05	0	0	0	0	0	0	0	0	0	0	0	0	0	0	0	0	0	0	0	0	0	0	0	0	0	0	0	0	2.37E-05	0	0	0	k__Bacteria;p__Verrucomicrobia;c__Verrucomicrobiae;o__unidentified_Verrucomicrobiae;f__unidentified_Verrucomicrobiae;g__Pedosphaera;
unidentified_Pseudonocardiaceae	0	0	0	0	0	0	0	0	0	0	0	0	0	0	0	0	0	0	0	0	0	0	0	0	0	0	2.37E-05	0	0	0	0	0	0	0	0	4.74E-05	k__Bacteria;p__Actinobacteria;c__unidentified_Actinobacteria;o__Pseudonocardiales;f__Pseudonocardiaceae;g__unidentified_Pseudonocardiaceae;
Polycyclovorans	0	0	0	0	0	0	0	0	0	0	4.74E-05	0	0	0	0	0	0	0	0	0	0	7.11E-05	0	0	0	0	0	0	0	0	0	0	0	0	0	0	k__Bacteria;p__Proteobacteria;c__Gammaproteobacteria;o__Salinisphaerales;f__Solimonadaceae;g__Polycyclovorans;
Treponema	0	0	0	0	0	0	0	0	0	0	0	0	0	0	0	0	0	0	0	0	0	0	0	0	0	0	0	0	0	0	0	0	0	0	0	0	k__Bacteria;p__Spirochaetes;c__Spirochaetia;o__Spirochaetales;f__Spirochaetaceae;g__Treponema;
Lacibacterium	0	0	0	0	0	0	0	0	0	0	0	0	0	0	0	0	0	7.11E-05	0	0	4.74E-05	0	0	0	0	0	0	0	0	0	0	0	0	0	0	0	k__Bacteria;p__Proteobacteria;c__Alphaproteobacteria;o__unidentified_Alphaproteobacteria;f__unidentified_Alphaproteobacteria;g__Lacibacterium;
Catenisphaera	0	4.74E-05	0	0	0	0	0	0	0	0	0	7.11E-05	0	0	4.74E-05	0	0	0	0	0	0	0	0	2.37E-05	0	0	0	2.37E-05	0	0	0	0	0	0	0	0	k__Bacteria;p__Firmicutes;c__Erysipelotrichia;o__Erysipelotrichales;f__Erysipelotrichaceae;g__Catenisphaera;
Calorithrix	0	0	0	0	0	0	0	0	0	0	0	0	0	0	0	0	0	0	0	0	0	7.11E-05	0	0	0	0	0	0	0	0	0	0	0	0	0	0	k__Bacteria;p__Calditrichaeota;c__unidentified_Calditrichaeota;o__Calditrichales;f__Calditrichaceae;g__Calorithrix;
Leptothrix	0	0	2.37E-05	0	0	0	0	0	0	0	7.11E-05	4.74E-05	0	0	0	2.37E-05	0	0	0	0	0	0	0	0	0	0	0	0	2.37E-05	0	4.74E-05	0	0	0	0	0	k__Bacteria;p__Proteobacteria;c__Gammaproteobacteria;o__unidentified_Gammaproteobacteria;f__Burkholderiaceae;g__Leptothrix;
unidentified_Balneolaceae	0	0	0	0	0	0	0	0	0	0	0	0	0	0	0	0	0	0	0	0	0	0	0	0	0	0	0	0	4.74E-05	0	0	0	0	0	0	0	k__Bacteria;p__Bacteroidetes;c__Rhodothermia;o__Balneolales;f__Balneolaceae;g__unidentified_Balneolaceae;
Armatimonas	0	0	0	0	0	0	0	0	0	0	0	0	0	0	0	0	0	0	0	0	0	0	0	0	0	0	0	0	4.74E-05	0	0	0	0	0	0	0	k__Bacteria;p__Armatimonadetes;c__Armatimonadia;o__Armatimonadales;f__Armatimonadaceae;g__Armatimonas;
Desulfatiglans	0	0	0	0	0	0	0	0	0	0	0	0	0	0	0	0	0	0	0	0	0	0	0	0	0	0	0	0	0	0	0	0	0	0	0	0	k__Bacteria;p__Proteobacteria;c__Deltaproteobacteria;o__Desulfarculales;f__Desulfarculaceae;g__Desulfatiglans;
Polaribacter	0	0	0	0	0	0	0	0	0	0	0	0	0	0	0	0	0	0	0	0	2.37E-05	0	0	0	2.37E-05	0	0	0	4.74E-05	0	0	0	0	0	0	0	k__Bacteria;p__Bacteroidetes;c__Bacteroidia;o__Flavobacteriales;f__Flavobacteriaceae;g__Polaribacter;
Thermoanaerobaculum	0	0	0	0	0	0	0	0	0	0	0	0	0	0	0	0	0	0	0	0	0	0	0	0	0	0	0	0	0	0	0	0	0	0	0	0	k__Bacteria;p__Acidobacteria;c__unidentified_Acidobacteria;o__unidentified_Acidobacteria;f__unidentified_Acidobacteria;g__Thermoanaerobaculum;
Alkalibacillus	0	0	0	0	0	0	0	0	0	0	4.74E-05	0	0	0	0	0	0	7.11E-05	0	0	0	0	0	0	0	0	0	0	0	0	0	0	0	0	0	0	k__Bacteria;p__Firmicutes;c__Bacilli;o__Bacillales;f__Bacillaceae;g__Alkalibacillus;
unidentified_Anaerolineaceae	0	0	0	0	0	0	0	0	0	0	0	0	4.74E-05	0	7.11E-05	0	0	0	0	0	0	0	0	0	0	4.74E-05	0	2.37E-05	0	7.11E-05	0	4.74E-05	0	4.74E-05	0	0	k__Bacteria;p__Chloroflexi;c__Anaerolineae;o__Anaerolineales;f__Anaerolineaceae;g__unidentified_Anaerolineaceae;
Algicola	0	0	0	0	0	0	2.37E-05	0	0	0	0	0	0	0	0	0	0	0	0	0	0	4.74E-05	0	0	2.37E-05	0	4.74E-05	0	4.74E-05	0	0	0	0	0	0	0	k__Bacteria;p__Proteobacteria;c__Gammaproteobacteria;o__Alteromonadales;f__Pseudoalteromonadaceae;g__Algicola;
Sphingoaurantiacus	7.11E-05	0	0	0	0	0	4.74E-05	0	0	2.37E-05	0	0	0	0	0	0	0	0	0	0	0	0	0	0	0	0	0	0	7.11E-05	0	0	2.37E-05	0	0	0	0	k__Bacteria;p__Proteobacteria;c__Alphaproteobacteria;o__Sphingomonadales;f__Sphingomonadaceae;g__Sphingoaurantiacus;
Crassaminicella	0	0	0	0	0	0	0	0	0	0	0	0	0	0	0	0	0	0	0	0	0	0	0	0	0	0	0	0	0	0	0	0	0	0	0	0	k__Bacteria;p__Firmicutes;c__Clostridia;o__Clostridiales;f__unidentified_Clostridiales;g__Crassaminicella;
Desulfovirga	0	0	0	0	0	0	0	0	0	0	0	0	0	0	0	0	0	0	0	0	0	0	0	0	0	0	0	0	0	0	0	0	0	0	0	0	k__Bacteria;p__Proteobacteria;c__Deltaproteobacteria;o__Syntrophobacterales;f__Syntrophobacteraceae;g__Desulfovirga;
Desulfomonile	0	0	0	0	0	0	0	0	0	0	0	0	0	0	0	0	7.11E-05	0	0	0	0	0	0	0	0	0	0	0	0	0	0	0	0	0	0	0	k__Bacteria;p__Proteobacteria;c__Deltaproteobacteria;o__Syntrophobacterales;f__Syntrophaceae;g__Desulfomonile;
Candidatus_Nitrosotalea	0	0	0	0	0	0	0	0	0	0	0	0	0	0	0	0	0	7.11E-05	0	0	0	0	0	0	0	0	0	0	0	0	0	0	0	0	0	0	k__Archaea;p__Thaumarchaeota;c__Nitrososphaeria;o__unidentified_Nitrososphaeria;f__unidentified_Nitrososphaeria;g__Candidatus_Nitrosotalea;
Salinicola	0	0	0	0	0	0	0	0	0	0	0	0	0	0	0	0	0	2.37E-05	0	0	0	0	0	0	0	0	0	0	0	0	0	0	0	2.37E-05	0	0	k__Bacteria;p__Proteobacteria;c__Gammaproteobacteria;o__Oceanospirillales;f__Halomonadaceae;g__Salinicola;
Oceanicaulis	0	0	0	0	0	0	0	0	0	0	0	0	0	0	0	0	0	0	0	0	0	7.11E-05	0	0	0	0	0	0	0	0	0	0	0	0	0	0	k__Bacteria;p__Proteobacteria;c__Alphaproteobacteria;o__Caulobacterales;f__Hyphomonadaceae;g__Oceanicaulis;
Terribacillus	0	0	0	0	0	0	0	2.37E-05	2.37E-05	0	2.37E-05	0	4.74E-05	0	0	0	0	0	0	0	0	0	0	0	0	0	0	0	0	0	0	0	0	2.37E-05	0	0	k__Bacteria;p__Firmicutes;c__Bacilli;o__Bacillales;f__Bacillaceae;g__Terribacillus;
Dethiobacter	0	0	0	0	0	0	0	0	0	0	0	0	0	0	0	0	0	0	0	0	0	0	0	0	0	0	0	0	0	0	0	0	0	0	0	0	k__Bacteria;p__Firmicutes;c__Clostridia;o__Clostridiales;f__Syntrophomonadaceae;g__Dethiobacter;
Psychrosphaera	0	0	0	0	0	0	0	0	0	0	0	0	0	0	0	0	0	0	0	0	0	7.11E-05	0	0	0	0	0	0	2.37E-05	0	0	0	0	0	0	0	k__Bacteria;p__Proteobacteria;c__Gammaproteobacteria;o__Alteromonadales;f__Pseudoalteromonadaceae;g__Psychrosphaera;
Sulfurifustis	0	0	0	0	0	0	0	0	0	0	0	0	0	0	0	0	0	0	0	0	0	0	0	0	0	0	0	0	0	0	7.11E-05	0	0	0	0	0	k__Bacteria;p__Proteobacteria;c__Gammaproteobacteria;o__Acidiferrobacterales;f__Acidiferrobacteraceae;g__Sulfurifustis;
unidentified_Rhodocyclaceae	0	0	0	0	0	0	0	0	0	0	0	4.74E-05	0	0	4.74E-05	0	0	7.11E-05	0	0	0	0	0	0	0	0	0	0	4.74E-05	0	0	0	0	0	0	0	k__Bacteria;p__Proteobacteria;c__Gammaproteobacteria;o__unidentified_Gammaproteobacteria;f__Rhodocyclaceae;g__unidentified_Rhodocyclaceae;
Arcticibacter	0	0	0	0	0	0	0	0	0	0	0	0	0	0	0	2.37E-05	0	0	0	0	4.74E-05	7.11E-05	0	0	0	0	0	0	0	2.37E-05	0	0	0	0	0	0	k__Bacteria;p__Bacteroidetes;c__Bacteroidia;o__Sphingobacteriales;f__Sphingobacteriaceae;g__Arcticibacter;
Parvibaculum	4.74E-05	0	0	0	0	0	0	0	0	0	0	0	4.74E-05	0	0	0	0	0	0	0	0	0	0	0	0	7.11E-05	0	0	0	0	0	0	0	0	0	0	k__Bacteria;p__Proteobacteria;c__Alphaproteobacteria;o__unidentified_Alphaproteobacteria;f__unidentified_Alphaproteobacteria;g__Parvibaculum;
Sorangium	0	0	0	0	0	0	0	0	0	0	0	0	0	0	0	0	0	0	0	0	0	0	0	0	0	0	0	0	0	0	0	0	0	0	0	0	k__Bacteria;p__Proteobacteria;c__Deltaproteobacteria;o__Myxococcales;f__Polyangiaceae;g__Sorangium;
Denitratisoma	0	0	0	0	4.74E-05	0	0	0	0	0	0	0	0	0	0	0	0	0	0	0	0	0	0	0	0	0	0	0	0	0	0	0	0	0	0	7.11E-05	k__Bacteria;p__Proteobacteria;c__Gammaproteobacteria;o__unidentified_Gammaproteobacteria;f__Rhodocyclaceae;g__Denitratisoma;
Pseudoxanthobacter	4.74E-05	0	0	0	0	0	0	0	0	0	0	0	0	0	0	0	0	0	0	0	0	0	4.74E-05	0	0	0	0	2.37E-05	0	7.11E-05	0	0	0	0	0	0	k__Bacteria;p__Proteobacteria;c__Alphaproteobacteria;o__Rhizobiales;f__Xanthobacteraceae;g__Pseudoxanthobacter;
Anaerovorax	0	0	0	0	0	0	0	0	0	0	2.37E-05	0	4.74E-05	0	0	2.37E-05	0	0	0	0	0	2.37E-05	0	0	0	2.37E-05	0	0	4.74E-05	0	0	0	0	0	0	0	k__Bacteria;p__Firmicutes;c__Clostridia;o__Clostridiales;f__unidentified_Clostridiales;g__Anaerovorax;
Litorilinea	0	0	0	0	0	0	0	0	0	0	0	0	0	0	0	0	0	0	0	0	0	0	0	0	0	0	0	0	0	0	0	0	0	0	0	0	k__Bacteria;p__Chloroflexi;c__Anaerolineae;o__Caldilineales;f__Caldilineaceae;g__Litorilinea;
Pseudogracilibacillus	0	0	0	0	7.11E-05	0	2.37E-05	0	0	0	0	0	0	0	0	0	0	0	0	0	0	0	0	0	0	0	7.11E-05	0	0	0	0	0	0	0	0	0	k__Bacteria;p__Firmicutes;c__Bacilli;o__Bacillales;f__Bacillaceae;g__Pseudogracilibacillus;
Stella	0	0	0	0	0	0	0	0	0	0	0	0	0	0	0	0	0	0	0	0	0	0	0	0	0	0	0	0	0	2.37E-05	0	0	0	0	0	0	k__Bacteria;p__Proteobacteria;c__Alphaproteobacteria;o__unidentified_Alphaproteobacteria;f__unidentified_Alphaproteobacteria;g__Stella;
Acholeplasma	0	0	2.37E-05	0	0	0	0	0	0	0	4.74E-05	0	0	0	0	0	0	0	0	0	0	0	0	0	0	7.11E-05	0	0	0	4.74E-05	0	0	2.37E-05	0	0	0	k__Bacteria;p__Tenericutes;c__Mollicutes;o__Acholeplasmatales;f__Acholeplasmataceae;g__Acholeplasma;
Pelosinus	0	0	0	0	0	0	7.11E-05	0	0	0	0	0	0	0	0	0	0	0	0	0	0	0	0	0	4.74E-05	0	2.37E-05	0	0	0	0	0	0	0	0	0	k__Bacteria;p__Firmicutes;c__Negativicutes;o__Selenomonadales;f__Veillonellaceae;g__Pelosinus;
Ruminobacter	0	0	0	0	0	0	2.37E-05	0	0	0	0	0	0	0	0	0	0	0	7.11E-05	0	0	0	2.37E-05	0	0	0	0	2.37E-05	0	4.74E-05	0	0	0	0	0	0	k__Bacteria;p__Proteobacteria;c__Gammaproteobacteria;o__Aeromonadales;f__Succinivibrionaceae;g__Ruminobacter;
Owenweeksia	0	0	0	0	0	0	0	0	0	0	0	0	0	0	0	0	0	0	0	0	0	7.11E-05	0	0	0	0	0	0	0	0	0	0	0	0	0	0	k__Bacteria;p__Bacteroidetes;c__Bacteroidia;o__Flavobacteriales;f__Cryomorphaceae;g__Owenweeksia;
Crocinitomix	0	0	0	0	0	0	0	0	0	0	0	0	0	0	0	0	0	0	0	0	0	7.11E-05	0	0	0	0	0	0	0	0	0	0	0	0	0	0	k__Bacteria;p__Bacteroidetes;c__Bacteroidia;o__Flavobacteriales;f__Crocinitomicaceae;g__Crocinitomix;
Candidatus_Bealeia	0	2.37E-05	0	0	0	0	0	0	0	0	0	0	0	0	0	0	0	0	0	0	0	0	0	0	0	0	0	0	0	0	0	0	0	0	0	0	k__Bacteria;p__Proteobacteria;c__Alphaproteobacteria;o__Holosporales;f__Holosporaceae;g__Candidatus_Bealeia;
Wolbachia	4.74E-05	0	0	7.11E-05	0	0	0	0	0	4.74E-05	0	0	0	0	0	0	0	0	0	7.11E-05	0	0	2.37E-05	0	0	0	2.37E-05	4.74E-05	0	0	0	0	0	0	0	2.37E-05	k__Bacteria;p__Proteobacteria;c__Alphaproteobacteria;o__Rickettsiales;f__Anaplasmataceae;g__Wolbachia;
Candidatus_Ovatusbacter	0	0	0	0	0	0	4.74E-05	0	0	0	2.37E-05	0	0	0	0	0	0	4.74E-05	0	0	0	0	4.74E-05	0	0	7.11E-05	0	4.74E-05	0	0	0	0	0	0	0	0	k__Bacteria;p__Proteobacteria;c__Gammaproteobacteria;o__unidentified_Gammaproteobacteria;f__unidentified_Gammaproteobacteria;g__Candidatus_Ovatusbacter;
Candidatus_Entotheonella	0	0	0	0	0	0	0	0	0	7.11E-05	0	0	0	0	0	0	0	0	0	0	0	0	0	0	4.74E-05	0	0	0	0	0	0	0	0	0	0	2.37E-05	k__Bacteria;p__unidentified_Bacteria;c__unidentified_Bacteria;o__unidentified_Bacteria;f__unidentified_Bacteria;g__Candidatus_Entotheonella;
Corallococcus	0	4.74E-05	2.37E-05	0	0	0	0	0	0	0	0	0	0	0	0	0	0	0	0	0	0	0	0	0	0	0	2.37E-05	0	0	0	0	0	0	0	0	0	k__Bacteria;p__Proteobacteria;c__Deltaproteobacteria;o__Myxococcales;f__Myxococcaceae;g__Corallococcus;
Pygmaiobacter	0	0	0	0	0	0	0	0	0	0	0	0	0	0	0	0	0	0	0	0	0	0	0	0	0	0	0	0	0	0	0	0	0	0	0	0	k__Bacteria;p__Firmicutes;c__Clostridia;o__Clostridiales;f__Ruminococcaceae;g__Pygmaiobacter;
Nitrosococcus	0	2.37E-05	4.74E-05	0	0	0	0	0	0	0	0	0	0	0	0	0	0	0	2.37E-05	0	0	0	0	0	0	0	0	0	0	0	0	0	0	0	2.37E-05	0	k__Bacteria;p__Proteobacteria;c__Gammaproteobacteria;o__unidentified_Gammaproteobacteria;f__unidentified_Gammaproteobacteria;g__Nitrosococcus;
Natronomonas	0	0	0	0	0	0	0	0	0	0	0	0	0	0	0	0	0	0	0	0	0	0	0	0	0	0	0	0	0	0	0	0	0	0	0	0	k__Archaea;p__Euryarchaeota;c__Halobacteria;o__Halobacteriales;f__unidentified_Halobacteriales;g__Natronomonas;
Anaerosalibacter	0	0	0	0	0	0	0	0	0	0	0	0	0	0	0	0	0	0	0	0	0	0	0	0	0	0	0	0	0	0	0	0	0	0	0	0	k__Bacteria;p__Firmicutes;c__Clostridia;o__Clostridiales;f__unidentified_Clostridiales;g__Anaerosalibacter;
Elstera	7.11E-05	0	0	0	0	0	0	0	0	0	0	0	0	0	0	0	0	0	0	0	0	0	2.37E-05	0	0	0	0	0	0	0	0	0	0	0	0	0	k__Bacteria;p__Proteobacteria;c__Alphaproteobacteria;o__unidentified_Alphaproteobacteria;f__unidentified_Alphaproteobacteria;g__Elstera;
Agaribacter	0	0	0	0	0	0	0	0	0	0	0	0	0	0	0	0	0	0	0	0	2.37E-05	0	0	0	0	0	0	0	0	0	0	0	0	0	0	0	k__Bacteria;p__Proteobacteria;c__Gammaproteobacteria;o__Alteromonadales;f__Alteromonadaceae;g__Agaribacter;
Azoarcus	0	0	0	0	0	0	0	7.11E-05	0	2.37E-05	0	0	0	0	0	4.74E-05	0	0	0	7.11E-05	0	0	0	0	0	0	0	0	0	0	0	0	0	0	0	0	k__Bacteria;p__Proteobacteria;c__Gammaproteobacteria;o__unidentified_Gammaproteobacteria;f__Rhodocyclaceae;g__Azoarcus;
Candidatus_Symbiothrix	0	0	0	0	0	0	0	0	0	0	0	0	0	0	0	0	0	0	0	0	0	0	0	0	0	0	0	0	0	0	0	0	0	0	0	0	k__Bacteria;p__Bacteroidetes;c__Bacteroidia;o__Bacteroidales;f__unidentified_Bacteroidales;g__Candidatus_Symbiothrix;
Frischella	0	0	0	0	0	0	0	2.37E-05	0	0	0	0	0	0	0	2.37E-05	0	0	0	0	0	0	0	0	0	0	0	0	2.37E-05	0	0	0	0	2.37E-05	0	0	k__Bacteria;p__Proteobacteria;c__Gammaproteobacteria;o__Orbales;f__Orbaceae;g__Frischella;
Methylomonas	0	0	0	0	0	0	0	0	0	0	0	0	0	0	0	0	0	0	0	0	0	0	0	0	0	0	0	0	0	0	0	0	0	0	0	0	k__Bacteria;p__Proteobacteria;c__Gammaproteobacteria;o__Methylococcales;f__unidentified_Methylococcales;g__Methylomonas;
Ignatzschineria	0	0	7.11E-05	2.37E-05	0	0	2.37E-05	0	0	0	0	0	0	0	0	0	0	0	0	0	0	0	0	0	0	0	0	0	0	0	0	0	0	0	0	0	k__Bacteria;p__Proteobacteria;c__Gammaproteobacteria;o__Cardiobacteriales;f__unidentified_Cardiobacteriales;g__Ignatzschineria;
Waddlia	0	0	0	0	0	0	0	0	0	0	0	0	0	0	0	0	0	0	0	0	0	4.74E-05	0	0	0	0	0	0	0	0	7.11E-05	0	0	0	0	0	k__Bacteria;p__Chlamydiae;c__unidentified_Chlamydiae;o__Chlamydiales;f__Waddliaceae;g__Waddlia;
Peptoanaerobacter	0	2.37E-05	0	0	0	0	0	0	0	0	0	4.74E-05	0	0	0	0	0	0	0	0	0	0	0	0	0	0	0	0	0	0	0	0	0	0	0	0	k__Bacteria;p__Firmicutes;c__Clostridia;o__Clostridiales;f__Peptostreptococcaceae;g__Peptoanaerobacter;
Magnetovibrio	0	0	0	0	0	0	0	0	0	0	0	0	0	0	0	0	0	0	7.11E-05	0	0	0	0	0	0	0	0	0	0	0	0	0	0	0	0	0	k__Bacteria;p__Proteobacteria;c__Alphaproteobacteria;o__Rhodospirillales;f__unidentified_Rhodospirillales;g__Magnetovibrio;
Propionivibrio	0	0	0	0	0	0	0	0	0	0	0	0	0	0	0	4.74E-05	2.37E-05	0	0	0	0	7.11E-05	0	0	0	0	0	0	0	0	0	0	0	0	0	0	k__Bacteria;p__Proteobacteria;c__Gammaproteobacteria;o__unidentified_Gammaproteobacteria;f__Rhodocyclaceae;g__Propionivibrio;
Pseudobacteroides	0	0	7.11E-05	0	0	0	2.37E-05	0	0	0	0	0	0	0	0	0	0	0	0	0	2.37E-05	0	0	0	4.74E-05	0	2.37E-05	0	0	0	0	0	0	0	0	0	k__Bacteria;p__Firmicutes;c__Clostridia;o__Clostridiales;f__Ruminococcaceae;g__Pseudobacteroides;
Thiothrix	0	0	0	0	0	0	2.37E-05	0	0	0	0	0	0	0	0	0	0	0	0	0	0	0	0	0	0	0	0	0	0	0	0	0	0	0	0	0	k__Bacteria;p__Proteobacteria;c__Gammaproteobacteria;o__Thiotrichales;f__Thiotrichaceae;g__Thiothrix;
Fimbriiglobus	0	0	0	0	0	0	0	0	0	0	0	0	0	0	0	0	0	0	0	0	0	0	0	0	0	0	0	0	0	0	0	0	0	0	0	0	k__Bacteria;p__Planctomycetes;c__Planctomycetacia;o__unidentified_Planctomycetacia;f__Gemmataceae;g__Fimbriiglobus;
Actinoallomurus	0	0	0	0	0	0	0	0	2.37E-05	0	0	0	0	0	0	0	0	0	0	0	0	0	0	0	0	2.37E-05	0	0	0	0	0	0	0	0	0	0	k__Bacteria;p__Actinobacteria;c__unidentified_Actinobacteria;o__Streptosporangiales;f__Thermomonosporaceae;g__Actinoallomurus;
Desulfobulbus	0	0	0	0	0	0	4.74E-05	0	0	7.11E-05	0	0	0	0	0	0	0	0	0	0	0	0	4.74E-05	7.11E-05	0	0	0	4.74E-05	0	2.37E-05	0	0	0	0	0	0	k__Bacteria;p__Proteobacteria;c__Deltaproteobacteria;o__Desulfobacterales;f__Desulfobulbaceae;g__Desulfobulbus;
Natronobacillus	0	0	0	0	0	0	0	0	0	0	0	2.37E-05	0	0	7.11E-05	0	0	0	0	0	0	0	0	0	0	0	0	0	0	0	0	0	0	0	0	0	k__Bacteria;p__Firmicutes;c__Bacilli;o__Bacillales;f__Bacillaceae;g__Natronobacillus;
Syntrophomonas	0	0	0	0	0	0	0	0	0	0	0	0	0	0	0	0	0	0	0	0	0	0	0	0	0	0	0	0	0	0	7.11E-05	0	0	0	0	0	k__Bacteria;p__Firmicutes;c__Clostridia;o__Clostridiales;f__Syntrophomonadaceae;g__Syntrophomonas;
Scardovia	0	0	0	0	0	0	0	0	0	4.74E-05	4.74E-05	0	0	7.11E-05	0	0	0	0	0	0	0	0	0	0	0	0	0	0	0	0	0	0	0	0	0	0	k__Bacteria;p__Actinobacteria;c__unidentified_Actinobacteria;o__Bifidobacteriales;f__Bifidobacteriaceae;g__Scardovia;
Thermosporothrix	0	2.37E-05	0	0	0	0	0	0	0	0	0	0	0	0	0	0	0	0	0	0	0	0	0	0	0	0	0	2.37E-05	0	0	0	0	0	0	0	0	k__Bacteria;p__Chloroflexi;c__Ktedonobacteria;o__Ktedonobacterales;f__Ktedonobacteraceae;g__Thermosporothrix;
Candidatus_Endomicrobium	0	0	0	0	0	0	0	0	0	0	0	0	0	0	0	0	0	4.74E-05	0	0	0	0	0	0	0	0	0	0	4.74E-05	0	0	0	0	0	0	0	k__Bacteria;p__Elusimicrobia;c__Endomicrobia;o__Endomicrobiales;f__Endomicrobiaceae;g__Candidatus_Endomicrobium;
Actinotignum	0	0	0	0	0	0	0	0	0	0	0	0	0	0	0	0	0	0	0	0	0	0	0	0	7.11E-05	0	0	0	0	0	0	0	0	0	0	0	k__Bacteria;p__Actinobacteria;c__unidentified_Actinobacteria;o__Actinomycetales;f__Actinomycetaceae;g__Actinotignum;
Henriciella	0	0	0	0	0	0	0	0	0	0	0	0	0	0	0	0	0	0	0	0	0	2.37E-05	0	0	0	0	0	0	0	0	0	0	0	2.37E-05	0	0	k__Bacteria;p__Proteobacteria;c__Alphaproteobacteria;o__Caulobacterales;f__Hyphomonadaceae;g__Henriciella;
Paludisphaera	0	0	0	0	0	0	0	0	0	0	0	0	0	0	0	0	0	0	0	0	0	0	0	0	0	0	0	0	0	0	0	0	0	2.37E-05	0	2.37E-05	k__Bacteria;p__Planctomycetes;c__Planctomycetacia;o__unidentified_Planctomycetacia;f__Isosphaeraceae;g__Paludisphaera;
Lacunisphaera	0	0	2.37E-05	0	0	0	0	0	0	0	0	0	0	0	0	0	0	0	0	0	0	0	0	0	0	0	0	0	0	0	0	0	0	0	0	0	k__Bacteria;p__Verrucomicrobia;c__Verrucomicrobiae;o__Opitutales;f__Opitutaceae;g__Lacunisphaera;
Metallibacterium	0	0	4.74E-05	0	0	0	0	0	0	0	0	0	0	0	0	0	0	0	0	0	0	0	0	0	0	0	0	0	0	0	0	0	0	0	0	0	k__Bacteria;p__Proteobacteria;c__Gammaproteobacteria;o__Xanthomonadales;f__Rhodanobacteraceae;g__Metallibacterium;
unidentified_Rokubacteria	0	0	0	0	0	0	0	0	0	0	0	0	0	0	0	0	0	4.74E-05	0	4.74E-05	0	0	0	0	0	0	0	0	0	0	0	0	0	0	0	0	k__Bacteria;p__Rokubacteria;c__unidentified_Rokubacteria;o__unidentified_Rokubacteria;f__unidentified_Rokubacteria;g__unidentified_Rokubacteria;
Eggerthia	0	0	0	0	0	0	2.37E-05	0	0	0	0	0	0	0	0	0	0	0	0	0	0	0	0	0	0	0	0	0	0	0	0	0	0	0	0	0	k__Bacteria;p__Firmicutes;c__Erysipelotrichia;o__Erysipelotrichales;f__Erysipelotrichaceae;g__Eggerthia;
Glycomyces	0	0	0	0	0	0	0	0	0	0	0	0	0	0	0	0	0	0	0	0	0	0	0	0	0	0	0	0	0	4.74E-05	4.74E-05	0	0	2.37E-05	0	0	k__Bacteria;p__Actinobacteria;c__unidentified_Actinobacteria;o__Glycomycetales;f__Glycomycetaceae;g__Glycomyces;
Rhodothermus	0	0	0	0	0	0	0	0	0	0	0	0	0	0	0	0	0	0	0	0	0	0	0	0	4.74E-05	0	2.37E-05	0	0	0	0	0	0	0	0	0	k__Bacteria;p__Bacteroidetes;c__Rhodothermia;o__Rhodothermales;f__Rhodothermaceae;g__Rhodothermus;
Sediminispirochaeta	0	0	0	0	0	0	0	0	0	0	0	0	0	0	0	0	0	0	0	0	0	0	4.74E-05	0	0	0	0	0	0	0	0	0	0	0	0	0	k__Bacteria;p__Spirochaetes;c__Spirochaetia;o__Spirochaetales;f__Spirochaetaceae;g__Sediminispirochaeta;
unidentified_Oceanospirillales	0	0	0	0	0	0	0	0	0	0	0	0	0	0	0	0	0	0	0	0	0	0	0	0	0	0	0	0	2.37E-05	0	0	0	0	0	0	0	k__Bacteria;p__Proteobacteria;c__Gammaproteobacteria;o__Oceanospirillales;f__unidentified_Oceanospirillales;g__unidentified_Oceanospirillales;
Panacagrimonas	0	0	0	2.37E-05	0	0	0	0	0	0	0	0	0	0	0	0	0	4.74E-05	0	0	0	0	2.37E-05	0	0	0	0	0	0	0	0	0	0	0	0	0	k__Bacteria;p__Proteobacteria;c__Gammaproteobacteria;o__Salinisphaerales;f__Solimonadaceae;g__Panacagrimonas;
Bradymonas	0	0	0	0	0	0	0	0	0	0	0	0	0	0	0	0	0	0	0	0	0	0	0	0	0	0	0	0	0	0	0	0	0	0	0	0	k__Bacteria;p__Proteobacteria;c__Deltaproteobacteria;o__Bradymonadales;f__Bradymonadaceae;g__Bradymonas;
Amnibacterium	0	0	0	0	0	0	0	0	0	0	0	0	0	0	0	0	0	0	0	0	0	0	2.37E-05	0	0	0	0	0	0	0	0	0	0	0	0	0	k__Bacteria;p__Actinobacteria;c__unidentified_Actinobacteria;o__Micrococcales;f__Microbacteriaceae;g__Amnibacterium;
Desulfobotulus	0	0	0	0	0	0	0	0	0	0	0	0	0	0	0	4.74E-05	0	0	0	0	0	0	0	0	0	0	0	0	0	0	0	0	0	0	0	0	k__Bacteria;p__Proteobacteria;c__Deltaproteobacteria;o__Desulfobacterales;f__Desulfobacteraceae;g__Desulfobotulus;
unidentified_Neisseriaceae	0	4.74E-05	2.37E-05	0	0	0	0	0	0	0	0	0	0	0	0	0	0	0	0	0	0	0	0	0	0	0	0	0	0	0	0	0	0	0	0	0	k__Bacteria;p__Proteobacteria;c__Gammaproteobacteria;o__unidentified_Gammaproteobacteria;f__Neisseriaceae;g__unidentified_Neisseriaceae;
Risungbinella	0	0	0	0	0	0	0	0	0	0	0	0	0	0	0	0	0	0	0	0	0	0	2.37E-05	0	0	0	0	0	0	0	0	0	0	0	0	0	k__Bacteria;p__Firmicutes;c__Bacilli;o__Bacillales;f__Thermoactinomycetaceae;g__Risungbinella;
Eoetvoesia	0	0	4.74E-05	4.74E-05	0	0	4.74E-05	0	4.74E-05	0	0	0	4.74E-05	0	0	0	0	0	0	0	0	0	0	2.37E-05	0	0	0	0	0	0	2.37E-05	0	0	0	0	0	k__Bacteria;p__Proteobacteria;c__Gammaproteobacteria;o__unidentified_Gammaproteobacteria;f__Burkholderiaceae;g__Eoetvoesia;
Syntrophus	0	0	0	0	0	0	0	0	0	2.37E-05	0	2.37E-05	0	0	0	0	0	0	0	2.37E-05	0	0	0	0	0	0	0	4.74E-05	0	0	0	0	0	0	0	0	k__Bacteria;p__Proteobacteria;c__Deltaproteobacteria;o__Syntrophobacterales;f__Syntrophaceae;g__Syntrophus;
Haematomicrobium	0	0	2.37E-05	0	0	0	0	0	0	0	0	0	0	0	0	0	0	0	0	0	0	0	0	0	0	0	0	0	0	0	0	0	0	0	0	0	k__Bacteria;p__Actinobacteria;c__unidentified_Actinobacteria;o__Micrococcales;f__Micrococcaceae;g__Haematomicrobium;
Marixanthomonas	0	0	0	0	0	0	0	0	0	0	0	0	0	0	2.37E-05	0	0	0	0	0	0	0	0	0	0	0	0	0	0	0	0	4.74E-05	0	0	0	0	k__Bacteria;p__Bacteroidetes;c__Bacteroidia;o__Flavobacteriales;f__Flavobacteriaceae;g__Marixanthomonas;
Ignavigranum	0	0	0	0	0	0	0	0	0	0	0	0	0	0	0	0	0	0	0	0	0	0	0	0	0	0	0	0	0	0	0	0	0	0	0	0	k__Bacteria;p__Firmicutes;c__Bacilli;o__Lactobacillales;f__Aerococcaceae;g__Ignavigranum;
Gracilimonas	0	0	0	0	0	0	0	0	0	0	0	0	0	0	0	0	0	0	0	0	0	4.74E-05	0	0	0	0	0	0	0	0	0	0	0	4.74E-05	0	0	k__Bacteria;p__Bacteroidetes;c__Rhodothermia;o__Balneolales;f__Balneolaceae;g__Gracilimonas;
Endozoicomonas	0	0	0	0	0	0	0	0	0	0	0	0	0	0	0	2.37E-05	0	0	0	0	0	0	0	0	0	0	0	0	0	0	0	4.74E-05	0	2.37E-05	0	4.74E-05	k__Bacteria;p__Proteobacteria;c__Gammaproteobacteria;o__Oceanospirillales;f__unidentified_Oceanospirillales;g__Endozoicomonas;
Haoranjiania	0	0	0	0	0	0	0	0	0	0	0	0	0	0	0	0	0	0	0	0	0	0	0	0	0	0	0	0	0	0	2.37E-05	0	0	0	0	0	k__Bacteria;p__Bacteroidetes;c__Bacteroidia;o__Chitinophagales;f__Chitinophagaceae;g__Haoranjiania;
Sulfitobacter	0	0	0	0	0	0	0	0	0	0	0	0	0	0	0	0	0	0	0	0	0	4.74E-05	0	0	0	0	0	0	0	0	0	0	0	0	0	0	k__Bacteria;p__Proteobacteria;c__Alphaproteobacteria;o__Rhodobacterales;f__Rhodobacteraceae;g__Sulfitobacter;
Anaerofustis	0	0	0	0	0	0	0	0	0	0	0	0	0	0	0	0	0	0	0	0	0	0	0	0	0	0	0	0	2.37E-05	0	2.37E-05	0	0	0	0	0	k__Bacteria;p__Firmicutes;c__Clostridia;o__Clostridiales;f__Eubacteriaceae;g__Anaerofustis;
Methanosaeta	0	0	0	0	0	0	0	0	0	0	0	0	0	0	0	0	4.74E-05	0	0	0	0	0	0	0	0	0	0	0	0	0	0	0	0	0	0	0	k__Archaea;p__Euryarchaeota;c__Methanomicrobia;o__Methanosarcinales;f__Methanosaetaceae;g__Methanosaeta;
Hydrogenispora	0	0	0	0	0	0	0	0	0	0	0	0	0	0	0	0	0	0	0	0	0	0	0	0	0	0	0	0	0	0	0	0	0	0	0	0	k__Bacteria;p__Firmicutes;c__Clostridia;o__Clostridiales;f__Heliobacteriaceae;g__Hydrogenispora;
Salinisphaera	0	0	0	0	0	0	0	0	0	0	0	0	4.74E-05	0	0	0	0	2.37E-05	0	0	0	2.37E-05	0	0	0	0	0	0	0	0	0	0	0	0	0	0	k__Bacteria;p__Proteobacteria;c__Gammaproteobacteria;o__Salinisphaerales;f__Salinisphaeraceae;g__Salinisphaera;
Melghirimyces	0	0	0	2.37E-05	0	0	0	0	0	0	0	0	0	0	0	0	0	0	0	0	0	0	0	0	0	0	0	0	0	0	4.74E-05	0	0	0	0	0	k__Bacteria;p__Firmicutes;c__Bacilli;o__Bacillales;f__Thermoactinomycetaceae;g__Melghirimyces;
Ponticaulis	0	0	0	0	0	0	0	0	0	0	0	0	0	0	0	0	0	0	0	0	0	0	0	0	0	0	0	0	0	0	0	0	0	0	0	0	k__Bacteria;p__Proteobacteria;c__Alphaproteobacteria;o__Caulobacterales;f__Hyphomonadaceae;g__Ponticaulis;
unidentified_Beijerinckiaceae	0	0	0	0	0	0	0	0	0	0	0	0	0	0	0	0	0	0	0	0	0	0	0	0	0	0	0	0	0	0	0	0	0	0	0	0	k__Bacteria;p__Proteobacteria;c__Alphaproteobacteria;o__Rhizobiales;f__Beijerinckiaceae;g__unidentified_Beijerinckiaceae;
Winogradskyella	0	0	0	0	0	0	0	0	0	0	0	0	4.74E-05	0	0	0	0	0	0	0	0	4.74E-05	0	0	0	0	0	0	0	0	0	0	0	0	0	0	k__Bacteria;p__Bacteroidetes;c__Bacteroidia;o__Flavobacteriales;f__Flavobacteriaceae;g__Winogradskyella;
Gallionella	0	0	0	0	0	0	0	0	0	0	0	0	0	0	0	0	0	0	0	0	0	0	0	0	0	0	0	0	0	0	4.74E-05	0	0	0	0	0	k__Bacteria;p__Proteobacteria;c__Gammaproteobacteria;o__unidentified_Gammaproteobacteria;f__Gallionellaceae;g__Gallionella;
Euzebya	0	0	0	0	0	0	0	0	0	0	0	0	0	0	0	0	0	0	0	0	0	0	0	0	2.37E-05	0	0	0	0	0	4.74E-05	0	0	0	0	0	k__Bacteria;p__Actinobacteria;c__Nitriliruptoria;o__Euzebyales;f__Euzebyaceae;g__Euzebya;
Koukoulia	0	0	0	0	0	0	0	0	0	0	0	4.74E-05	2.37E-05	0	0	0	0	0	0	0	0	0	0	0	0	0	0	0	0	0	4.74E-05	2.37E-05	0	0	0	2.37E-05	k__Bacteria;p__Proteobacteria;c__Gammaproteobacteria;o__Cardiobacteriales;f__unidentified_Cardiobacteriales;g__Koukoulia;
Aquaspirillum	0	0	0	0	0	0	0	0	0	0	0	0	0	2.37E-05	0	0	0	0	0	0	0	0	0	0	0	0	0	0	0	0	0	0	0	0	0	0	k__Bacteria;p__Proteobacteria;c__Gammaproteobacteria;o__unidentified_Gammaproteobacteria;f__unidentified_Gammaproteobacteria;g__Aquaspirillum;
Gilliamella	0	0	2.37E-05	0	0	0	4.74E-05	0	0	0	0	0	0	0	0	0	0	0	0	0	0	0	0	4.74E-05	0	0	4.74E-05	0	0	0	0	0	0	0	0	0	k__Bacteria;p__Proteobacteria;c__Gammaproteobacteria;o__Orbales;f__Orbaceae;g__Gilliamella;
Rhodomicrobium	0	0	0	0	0	0	0	0	0	0	0	0	0	0	0	4.74E-05	0	4.74E-05	0	0	0	0	0	0	2.37E-05	0	0	0	0	0	0	0	0	0	0	0	k__Bacteria;p__Proteobacteria;c__Alphaproteobacteria;o__Rhizobiales;f__unidentified_Rhizobiales;g__Rhodomicrobium;
unidentified_Saprospiraceae	0	0	0	0	0	0	0	0	0	0	0	0	0	0	0	0	0	0	0	0	0	4.74E-05	0	0	0	0	0	0	0	0	0	0	0	0	0	0	k__Bacteria;p__Bacteroidetes;c__Bacteroidia;o__Chitinophagales;f__Saprospiraceae;g__unidentified_Saprospiraceae;
Anaerofilum	0	0	0	0	0	0	0	0	0	0	0	0	0	0	0	0	0	0	0	0	0	0	0	0	0	0	0	0	0	0	0	0	0	0	0	0	k__Bacteria;p__Firmicutes;c__Clostridia;o__Clostridiales;f__Ruminococcaceae;g__Anaerofilum;
Zeaxanthinibacter	0	0	0	0	0	0	0	0	0	0	0	0	0	0	0	0	0	0	0	4.74E-05	0	0	2.37E-05	0	0	0	0	0	0	2.37E-05	0	0	0	0	0	0	k__Bacteria;p__Bacteroidetes;c__Bacteroidia;o__Flavobacteriales;f__Flavobacteriaceae;g__Zeaxanthinibacter;
unidentified_Armatimonadetes	0	0	0	0	0	0	4.74E-05	0	0	0	0	0	0	0	0	0	0	0	0	0	0	0	0	0	4.74E-05	0	4.74E-05	0	0	0	0	0	0	0	0	0	k__Bacteria;p__Armatimonadetes;c__unidentified_Armatimonadetes;o__unidentified_Armatimonadetes;f__unidentified_Armatimonadetes;g__unidentified_Armatimonadetes;
Phoenicibacter	0	0	0	0	0	0	0	0	0	0	0	0	0	0	0	0	0	0	0	0	0	0	0	0	0	0	0	0	0	0	2.37E-05	0	0	0	0	0	k__Bacteria;p__Actinobacteria;c__Coriobacteriia;o__Coriobacteriales;f__unidentified_Coriobacteriales;g__Phoenicibacter;
unidentified_Methylophilaceae	0	0	0	0	0	0	0	0	0	0	0	0	4.74E-05	0	0	4.74E-05	0	0	0	0	0	0	0	0	0	0	0	0	0	0	0	0	0	0	0	0	k__Bacteria;p__Proteobacteria;c__Gammaproteobacteria;o__unidentified_Gammaproteobacteria;f__Methylophilaceae;g__unidentified_Methylophilaceae;
Sideroxydans	0	0	0	0	0	0	0	0	0	0	0	0	0	0	0	0	0	0	0	0	0	0	0	0	0	0	0	0	0	0	0	0	0	0	0	0	k__Bacteria;p__Proteobacteria;c__Gammaproteobacteria;o__unidentified_Gammaproteobacteria;f__Gallionellaceae;g__Sideroxydans;
Pelotomaculum	0	0	0	0	0	0	0	0	0	0	0	0	0	0	0	0	0	0	0	0	0	0	4.74E-05	0	0	0	0	2.37E-05	0	0	0	0	0	0	0	0	k__Bacteria;p__Firmicutes;c__Clostridia;o__Clostridiales;f__Peptococcaceae;g__Pelotomaculum;
unidentified_Flavobacteriaceae	0	0	0	0	0	0	0	0	0	0	2.37E-05	0	2.37E-05	0	0	0	0	0	0	0	4.74E-05	0	0	0	0	0	0	0	4.74E-05	0	0	0	0	0	0	0	k__Bacteria;p__Bacteroidetes;c__Bacteroidia;o__Flavobacteriales;f__Flavobacteriaceae;g__unidentified_Flavobacteriaceae;
unidentified_Puniceicoccaceae	0	4.74E-05	0	0	0	0	0	0	0	0	0	0	0	0	0	0	0	0	0	0	0	0	0	0	0	0	0	0	0	0	0	0	0	0	0	0	k__Bacteria;p__Verrucomicrobia;c__Verrucomicrobiae;o__Opitutales;f__Puniceicoccaceae;g__unidentified_Puniceicoccaceae;
Fabibacter	0	0	0	0	0	0	0	0	0	0	2.37E-05	0	0	0	0	0	0	2.37E-05	0	0	0	0	0	0	0	0	0	0	0	0	0	0	0	0	0	0	k__Bacteria;p__Bacteroidetes;c__Bacteroidia;o__Cytophagales;f__Cyclobacteriaceae;g__Fabibacter;
Muricauda	0	0	0	0	0	0	0	0	0	0	0	0	0	0	0	0	0	0	0	0	0	2.37E-05	0	0	0	0	0	0	4.74E-05	0	0	0	0	0	0	0	k__Bacteria;p__Bacteroidetes;c__Bacteroidia;o__Flavobacteriales;f__Flavobacteriaceae;g__Muricauda;
Saccharibacillus	0	0	0	2.37E-05	0	0	0	0	0	0	0	0	0	0	0	0	0	0	2.37E-05	0	0	0	0	0	0	0	0	0	0	0	0	0	0	0	0	0	k__Bacteria;p__Firmicutes;c__Bacilli;o__Bacillales;f__Paenibacillaceae;g__Saccharibacillus;
Parasegetibacter	0	0	0	0	0	0	0	0	0	0	0	0	4.74E-05	0	0	0	0	0	0	2.37E-05	0	2.37E-05	0	0	0	0	0	0	0	0	0	0	0	0	0	0	k__Bacteria;p__Bacteroidetes;c__Bacteroidia;o__Chitinophagales;f__Chitinophagaceae;g__Parasegetibacter;
Coprobacter	0	2.37E-05	0	0	0	0	0	0	0	0	0	0	0	0	0	0	0	0	0	0	0	0	0	0	0	0	0	0	0	4.74E-05	0	0	0	0	0	0	k__Bacteria;p__Bacteroidetes;c__Bacteroidia;o__Bacteroidales;f__Barnesiellaceae;g__Coprobacter;
Candidatus_Nitrososphaera	0	0	0	0	0	0	0	0	0	0	0	0	0	0	0	0	0	0	0	0	0	0	0	0	0	0	0	0	0	0	0	0	0	0	0	0	k__Archaea;p__Thaumarchaeota;c__Nitrososphaeria;o__Nitrososphaerales;f__Nitrososphaeraceae;g__Candidatus_Nitrososphaera;
Oceanococcus	0	0	0	0	0	0	0	0	0	0	0	0	0	0	0	0	0	0	0	0	0	2.37E-05	0	0	0	0	0	0	0	0	0	0	0	0	0	0	k__Bacteria;p__Proteobacteria;c__Gammaproteobacteria;o__Salinisphaerales;f__Solimonadaceae;g__Oceanococcus;
Gillisia	0	0	0	0	0	0	4.74E-05	0	0	0	0	0	0	0	0	0	0	4.74E-05	0	0	0	0	0	0	4.74E-05	2.37E-05	0	0	0	0	0	0	0	0	0	0	k__Bacteria;p__Bacteroidetes;c__Bacteroidia;o__Flavobacteriales;f__Flavobacteriaceae;g__Gillisia;
Neochlamydia	0	0	0	0	0	0	0	0	0	0	0	0	0	0	0	0	0	0	0	0	0	0	2.37E-05	0	0	0	0	0	0	0	0	0	0	0	0	0	k__Bacteria;p__Chlamydiae;c__unidentified_Chlamydiae;o__Chlamydiales;f__Parachlamydiaceae;g__Neochlamydia;
Allocatelliglobosispora	0	0	0	0	0	0	4.74E-05	0	0	0	0	0	0	0	0	0	0	0	0	0	0	0	0	0	0	0	0	0	0	0	0	0	0	0	0	0	k__Bacteria;p__Actinobacteria;c__unidentified_Actinobacteria;o__Micromonosporales;f__Micromonosporaceae;g__Allocatelliglobosispora;
Anaerosphaera	0	0	0	0	0	0	2.37E-05	0	0	0	0	0	0	0	0	0	0	0	0	0	0	0	0	0	4.74E-05	0	0	0	0	0	0	0	0	0	0	0	k__Bacteria;p__Firmicutes;c__Clostridia;o__Clostridiales;f__unidentified_Clostridiales;g__Anaerosphaera;
Elusimicrobium	0	0	0	0	0	0	0	4.74E-05	0	0	0	0	0	0	0	2.37E-05	0	0	0	0	0	0	0	0	0	0	0	0	0	0	0	0	0	0	0	0	k__Bacteria;p__Elusimicrobia;c__unidentified_Elusimicrobia;o__Elusimicrobiales;f__Elusimicrobiaceae;g__Elusimicrobium;
Micavibrio	0	0	0	0	0	0	0	0	0	0	0	0	0	0	0	0	0	0	4.74E-05	0	0	0	0	0	0	0	0	0	0	0	0	0	0	0	0	0	k__Bacteria;p__Proteobacteria;c__Alphaproteobacteria;o__unidentified_Alphaproteobacteria;f__unidentified_Alphaproteobacteria;g__Micavibrio;
Acetitomaculum	0	0	0	0	0	0	0	4.74E-05	0	0	0	0	0	0	0	0	0	0	0	0	0	0	0	0	0	0	0	0	0	0	0	0	0	0	0	0	k__Bacteria;p__Firmicutes;c__Clostridia;o__Clostridiales;f__Lachnospiraceae;g__Acetitomaculum;
Rubritalea	0	0	0	0	0	0	0	0	0	0	0	0	0	0	0	0	0	0	0	0	0	0	0	0	0	0	0	0	4.74E-05	0	0	0	0	0	0	0	k__Bacteria;p__Verrucomicrobia;c__Verrucomicrobiae;o__Verrucomicrobiales;f__Rubritaleaceae;g__Rubritalea;
Permianibacter	0	0	0	0	0	0	0	0	0	0	0	0	0	0	0	0	4.74E-05	0	0	0	0	0	0	0	0	0	0	0	0	0	0	0	0	0	0	0	k__Bacteria;p__Proteobacteria;c__Gammaproteobacteria;o__Pseudomonadales;f__Moraxellaceae;g__Permianibacter;
Cnuella	0	2.37E-05	0	0	0	0	0	0	0	0	0	4.74E-05	0	0	0	2.37E-05	2.37E-05	0	0	0	0	0	0	0	2.37E-05	2.37E-05	0	0	2.37E-05	0	0	0	0	0	0	2.37E-05	k__Bacteria;p__Bacteroidetes;c__Bacteroidia;o__Chitinophagales;f__Chitinophagaceae;g__Cnuella;
Formosa	0	0	0	0	0	0	0	0	0	4.74E-05	0	0	0	0	0	0	0	0	0	0	0	0	0	0	0	0	0	0	0	2.37E-05	0	0	0	0	0	0	k__Bacteria;p__Bacteroidetes;c__Bacteroidia;o__Flavobacteriales;f__Flavobacteriaceae;g__Formosa;
Chthonomonas	0	0	0	0	0	0	0	0	0	0	0	0	0	0	0	0	0	0	0	0	0	0	4.74E-05	0	0	0	0	0	0	0	0	0	0	0	0	0	k__Bacteria;p__Armatimonadetes;c__Chthonomonadetes;o__Chthonomonadales;f__Chthonomonadaceae;g__Chthonomonas;
Roseibacillus	0	0	0	0	0	0	0	0	0	0	0	0	4.74E-05	0	0	0	0	0	0	0	0	0	0	0	0	0	0	0	0	0	0	0	0	0	0	0	k__Bacteria;p__Verrucomicrobia;c__Verrucomicrobiae;o__Verrucomicrobiales;f__Rubritaleaceae;g__Roseibacillus;
Salinibacillus	0	0	0	0	0	0	0	0	0	2.37E-05	2.37E-05	0	0	4.74E-05	0	0	0	0	0	0	0	0	0	0	0	0	0	0	4.74E-05	0	0	2.37E-05	0	0	0	2.37E-05	k__Bacteria;p__Firmicutes;c__Bacilli;o__Bacillales;f__Bacillaceae;g__Salinibacillus;
Hahella	0	0	0	0	0	0	0	0	0	2.37E-05	0	0	0	2.37E-05	0	0	0	0	0	0	0	0	0	0	0	0	0	0	0	0	0	0	0	0	0	0	k__Bacteria;p__Proteobacteria;c__Gammaproteobacteria;o__Oceanospirillales;f__Hahellaceae;g__Hahella;
Fontimonas	0	0	0	0	0	0	0	0	0	4.74E-05	0	0	0	0	0	0	0	0	0	0	0	0	2.37E-05	0	0	0	0	0	0	0	0	0	0	0	0	0	k__Bacteria;p__Proteobacteria;c__Gammaproteobacteria;o__Salinisphaerales;f__Solimonadaceae;g__Fontimonas;
Pseudobacteriovorax	0	0	0	0	0	0	0	0	0	0	0	0	0	0	0	0	0	0	0	0	4.74E-05	0	0	0	0	0	0	0	2.37E-05	0	0	0	0	0	0	0	k__Bacteria;p__Proteobacteria;c__Deltaproteobacteria;o__Oligoflexales;f__Oligoflexaceae;g__Pseudobacteriovorax;
Candidatus_Bacilloplasma	0	0	0	0	0	0	0	0	2.37E-05	0	0	0	0	0	0	0	0	0	0	0	0	0	0	0	0	0	0	0	2.37E-05	0	0	0	0	0	0	0	k__Bacteria;p__Tenericutes;c__Mollicutes;o__Mycoplasmatales;f__Mycoplasmataceae;g__Candidatus_Bacilloplasma;
Tistlia	0	0	0	0	0	0	0	0	0	0	0	0	0	0	0	0	0	0	0	0	0	0	0	0	2.37E-05	0	0	0	0	0	0	0	0	0	0	0	k__Bacteria;p__Proteobacteria;c__Alphaproteobacteria;o__unidentified_Alphaproteobacteria;f__Kiloniellaceae;g__Tistlia;
Psychromonas	0	0	0	0	0	0	0	0	0	0	4.74E-05	0	0	0	0	0	0	0	0	0	0	0	0	0	0	0	0	0	0	0	0	0	0	0	0	0	k__Bacteria;p__Proteobacteria;c__Gammaproteobacteria;o__Alteromonadales;f__Psychromonadaceae;g__Psychromonas;
Leadbetterella	0	0	0	0	0	0	4.74E-05	0	0	0	0	0	0	0	0	0	0	0	0	0	0	0	0	0	0	0	0	0	0	0	0	0	0	0	0	0	k__Bacteria;p__Bacteroidetes;c__Bacteroidia;o__Cytophagales;f__Spirosomaceae;g__Leadbetterella;
Mesonia	0	0	0	0	0	0	0	0	0	0	0	0	0	0	0	0	0	0	0	0	0	0	0	0	0	0	0	0	2.37E-05	0	4.74E-05	0	0	0	0	0	k__Bacteria;p__Bacteroidetes;c__Bacteroidia;o__Flavobacteriales;f__Flavobacteriaceae;g__Mesonia;
Thalassolituus	0	0	0	0	0	0	0	0	0	0	0	0	0	0	0	0	0	0	0	0	0	2.37E-05	0	0	0	0	0	0	0	0	0	0	0	0	0	0	k__Bacteria;p__Proteobacteria;c__Gammaproteobacteria;o__Oceanospirillales;f__Saccharospirillaceae;g__Thalassolituus;
Rhizomicrobium	0	0	0	0	0	0	0	0	0	0	0	0	0	0	0	0	0	4.74E-05	0	0	2.37E-05	0	0	0	0	0	0	0	0	0	0	0	0	0	0	0	k__Bacteria;p__Proteobacteria;c__Alphaproteobacteria;o__Micropepsales;f__Micropepsaceae;g__Rhizomicrobium;
Microbulbifer	0	0	0	0	0	0	0	0	0	0	0	0	0	0	0	0	0	0	0	0	0	0	0	0	0	0	0	0	0	0	0	0	0	0	0	0	k__Bacteria;p__Proteobacteria;c__Gammaproteobacteria;o__Cellvibrionales;f__Microbulbiferaceae;g__Microbulbifer;
Silvimonas	0	0	4.74E-05	2.37E-05	0	0	0	0	0	0	0	0	0	0	0	0	0	0	0	0	0	0	0	0	0	0	0	0	0	0	0	0	0	0	0	0	k__Bacteria;p__Proteobacteria;c__Gammaproteobacteria;o__unidentified_Gammaproteobacteria;f__unidentified_Gammaproteobacteria;g__Silvimonas;
Atopococcus	0	0	0	0	0	0	0	0	0	0	0	0	0	0	0	0	0	0	0	0	0	0	0	0	0	0	0	0	0	0	0	0	0	0	0	0	k__Bacteria;p__Firmicutes;c__Bacilli;o__Lactobacillales;f__Carnobacteriaceae;g__Atopococcus;
Rhodoplanes	0	0	0	0	0	0	2.37E-05	0	0	0	2.37E-05	0	0	0	0	4.74E-05	0	4.74E-05	0	0	2.37E-05	2.37E-05	0	0	0	0	0	0	0	0	0	0	2.37E-05	0	0	0	k__Bacteria;p__Proteobacteria;c__Alphaproteobacteria;o__Rhizobiales;f__Xanthobacteraceae;g__Rhodoplanes;
Polyangium	0	0	0	0	0	0	0	2.37E-05	0	0	0	0	0	4.74E-05	0	0	0	0	0	0	0	0	0	2.37E-05	0	0	0	0	0	0	0	0	0	0	0	0	k__Bacteria;p__Proteobacteria;c__Deltaproteobacteria;o__Myxococcales;f__Polyangiaceae;g__Polyangium;
unidentified_Elusimicrobia	0	0	0	0	0	0	0	0	0	0	0	0	0	0	0	0	0	0	0	0	0	0	0	0	0	0	0	0	0	0	0	0	0	0	0	0	k__Bacteria;p__Elusimicrobia;c__unidentified_Elusimicrobia;o__unidentified_Elusimicrobia;f__unidentified_Elusimicrobia;g__unidentified_Elusimicrobia;
Trueperella	0	0	0	0	0	0	0	0	0	0	0	0	0	0	0	0	0	0	0	0	0	0	0	0	0	0	0	0	0	0	0	0	0	0	0	0	k__Bacteria;p__Actinobacteria;c__unidentified_Actinobacteria;o__Actinomycetales;f__Actinomycetaceae;g__Trueperella;
Mitsuokella	0	2.37E-05	0	0	0	0	0	0	0	0	0	0	0	0	0	0	0	0	0	0	0	0	0	0	0	0	0	0	0	0	0	0	4.74E-05	0	0	0	k__Bacteria;p__Firmicutes;c__Negativicutes;o__Selenomonadales;f__Veillonellaceae;g__Mitsuokella;
Cellulophaga	0	0	0	0	0	0	0	0	0	0	0	0	0	0	0	0	0	0	0	0	4.74E-05	0	0	0	0	0	0	0	0	0	0	0	0	0	0	0	k__Bacteria;p__Bacteroidetes;c__Bacteroidia;o__Flavobacteriales;f__Flavobacteriaceae;g__Cellulophaga;
Vulgatibacter	2.37E-05	0	0	0	0	0	0	0	0	0	0	0	0	0	0	0	0	0	0	0	0	0	0	0	0	0	0	0	0	0	0	0	2.37E-05	0	0	0	k__Bacteria;p__Proteobacteria;c__Deltaproteobacteria;o__Myxococcales;f__Vulgatibacteraceae;g__Vulgatibacter;
unidentified_Nitrospirae	0	0	0	0	0	0	0	0	0	0	0	0	0	0	0	0	0	0	0	0	0	0	0	0	0	0	0	0	0	0	0	0	0	0	0	0	k__Bacteria;p__Nitrospirae;c__unidentified_Nitrospirae;o__unidentified_Nitrospirae;f__unidentified_Nitrospirae;g__unidentified_Nitrospirae;
Halarchaeum	0	0	0	0	0	0	0	0	0	0	0	0	0	0	0	0	0	0	0	0	0	0	0	0	0	0	0	0	0	0	0	0	0	0	0	0	k__Archaea;p__Euryarchaeota;c__Halobacteria;o__Halobacteriales;f__Halobacteriaceae;g__Halarchaeum;
Marinobacterium	0	0	0	0	0	0	0	0	0	0	2.37E-05	0	0	0	0	0	0	0	0	0	0	0	0	0	0	0	0	0	0	0	0	0	0	0	0	0	k__Bacteria;p__Proteobacteria;c__Gammaproteobacteria;o__Oceanospirillales;f__unidentified_Oceanospirillales;g__Marinobacterium;
Cloacibacillus	0	0	0	0	0	0	0	0	0	0	0	0	0	0	0	0	0	0	0	0	0	0	0	0	0	0	0	0	0	0	0	0	0	0	0	0	k__Bacteria;p__Synergistetes;c__Synergistia;o__Synergistales;f__Synergistaceae;g__Cloacibacillus;
Alsobacter	0	0	0	0	0	0	0	0	0	0	0	0	0	0	0	0	0	0	0	0	0	0	0	0	0	0	0	0	0	0	0	0	0	0	0	0	k__Bacteria;p__Proteobacteria;c__Alphaproteobacteria;o__Rhizobiales;f__unidentified_Rhizobiales;g__Alsobacter;
Fulvivirga	0	0	0	0	0	0	0	0	0	0	4.74E-05	0	0	0	0	0	0	0	0	0	0	0	0	0	0	0	0	0	0	0	0	0	0	0	0	0	k__Bacteria;p__Bacteroidetes;c__Bacteroidia;o__Cytophagales;f__Cyclobacteriaceae;g__Fulvivirga;
Jeotgalibacillus	0	0	0	0	0	0	0	0	0	0	0	0	0	0	0	0	0	0	0	0	0	0	0	0	0	0	0	0	0	0	0	0	0	0	0	0	k__Bacteria;p__Firmicutes;c__Bacilli;o__Bacillales;f__Planococcaceae;g__Jeotgalibacillus;
Oceanobacter	2.37E-05	0	0	0	0	0	0	0	0	0	0	0	0	0	0	0	0	0	0	0	0	0	0	0	0	0	0	0	0	0	0	0	0	0	0	0	k__Bacteria;p__Proteobacteria;c__Gammaproteobacteria;o__Oceanospirillales;f__Saccharospirillaceae;g__Oceanobacter;
Aestuariicella	0	0	0	0	0	0	0	0	0	0	0	0	0	0	0	0	0	0	0	0	0	0	0	0	0	0	0	0	0	0	0	0	0	0	0	0	k__Bacteria;p__Proteobacteria;c__Gammaproteobacteria;o__Cellvibrionales;f__Cellvibrionaceae;g__Aestuariicella;
Negativibacillus	0	0	0	0	0	0	0	0	0	0	2.37E-05	0	2.37E-05	0	0	4.74E-05	0	0	0	0	0	0	0	2.37E-05	0	0	0	0	0	2.37E-05	0	0	0	0	2.37E-05	0	k__Bacteria;p__Firmicutes;c__Clostridia;o__Clostridiales;f__Ruminococcaceae;g__Negativibacillus;
Sinosporangium	0	0	0	0	0	0	0	0	0	0	0	0	0	0	0	2.37E-05	0	4.74E-05	0	0	0	0	0	0	0	0	0	0	0	0	0	0	0	0	0	0	k__Bacteria;p__Actinobacteria;c__unidentified_Actinobacteria;o__Streptosporangiales;f__Streptosporangiaceae;g__Sinosporangium;
unidentified_Paludibacteraceae	0	0	0	0	0	0	0	0	0	0	0	0	0	0	0	0	0	0	0	0	0	0	0	0	0	0	0	0	0	0	0	0	4.74E-05	0	0	0	k__Bacteria;p__Bacteroidetes;c__Bacteroidia;o__Bacteroidales;f__Paludibacteraceae;g__unidentified_Paludibacteraceae;
Arcicella	0	0	0	0	0	0	0	0	0	0	0	0	2.37E-05	0	0	0	0	0	0	0	0	0	0	0	0	0	0	0	0	0	0	0	0	0	0	2.37E-05	k__Bacteria;p__Bacteroidetes;c__Bacteroidia;o__Cytophagales;f__Spirosomaceae;g__Arcicella;
Candidatus_Endonucleariobacter	0	0	0	0	0	0	0	0	0	0	0	0	0	0	0	0	0	0	0	0	2.37E-05	0	0	0	0	0	0	0	0	0	0	0	0	2.37E-05	0	4.74E-05	k__Bacteria;p__Proteobacteria;c__Gammaproteobacteria;o__unidentified_Gammaproteobacteria;f__unidentified_Gammaproteobacteria;g__Candidatus_Endonucleariobacter;
Longilinea	0	0	0	0	0	0	0	0	0	0	0	0	0	0	0	0	0	0	0	0	0	0	0	0	0	0	0	0	0	0	0	0	0	0	0	0	k__Bacteria;p__Chloroflexi;c__Anaerolineae;o__Anaerolineales;f__Anaerolineaceae;g__Longilinea;
Desulfosporosinus	0	0	0	0	0	0	0	0	0	0	0	0	0	0	0	0	0	0	0	0	0	0	0	0	0	0	0	0	4.74E-05	0	0	0	0	0	0	0	k__Bacteria;p__Firmicutes;c__Clostridia;o__Clostridiales;f__Peptococcaceae;g__Desulfosporosinus;
Niastella	0	0	0	0	0	0	0	0	0	0	0	0	0	0	0	0	0	0	0	0	0	0	0	0	0	0	0	0	0	0	0	0	0	0	0	0	k__Bacteria;p__Bacteroidetes;c__Bacteroidia;o__Chitinophagales;f__Chitinophagaceae;g__Niastella;
Bulleidia	0	0	0	0	0	0	0	0	0	0	0	0	0	0	0	0	0	0	0	0	0	0	0	0	0	0	0	0	0	2.37E-05	0	0	2.37E-05	0	0	0	k__Bacteria;p__Firmicutes;c__Erysipelotrichia;o__Erysipelotrichales;f__Erysipelotrichaceae;g__Bulleidia;
Oleibacter	0	0	0	0	0	0	0	0	0	0	4.74E-05	0	2.37E-05	0	0	4.74E-05	0	0	0	0	2.37E-05	4.74E-05	0	0	0	0	0	0	0	0	0	0	0	0	0	0	k__Bacteria;p__Proteobacteria;c__Gammaproteobacteria;o__Oceanospirillales;f__Saccharospirillaceae;g__Oleibacter;
Fermentimonas	0	0	0	0	4.74E-05	0	0	0	0	0	0	0	0	0	0	0	0	0	0	0	0	0	0	0	0	0	0	0	0	0	0	0	0	0	0	0	k__Bacteria;p__Bacteroidetes;c__Bacteroidia;o__Bacteroidales;f__unidentified_Bacteroidales;g__Fermentimonas;
Cerasicoccus	0	0	0	0	0	0	0	0	0	0	0	0	0	0	0	0	0	0	0	0	0	0	0	0	0	0	0	0	0	0	0	0	0	0	0	0	k__Bacteria;p__Verrucomicrobia;c__Verrucomicrobiae;o__Opitutales;f__Puniceicoccaceae;g__Cerasicoccus;
Calditerricola	0	0	0	0	0	0	0	0	0	0	0	0	0	0	0	0	0	0	0	0	0	0	0	0	0	0	0	0	0	0	0	0	0	0	0	0	k__Bacteria;p__Firmicutes;c__Bacilli;o__Bacillales;f__Bacillaceae;g__Calditerricola;
Candidatus_Planktoluna	0	0	0	0	0	0	0	0	0	0	0	2.37E-05	0	0	0	0	2.37E-05	0	0	2.37E-05	0	0	0	0	0	2.37E-05	0	0	0	0	0	0	0	0	0	0	k__Bacteria;p__Actinobacteria;c__unidentified_Actinobacteria;o__Micrococcales;f__Microbacteriaceae;g__Candidatus_Planktoluna;
Aureispira	0	0	0	0	0	0	0	0	0	0	0	0	0	0	0	0	0	0	0	0	0	2.37E-05	0	0	0	0	0	0	0	0	0	0	0	0	0	0	k__Bacteria;p__Bacteroidetes;c__Bacteroidia;o__Chitinophagales;f__Saprospiraceae;g__Aureispira;
unidentified_Haloferacaceae	0	0	0	0	0	0	0	0	0	2.37E-05	0	0	0	0	0	0	0	0	0	0	0	0	0	0	0	0	0	0	0	0	0	0	0	0	0	0	k__Archaea;p__Euryarchaeota;c__Halobacteria;o__Halobacteriales;f__Haloferacaceae;g__unidentified_Haloferacaceae;
Labilibacter	0	0	0	0	0	0	0	0	0	0	0	0	0	0	2.37E-05	0	0	0	0	0	0	0	0	0	0	0	0	0	0	0	0	0	2.37E-05	0	0	0	k__Bacteria;p__Bacteroidetes;c__Bacteroidia;o__Bacteroidales;f__Marinilabiliaceae;g__Labilibacter;
Symbiobacterium	0	0	0	0	0	0	0	0	0	0	0	0	0	0	0	0	0	0	0	0	0	0	0	0	0	0	0	0	0	0	0	0	0	0	0	0	k__Bacteria;p__Firmicutes;c__Clostridia;o__Clostridiales;f__unidentified_Clostridiales;g__Symbiobacterium;
Nonlabens	0	0	0	0	0	0	0	0	0	0	0	0	0	0	0	0	0	0	0	0	0	0	0	0	0	0	0	0	2.37E-05	0	0	0	0	0	0	0	k__Bacteria;p__Bacteroidetes;c__Bacteroidia;o__Flavobacteriales;f__Flavobacteriaceae;g__Nonlabens;
Pleionea	0	0	0	0	0	0	0	0	0	0	0	0	0	0	0	0	0	0	0	0	0	2.37E-05	0	0	0	0	0	0	0	0	0	0	0	0	0	0	k__Bacteria;p__Proteobacteria;c__Gammaproteobacteria;o__Oceanospirillales;f__Kangiellaceae;g__Pleionea;
Limnochorda	0	0	0	0	0	0	0	0	0	0	0	0	0	0	0	0	0	0	0	0	0	0	0	0	2.37E-05	0	0	0	0	0	0	0	0	0	0	0	k__Bacteria;p__Firmicutes;c__Limnochordia;o__Limnochordales;f__Limnochordaceae;g__Limnochorda;
unidentified_Halomonadaceae	0	0	0	0	0	0	0	0	0	0	0	0	0	0	0	0	0	0	0	0	0	0	0	0	0	0	0	0	0	0	0	0	0	0	0	0	k__Bacteria;p__Proteobacteria;c__Gammaproteobacteria;o__Oceanospirillales;f__Halomonadaceae;g__unidentified_Halomonadaceae;
Candidatus_Contendobacter	0	0	0	0	0	0	0	0	0	0	0	0	0	0	0	0	0	0	0	0	0	0	0	0	0	0	0	0	0	0	2.37E-05	0	0	0	0	0	k__Bacteria;p__Proteobacteria;c__Gammaproteobacteria;o__unidentified_Gammaproteobacteria;f__Competibacteraceae;g__Candidatus_Contendobacter;
Magnetospirillum	0	0	0	0	0	0	0	0	0	0	0	0	0	0	0	0	0	0	0	0	0	0	0	0	0	0	0	0	0	0	0	0	0	0	0	2.37E-05	k__Bacteria;p__Proteobacteria;c__Alphaproteobacteria;o__Rhodospirillales;f__unidentified_Rhodospirillales;g__Magnetospirillum;
unidentified_Paracaedibacteraceae	0	0	0	0	0	0	0	0	0	0	0	0	0	0	0	0	0	0	0	0	0	0	0	0	0	0	0	0	0	0	0	0	0	0	0	0	k__Bacteria;p__Proteobacteria;c__Alphaproteobacteria;o__unidentified_Alphaproteobacteria;f__Paracaedibacteraceae;g__unidentified_Paracaedibacteraceae;
Turneriella	0	0	0	0	0	0	0	0	0	0	0	0	0	0	0	0	0	0	0	0	0	0	0	0	0	0	0	0	0	0	0	0	0	0	0	0	k__Bacteria;p__Spirochaetes;c__unidentified_Spirochaetes;o__unidentified_Spirochaetes;f__Leptospiraceae;g__Turneriella;
Candidatus_Captivus	0	0	0	0	0	0	0	0	0	0	0	0	0	0	0	0	0	0	0	0	0	0	0	2.37E-05	0	0	0	0	0	0	0	0	0	0	0	0	k__Bacteria;p__Proteobacteria;c__Alphaproteobacteria;o__unidentified_Alphaproteobacteria;f__Paracaedibacteraceae;g__Candidatus_Captivus;
Leptospira	0	0	0	0	0	0	0	0	0	0	0	0	0	0	0	0	0	0	0	0	0	0	0	0	0	0	0	0	0	0	0	0	0	0	0	0	k__Bacteria;p__Spirochaetes;c__unidentified_Spirochaetes;o__unidentified_Spirochaetes;f__Leptospiraceae;g__Leptospira;
Sunxiuqinia	0	0	0	0	0	0	0	0	0	2.37E-05	0	0	0	0	0	0	0	0	0	0	2.37E-05	0	0	0	0	0	0	0	0	0	0	0	0	0	0	0	k__Bacteria;p__Bacteroidetes;c__Bacteroidia;o__Bacteroidales;f__Prolixibacteraceae;g__Sunxiuqinia;
Pseudoflavitalea	0	0	0	0	0	0	0	0	0	0	0	0	0	0	0	0	0	0	0	0	0	0	0	0	0	0	0	0	0	0	0	0	0	0	0	0	k__Bacteria;p__Bacteroidetes;c__Bacteroidia;o__Chitinophagales;f__Chitinophagaceae;g__Pseudoflavitalea;
Anaeroplasma	0	0	0	0	0	0	0	0	0	0	0	0	0	0	0	0	0	0	0	0	0	0	2.37E-05	0	0	0	0	0	0	0	0	0	0	0	0	0	k__Bacteria;p__Tenericutes;c__Mollicutes;o__Anaeroplasmatales;f__Anaeroplasmataceae;g__Anaeroplasma;
Murinocardiopsis	0	0	0	0	0	0	0	0	0	0	0	0	0	0	0	0	0	0	0	0	0	0	0	0	0	0	0	0	0	0	2.37E-05	0	0	0	0	0	k__Bacteria;p__Actinobacteria;c__unidentified_Actinobacteria;o__Streptosporangiales;f__Nocardiopsaceae;g__Murinocardiopsis;
Pragia	0	0	0	0	0	0	0	0	0	0	0	0	0	0	0	0	0	2.37E-05	0	0	0	0	0	0	0	0	0	0	0	0	0	0	0	0	0	0	k__Bacteria;p__Proteobacteria;c__Gammaproteobacteria;o__Enterobacteriales;f__Enterobacteriaceae;g__Pragia;
Alterococcus	0	0	0	0	0	0	0	0	0	0	0	0	0	0	0	0	0	0	0	0	0	0	0	0	0	0	0	2.37E-05	0	0	0	0	0	0	0	0	k__Bacteria;p__Verrucomicrobia;c__Verrucomicrobiae;o__Opitutales;f__Opitutaceae;g__Alterococcus;
unidentified_Zixibacteria	0	0	0	0	0	0	0	0	0	0	0	0	0	0	0	0	0	0	0	0	0	0	0	0	0	0	0	0	0	0	0	0	0	0	0	0	k__Bacteria;p__Zixibacteria;c__unidentified_Zixibacteria;o__unidentified_Zixibacteria;f__unidentified_Zixibacteria;g__unidentified_Zixibacteria;
Salinirepens	0	0	0	0	0	0	0	0	0	0	0	0	2.37E-05	0	0	0	0	0	0	0	0	0	0	0	0	0	0	0	0	0	0	0	0	0	0	0	k__Bacteria;p__Bacteroidetes;c__Bacteroidia;o__Flavobacteriales;f__Crocinitomicaceae;g__Salinirepens;
Gottschalkia	0	0	0	0	0	0	0	0	0	0	0	0	0	0	0	0	0	0	0	0	0	0	0	0	0	0	0	0	0	0	0	0	0	0	0	0	k__Bacteria;p__Firmicutes;c__Clostridia;o__Clostridiales;f__unidentified_Clostridiales;g__Gottschalkia;
Candidatus_Tenderia	0	0	0	0	0	0	0	0	0	0	0	0	0	0	0	2.37E-05	0	0	0	0	0	0	0	0	0	0	0	0	0	0	0	0	0	0	0	0	k__Bacteria;p__Proteobacteria;c__Gammaproteobacteria;o__unidentified_Gammaproteobacteria;f__unidentified_Gammaproteobacteria;g__Candidatus_Tenderia;
Succiniclasticum	0	0	0	0	0	0	0	0	0	0	0	0	0	0	0	0	0	0	0	2.37E-05	0	0	0	0	0	0	0	0	0	0	0	0	0	0	0	0	k__Bacteria;p__Firmicutes;c__Negativicutes;o__Selenomonadales;f__Acidaminococcaceae;g__Succiniclasticum;
Ferrovibrio	0	0	0	0	0	0	0	0	0	0	0	0	0	0	0	0	0	0	0	0	0	0	0	0	0	0	0	0	0	0	0	0	0	0	0	0	k__Bacteria;p__Proteobacteria;c__Alphaproteobacteria;o__Sneathiellales;f__Sneathiellaceae;g__Ferrovibrio;
Thermoleophilum	0	0	0	0	0	0	2.37E-05	0	0	0	0	0	0	0	0	0	0	0	0	0	0	0	0	0	2.37E-05	0	0	0	0	0	0	0	0	0	0	0	k__Bacteria;p__Actinobacteria;c__Thermoleophilia;o__unidentified_Thermoleophilia;f__Thermoleophilaceae;g__Thermoleophilum;
Anderseniella	0	0	0	0	0	0	0	0	0	0	0	0	0	0	0	0	0	0	0	0	0	0	0	0	0	0	0	0	0	0	0	0	0	0	0	0	k__Bacteria;p__Proteobacteria;c__Alphaproteobacteria;o__Rhizobiales;f__unidentified_Rhizobiales;g__Anderseniella;
Sphaerochaeta	0	0	0	0	0	0	0	0	0	0	0	0	0	0	0	0	0	0	0	0	0	0	2.37E-05	0	0	0	0	2.37E-05	0	2.37E-05	0	0	0	0	0	0	k__Bacteria;p__Spirochaetes;c__Spirochaetia;o__Spirochaetales;f__Spirochaetaceae;g__Sphaerochaeta;
Gelidibacter	0	0	0	0	0	0	0	0	0	0	0	0	0	0	2.37E-05	0	0	0	0	0	0	0	0	0	0	0	0	0	0	0	0	0	0	0	0	0	k__Bacteria;p__Bacteroidetes;c__Bacteroidia;o__Flavobacteriales;f__Flavobacteriaceae;g__Gelidibacter;
Sinibacillus	0	0	0	0	0	0	0	0	0	2.37E-05	0	0	0	0	0	0	0	0	0	0	0	0	0	0	0	0	0	0	2.37E-05	0	0	0	0	0	0	0	k__Bacteria;p__Firmicutes;c__Bacilli;o__Bacillales;f__Bacillaceae;g__Sinibacillus;
Pelomonas	0	0	0	0	0	0	0	0	0	2.37E-05	0	0	0	0	0	0	0	0	0	0	0	0	0	0	0	0	0	0	0	0	0	0	0	0	0	0	k__Bacteria;p__Proteobacteria;c__Gammaproteobacteria;o__unidentified_Gammaproteobacteria;f__Burkholderiaceae;g__Pelomonas;
Bernardetia	0	0	0	0	0	0	0	0	0	0	0	0	0	0	0	0	0	0	0	0	0	0	0	0	0	0	0	0	0	0	0	0	0	0	0	0	k__Bacteria;p__Bacteroidetes;c__Bacteroidia;o__Cytophagales;f__Bernardetiaceae;g__Bernardetia;
Sanguibacteroides	0	0	0	0	0	0	0	0	0	0	0	0	0	0	0	0	0	0	0	0	0	0	0	0	0	0	0	0	0	0	0	0	0	0	0	0	k__Bacteria;p__Bacteroidetes;c__Bacteroidia;o__Bacteroidales;f__Marinifilaceae;g__Sanguibacteroides;
unidentified_Micromonosporaceae	0	0	0	0	0	0	0	0	0	0	0	0	0	0	0	0	0	0	0	0	0	0	0	0	0	0	0	0	0	0	0	0	0	0	0	0	k__Bacteria;p__Actinobacteria;c__unidentified_Actinobacteria;o__Micromonosporales;f__Micromonosporaceae;g__unidentified_Micromonosporaceae;
Carnimonas	0	0	0	0	0	0	0	0	0	0	0	0	0	0	0	0	0	0	0	0	0	0	0	0	0	0	0	0	0	0	2.37E-05	0	0	0	0	0	k__Bacteria;p__Proteobacteria;c__Gammaproteobacteria;o__Oceanospirillales;f__Halomonadaceae;g__Carnimonas;
Candidatus_Xiphinematobacter	0	0	0	0	0	0	0	0	0	0	0	2.37E-05	0	0	0	0	0	0	0	0	0	0	2.37E-05	0	0	0	0	0	0	0	0	0	0	0	0	0	k__Bacteria;p__Verrucomicrobia;c__Verrucomicrobiae;o__Chthoniobacterales;f__unidentified_Chthoniobacterales;g__Candidatus_Xiphinematobacter;
Zymobacter	0	0	0	0	0	0	0	0	0	0	0	0	0	0	0	0	0	0	0	0	0	0	0	0	0	0	0	0	2.37E-05	0	0	0	0	0	0	0	k__Bacteria;p__Proteobacteria;c__Gammaproteobacteria;o__Oceanospirillales;f__Halomonadaceae;g__Zymobacter;
Lyticum	0	0	0	0	0	0	0	0	0	0	0	0	0	0	0	0	0	0	0	0	0	0	0	0	0	0	0	0	0	0	0	0	2.37E-05	0	0	0	k__Bacteria;p__Proteobacteria;c__Alphaproteobacteria;o__Rickettsiales;f__Midichloriaceae;g__Lyticum;
Holdemania	0	0	0	0	0	0	0	0	0	0	2.37E-05	0	2.37E-05	0	0	0	0	2.37E-05	0	0	0	0	0	0	0	0	0	0	0	0	0	0	0	0	2.37E-05	0	k__Bacteria;p__Firmicutes;c__Erysipelotrichia;o__Erysipelotrichales;f__Erysipelotrichaceae;g__Holdemania;
Ignavibacterium	0	0	0	0	0	0	0	0	0	0	0	0	0	0	0	0	0	0	0	0	0	0	0	0	0	0	0	0	0	0	0	0	0	0	0	0	k__Bacteria;p__Bacteroidetes;c__Ignavibacteria;o__Ignavibacteriales;f__Ignavibacteriaceae;g__Ignavibacterium;
Thioalkalimicrobium	0	0	0	0	0	0	0	0	0	0	0	0	0	0	0	0	0	0	0	0	0	0	0	0	0	0	0	0	0	0	0	0	0	0	0	0	k__Bacteria;p__Proteobacteria;c__Gammaproteobacteria;o__unidentified_Gammaproteobacteria;f__unidentified_Gammaproteobacteria;g__Thioalkalimicrobium;
Candidatus_Babela	0	0	0	0	0	0	0	0	0	0	0	0	0	0	0	0	0	0	0	0	0	0	0	0	0	0	0	0	0	0	0	0	0	2.37E-05	0	0	k__Bacteria;p__unidentified_Bacteria;c__unidentified_Bacteria;o__unidentified_Bacteria;f__unidentified_Bacteria;g__Candidatus_Babela;
Hydrogenobacter	0	0	0	0	0	0	0	0	0	0	0	0	0	0	0	0	0	0	0	0	0	0	0	0	0	0	0	0	0	0	0	0	0	0	0	0	k__Bacteria;p__Aquificae;c__unidentified_Aquificae;o__Aquificales;f__Aquificaceae;g__Hydrogenobacter;
Alkanibacter	0	0	0	0	0	0	0	0	0	0	0	0	0	0	0	0	0	0	0	0	0	0	0	0	0	0	0	0	0	0	0	0	0	0	0	0	k__Bacteria;p__Proteobacteria;c__Gammaproteobacteria;o__Salinisphaerales;f__Solimonadaceae;g__Alkanibacter;
Desulfitibacter	0	0	0	0	0	0	0	0	0	0	0	0	0	0	0	0	0	0	0	0	0	0	0	0	0	0	0	0	0	0	0	0	0	0	0	0	k__Bacteria;p__Firmicutes;c__Clostridia;o__Clostridiales;f__Peptococcaceae;g__Desulfitibacter;
Novibacillus	0	0	0	0	0	0	0	0	0	0	0	0	0	0	0	0	0	2.37E-05	0	0	0	0	0	0	0	0	0	0	0	0	0	0	0	0	0	0	k__Bacteria;p__Firmicutes;c__Bacilli;o__Bacillales;f__Thermoactinomycetaceae;g__Novibacillus;
Candidatus_Tremblaya	0	0	0	0	0	0	0	0	0	0	0	0	0	0	0	0	0	0	0	0	0	0	0	0	0	0	0	0	0	0	0	0	0	0	0	0	k__Bacteria;p__Proteobacteria;c__Gammaproteobacteria;o__unidentified_Gammaproteobacteria;f__Burkholderiaceae;g__Candidatus_Tremblaya;
Acetatifactor	0	0	0	0	0	2.37E-05	0	0	0	0	0	0	0	0	0	0	0	0	0	0	0	0	0	0	0	0	0	0	0	0	0	0	0	0	0	0	k__Bacteria;p__Firmicutes;c__Clostridia;o__Clostridiales;f__Lachnospiraceae;g__Acetatifactor;
unidentified_Planctomycetes	0	0	0	2.37E-05	0	0	0	0	0	0	0	0	0	0	0	0	0	0	0	0	0	0	0	0	0	0	0	0	0	0	0	0	0	0	0	0	k__Bacteria;p__Planctomycetes;c__unidentified_Planctomycetes;o__unidentified_Planctomycetes;f__unidentified_Planctomycetes;g__unidentified_Planctomycetes;
Thalassobaculum	0	0	0	0	0	0	0	0	0	0	0	0	0	0	0	0	0	0	0	0	0	0	0	0	0	0	0	0	0	0	0	0	0	0	0	0	k__Bacteria;p__Proteobacteria;c__Alphaproteobacteria;o__unidentified_Alphaproteobacteria;f__unidentified_Alphaproteobacteria;g__Thalassobaculum;
unidentified_Planctomycetales	0	0	0	0	0	0	0	0	0	0	0	0	0	0	0	0	0	0	0	0	0	0	0	0	0	0	0	0	0	0	0	0	0	0	0	0	k__Bacteria;p__Planctomycetes;c__Planctomycetacia;o__Planctomycetales;f__unidentified_Planctomycetales;g__unidentified_Planctomycetales;
Variibacter	0	0	0	0	0	0	0	0	0	0	0	0	0	0	0	0	0	0	0	0	0	0	0	0	0	0	0	0	0	0	0	0	0	0	0	0	k__Bacteria;p__Proteobacteria;c__Alphaproteobacteria;o__Rhizobiales;f__Xanthobacteraceae;g__Variibacter;
Jejuia	0	0	0	0	0	0	0	0	0	0	0	0	0	0	0	0	0	0	0	0	0	0	0	0	0	0	0	0	0	0	0	0	0	0	0	0	k__Bacteria;p__Bacteroidetes;c__Bacteroidia;o__Flavobacteriales;f__Flavobacteriaceae;g__Jejuia;
Hypnocyclicus	0	0	0	0	0	0	0	0	0	0	0	0	0	0	0	0	0	0	0	0	0	0	0	0	0	0	0	0	0	0	0	0	0	0	0	0	k__Bacteria;p__Fusobacteria;c__Fusobacteriia;o__Fusobacteriales;f__Leptotrichiaceae;g__Hypnocyclicus;
Bogoriella	0	0	0	0	0	0	0	0	0	0	0	0	0	0	0	0	0	0	0	0	0	0	0	0	0	0	0	0	0	0	0	0	0	0	0	0	k__Bacteria;p__Actinobacteria;c__unidentified_Actinobacteria;o__Micrococcales;f__Bogoriellaceae;g__Bogoriella;
Verticia	0	0	0	0	0	0	0	0	0	0	0	0	0	0	0	0	0	0	0	0	0	0	0	0	0	0	0	0	0	0	0	0	0	0	0	0	k__Bacteria;p__Proteobacteria;c__Gammaproteobacteria;o__unidentified_Gammaproteobacteria;f__Burkholderiaceae;g__Verticia;
Chlorobium	0	0	0	0	0	0	0	0	0	0	0	0	0	0	0	0	0	0	0	0	0	0	0	0	0	0	0	0	0	0	0	0	0	0	0	0	k__Bacteria;p__Bacteroidetes;c__Chlorobia;o__Chlorobiales;f__Chlorobiaceae;g__Chlorobium;
Others	0.056754899	0.096210811	0.217161544	0.224128534	0.210644802	0.104457452	0.079480556	0.042607645	0.088272234	0.087513922	0.108130524	0.088367023	0.087490225	0.071470888	0.111258561	0.051612597	0.031185573	0.119647385	0.282210479	0.06320055	0.087134766	0.132870447	0.111116377	0.068248063	0.060925614	0.121803834	0.090689353	0.065925733	0.079054006	0.171899808	0.079267281	0.094457215	0.242683476	0.071684163	0.168819166	0.108841442	Others
