# Supplementary material for: Microbiome and Metabolome Analyses Reveal Novel Interplay Between the Skin Microbiota and Plasma Metabolites in Psoriasis
Source: Front Microbiol. 2021 Mar 16;12:643449. doi: 10.3389/fmicb.2021.643449 (PMC8007969; doi:10.3389/fmicb.2021.643449)
Supplement: Supplementary Table 2 — The relative abundance of the identified plasma metabolites measured by the LC-MS metabolomic approach. [file Table_2.XLSX]

## Sheet: Sheet 1
Supplementary table S2 - Relative abundance of identified metabolites in plasma samples.
Compound name	HMDB ID	KEGG ID	Control1	Control2	Control3	Control4	Control5	Control6	Control7	Control8	Control9	Control10	Control12	Control13	Control14	Control15	Control16	Control17	Control18	Control19	Control20	Control21	Control22	Control23	Control24	Control25	Control26	Control27	Control28	Control29	Control30	Psoriasis1	Psoriasis2	Psoriasis3	Psoriasis4	Psoriasis5	Psoriasis6	Psoriasis7	Psoriasis8	Psoriasis9	Psoriasis10	Psoriasis11	Psoriasis12	Psoriasis13	Psoriasis14	Psoriasis15	Psoriasis16	Psoriasis17	Psoriasis18
phosphate	HMDB0001429	C00009	10.4791	8.87191	9.65367	8.57023	9.24062	8.86363	10.1085	8.50313	7.31417	8.84205	8.0978	7.83058	8.94271	8.20904	6.90882	10.3227	7.53601	8.757	7.17218e-08	10.9426	10.5969	9.5063	9.90129	8.86481	9.00079	8.49257	10.9487	9.25947	6.97819	9.21457	6.35238e-08	9.00076	8.5923	1.16907e-07	9.08272	7.62969	7.86046	8.68752	8.44268	9.23263	7.54905	7.91514	8.48344	8.66956	8.92047	9.66622	7.75668
pyrophosphate	HMDB0000250	C00013	0.00923559	0.0104269	0.0070994	0.0075687	0.00570462	0.00573718	0.00812887	0.00910458	0.00892523	0.00650746	0.00753126	0.00843235	0.00479023	0.00802976	0.00799069	0.0064785	0.00711605	0.00649895	0.00511845	0.00520524	0.00474415	0.00409842	0.00900305	0.00616405	0.00664604	0.00709124	0.00661347	0.00735204	0.00836548	0.00510342	0.00668419	0.00657701	0.00787102	0.008011	0.00743566	0.00569892	0.00812999	0.00590822	0.0068671	0.00690901	0.00645653	0.00775841	0.00598166	0.00864292	0.00542787	0.00487335	0.00903026
Adenosine monophosphate	HMDB0000045	C00020	0.0261528	0.0129083	0.00483106	0.0125111	0.0135474	0.0155764	0.0146558	0.0123448	0.0337912	0.0125341	0.0256901	0.0228868	0.0220104	0.0169482	0.0238547	0.0382337	0.0261657	0.0265503	0.00616804	0.0138068	0.0190291	0.0112933	0.00770166	0.028734	0.00891369	0.0176044	0.0224966	0.00451033	0.0102693	0.013176	0.0138357	0.0138966	0.00853621	0.0485869	0.0164701	0.00312825	0.0132705	0.00931225	0.0178678	0.0251197	0.00752818	0.0104702	0.0106003	0.00868165	0.0242726	0.00975707	0.0269844
S-Adenosyl-L-homocysteine	HMDB0000939	C00021	0.00323924	0.00327776	0.0031347	0.00506072	0.00402786	0.00713154	0.002058	0.00368707	0.00555858	0.00568341	0.00931073	0.0062491	0.00643788	0.00356785	0.00376098	0.00698457	0.00421975	0.00337662	0.00359954	0.00468497	0.00471083	0.00558919	0.00610305	0.00548493	0.00755602	0.00571379	0.00669901	0.00619478	0.00682416	0.00652276	0.00292455	0.00528536	0.00329141	0.00278647	0.00671306	0.00251605	0.0062491	0.00949338	0.00666495	0.00586522	0.00563611	0.00542311	0.00510624	0.00856244	0.00522337	0.00585491	0.00602835
Pyruvic acid	HMDB0000243	C00022	0.460043	8.16379e-08	0.458614	0.356367	0.627889	0.314384	0.478374	7.7452e-08	6.5481e-08	0.505955	7.68611e-08	0.518714	0.356005	0.364486	7.11446e-08	1.01698e-07	0.635954	0.479374	0.287487	0.437234	0.793771	0.463965	0.132068	0.311692	0.46706	0.482601	0.538701	0.475921	0.739386	0.724879	0.349135	0.348236	0.254712	0.646121	0.181743	0.547593	0.557557	0.496893	0.833131	0.472771	0.651923	0.411278	0.650879	0.369124	0.601822	0.789546	1.01939
Glutamic acid	HMDB0000148	C00025	0.0550195	0.0565399	0.0635272	0.0718149	0.0669945	0.040152	0.0434383	0.0422279	0.0754272	0.0655983	0.0383064	0.0805824	0.0386896	0.059939	0.0466438	0.0437948	0.0319147	0.0530475	0.058233	0.0432885	0.0537984	0.0308931	0.0312473	0.0702381	0.0575239	7.32211e-08	0.0396604	0.03502	0.0734261	0.0377023	0.0669859	0.0817387	0.0633944	0.0557216	0.0777849	0.0366785	0.0289171	0.0718838	0.0505803	0.0393104	0.0773317	0.0629201	0.0236565	0.035003	0.036365	0.065645	0.0424427
Oxoglutaric acid	HMDB0000208	C00026	0.0109984	0.0139573	0.0174041	0.0180298	0.0202819	0.0154038	0.0149151	0.011253	0.0228	0.0207122	0.0136373	0.0219788	0.0117033	0.014294	0.0138615	0.0129804	0.0135271	0.0156505	0.00903772	0.0138062	8.99763e-08	0.010706	0.0106078	0.0130805	0.0125628	0.0119903	0.0159391	0.0114345	0.0301023	0.0197135	0.0185999	0.0217884	7.50985e-08	0.0355129	0.0129408	0.0185217	0.0175119	0.0178234	0.0182118	0.0148624	7.1025e-08	0.0186127	0.0196858	0.0137005	0.0150317	0.0212677	0.0238238
Glucose	HMDB00122	C00031	8.11136e-08	8.16379e-08	7.94872e-08	7.34004e-08	7.23449e-08	6.9948e-08	1.06386e-07	7.7452e-08	6.5481e-08	7.22098e-08	7.68611e-08	6.97741e-08	7.59023e-08	7.13624e-08	7.11446e-08	1.01698e-07	7.22651e-08	7.14891e-08	7.17218e-08	9.73639e-08	8.99763e-08	7.54571e-08	8.89501e-08	7.09924e-08	7.20274e-08	7.32211e-08	7.80546e-08	7.47842e-08	7.36068e-08	7.25493e-08	6.35238e-08	7.27356e-08	7.50985e-08	1.16907e-07	7.46236e-08	7.01169e-08	6.99693e-08	6.99253e-08	7.60796e-08	7.05467e-08	7.1025e-08	6.98231e-08	7.09723e-08	8.17089e-08	8.00144e-08	7.04039e-08	7.26455e-08
Glycine	HMDB0000123	C00037	0.653038	0.425793	0.64962	1.10918	1.80029	1.21536	0.811592	1.41093	1.18925	0.671321	1.23244	2.06988	0.972662	2.69027	1.48891	1.02049	1.69383	2.33546	1.88559	0.69904	0.617688	1.50065	1.13776	1.61641	1.44372	1.31341	2.05598	1.65096	2.09327	1.1325	2.0022	1.3377	0.43011	0.524978	1.03756	1.23137	1.33244	1.32707	1.41374	2.13343	0.869107	1.73759	2.15723	1.17094	1.90423	1.16329	2.42267
L-Alanine	HMDB0000161	C00041	0.00824904	0.0081226	0.0101131	0.0064597	0.00999286	0.00844623	0.00937733	0.0103789	0.00857038	0.0169255	0.00858513	0.0077821	0.0107564	0.00820738	0.0126486	0.00756254	0.010633	0.0118245	0.0426533	0.00753517	0.00699206	0.0092542	0.045962	0.0175322	0.00870052	0.00718304	0.00668988	0.00993641	0.00864078	0.00719232	0.010264	0.00680509	0.00925459	0.00811549	0.00937764	0.00839756	0.00980732	0.00998362	0.0106395	0.0660445	0.00936185	0.0068362	0.010154	0.0109834	0.00988773	0.00899659	0.00673838
Succinic acid	HMDB0000254	C00042	0.000573434	5.2988e-05	0.000379217	0.000101905	0.000184519	0.000293076	0.000591887	0.000488135	0.000131197	0.00012457	0.000310325	0.000251629	0.000261163	0.000461988	0.000243624	0.000223382	0.00063665	0.000308882	0.000815847	0.0196282	0.000365551	0.000369115	0.000182322	0.000292553	0.000420892	0.00037636	0.000562241	0.000353282	0.0285461	0.000672229	0.0287749	0.000210561	0.0155742	0.000355069	0.00020838	7.01169e-08	0.000351799	0.000242913	0.000398705	0.000656683	0.000549335	6.63622e-05	3.39604e-05	0.000474322	0.000266261	0.000300485	0.000193528
L-Lysine	HMDB0000182	C00047	0.145992	0.113551	0.121719	0.13099	0.144934	0.118483	0.102974	0.0910095	0.121123	0.134803	0.147459	0.138926	0.138216	0.0861535	0.128382	0.129741	0.0494134	0.159725	0.0951095	0.12819	0.140619	0.128416	0.145097	0.146264	0.17284	0.133263	0.122596	0.136324	0.135469	0.142043	0.0470215	0.124745	0.105287	0.115274	0.125115	0.102864	0.140709	0.122718	0.156093	0.134383	0.132908	0.162538	0.128454	0.150416	0.145183	0.154083	0.121543
Glyoxylate	HMDB0000119	C00048	0.2653	0.078084	0.214631	0.18921	0.179612	0.15424	0.224819	0.156769	0.229654	0.0793208	0.047249	0.0251171	0.0855692	0.215727	0.210162	0.216207	0.204129	0.142072	0.0467697	0.0537389	0.220479	0.200522	0.248443	0.150314	0.149509	0.233038	0.167489	0.140384	0.243322	0.169819	0.21709	0.101311	0.0861014	0.214157	0.124906	0.110268	0.136127	0.185927	0.288756	0.192266	0.203857	0.157359	0.17599	0.232387	0.20604	0.121588	0.209767
Aspartic acid	HMDB0000191	C00049	0.0263891	0.0172927	0.0269859	0.018443	0.0331263	0.0211453	0.020168	0.0220342	0.0393871	0.027293	0.0239031	0.0429475	0.0131511	0.0244477	7.11446e-08	0.0161576	0.0219925	0.0359337	7.17218e-08	0.0163049	0.0291833	0.0140281	0.0256867	0.0389566	0.0322748	0.0158208	0.0161848	0.0185719	0.0360828	0.0222613	0.0293764	0.0322453	0.0298742	0.016859	0.0324485	0.0192742	0.0130935	0.0283905	0.0298626	0.0224363	0.0363513	0.0385609	0.0206459	0.0139105	0.0202928	0.0261786	0.0207668
Cytidine-monophosphate	HMDB0000095	C00055	0.0123647	0.0192356	0.00415337	0.0107768	0.00748874	0.00986898	0.0156035	0.0158817	0.0123963	0.0178418	0.0205853	0.0245166	0.0180004	0.0115088	0.0209776	0.019349	0.0126228	0.0171728	0.0126346	0.0188032	0.0162641	0.00583082	0.00187874	0.00410705	0.00451443	0.0137212	0.0117209	0.0151704	0.00466261	0.00860531	0.00628211	0.00687214	0.007514	0.0194977	0.00586753	0.00765507	0.00836715	0.0116399	0.0208795	0.00453623	0.00912386	0.0100707	0.0153759	0.0082224	0.00428454	0.019687	0.00537768
sulfuric acid	HMDB0001448	C00059	0.165218	0.309456	0.211411	0.130019	0.0888281	0.219423	0.184467	0.238688	0.236545	0.249973	0.244709	0.248411	0.117162	0.177056	0.208426	0.152956	0.172681	0.222797	0.151262	0.154614	0.211452	0.236788	0.103108	0.172968	0.186285	0.159004	0.216602	0.171021	0.316082	0.256866	0.236425	0.0823393	0.101004	0.102057	0.186757	0.113613	0.200736	0.150602	0.351607	0.214456	0.221611	0.162414	0.196416	0.150214	0.199244	0.150255	0.30059
Flavin mononucleotide	HMDB0001520	C00061	0.0332303	0.0310385	0.0257606	0.0268069	0.0143982	0.0532014	0.0440379	0.0351299	0.0357746	0.0295046	0.0380321	0.0602465	0.0295136	0.0242124	0.0138264	0.0204034	0.0646511	0.0390885	0.0454629	0.0520676	0.0290083	0.0288606	0.0599034	0.0488175	0.0562035	0.0633207	0.0257643	0.0338953	0.0550983	0.0406711	0.0164404	0.044363	0.0863548	0.056275	0.049715	0.0265878	0.0285149	0.0260809	0.0303362	0.0456311	0.0300581	0.0379796	0.0331515	0.0486136	0.0305467	0.0360976	0.0221599
L-Arginine	HMDB0000517	C00062	0.933414	0.432504	1.18814	0.881336	0.343171	0.817191	1.35728	0.933142	0.991914	0.814611	0.75142	0.952025	0.842692	0.456314	0.687836	0.826508	0.288619	0.403549	0.906932	1.15222	0.423022	0.940784	0.775333	0.86325	0.632252	0.702919	0.802969	0.933176	0.977686	0.849476	0.26382	0.921145	0.809039	0.0289058	0.811648	0.318516	1.06054	0.647667	0.825118	0.751882	0.489173	0.720967	0.502582	1.0044	0.453219	0.54211	1.03928
L-Glutamine	HMDB0000641	C00064	0.336644	0.370604	0.329427	0.391183	0.380578	0.32801	0.320887	0.344165	0.294458	0.355082	0.349252	0.405669	0.357098	0.362417	0.3567	0.317564	0.33292	0.39235	0.383842	0.351741	0.268825	0.324559	0.418137	0.34312	0.372823	0.380707	0.319202	0.312391	0.303808	0.338775	0.416996	0.376037	0.414357	0.333951	0.313845	0.348112	0.298118	0.375258	0.322143	0.325323	0.338372	0.334106	0.347761	0.418095	0.344376	0.347413	0.392706
L-Serine	HMDB0000187	C00065	0.0687689	0.0775402	0.0708672	0.0819101	0.0741803	0.0707732	0.076548	0.0756752	0.0538925	0.0644045	0.0712243	0.0798873	0.0590696	0.0727633	0.0736366	0.0840038	0.0806753	0.0765721	0.087885	0.0612202	0.0780483	0.0594006	0.0890313	0.0633352	0.0638025	0.065898	0.0600988	0.0657906	0.0816767	0.0637263	0.0691658	0.0733694	0.076714	0.0725003	0.0688747	0.069577	0.06893	0.0862489	0.0805069	0.0806837	0.0709287	0.0554519	0.0633122	0.076761	0.0663496	0.0530914	0.0818764
L-Methionine	HMDB0000696	C00073	0.0399735	0.0204385	0.030367	0.0337186	0.030996	0.0293181	0.0281037	0.0341045	0.0200004	0.0301078	0.0320576	0.0310193	0.0256129	0.0276724	0.027856	0.0340322	0.0296099	0.0331477	0.0331073	0.0270954	0.0406011	0.0256573	0.02587	0.0218527	0.0338691	0.0179874	0.017346	0.031939	0.0326889	0.032608	0.0346608	0.0298366	0.0248536	0.0445778	0.0305145	0.0327326	0.0299291	0.0308712	0.0277627	0.0291379	0.0438757	0.0240082	0.0291651	0.0377102	0.0295195	0.0296849	0.027025
Ornithine	HMDB0000214	C00077	0.0596862	0.0475707	0.0565831	0.055505	0.0573988	0.0598606	0.0613157	0.056497	0.0595761	0.0575801	0.0554899	0.0701239	0.0621809	0.0435003	0.0686269	0.0601903	0.0205037	0.0576892	0.0527668	0.0556494	0.0504369	0.0573634	0.0497052	0.0540936	0.0540881	0.0535593	0.0527752	0.0563432	0.0748206	0.050856	0.0192779	0.0537738	0.0551413	0.0543614	0.0568807	0.0298922	0.0587743	0.0485209	0.0558887	0.0603819	0.0650797	0.0590649	0.0628251	0.0576927	0.0599129	0.0550008	0.0548571
L-Tryptophan	HMDB0000929	C00078	1.15443	0.872095	0.919506	0.841501	0.711296	0.824545	0.916185	0.753344	0.67095	0.875342	0.929544	0.953462	0.70312	0.768902	0.901545	0.890291	0.657893	0.785126	0.946983	0.761853	1.04278	0.846482	0.773126	0.680209	0.767132	0.949483	0.726392	1.07899	0.881866	0.813478	0.939385	0.949999	0.990298	1.08338	1.0837	0.910767	0.802389	0.826417	0.831062	0.915729	1.22235	0.786032	0.876947	0.834366	0.760162	0.840741	1.04171
L-Phenylalanine	HMDB0000159	C00079	0.495302	0.295148	0.454362	0.351375	0.306692	0.351687	0.45191	0.413497	0.281182	0.361765	0.387961	0.407859	0.231967	0.37029	0.401043	0.367808	0.347775	0.448805	0.386988	0.298419	0.369117	0.368451	0.370212	0.369161	0.332366	0.363235	0.334339	0.371801	0.397922	0.381605	0.416598	0.358713	0.458692	0.419297	0.342443	0.38316	0.329171	0.248756	0.372558	0.338584	0.383932	0.319776	0.451392	0.413387	0.303197	0.341662	0.333853
L-Tyrosine	HMDB0000158	C00082	0.147688	0.126788	0.152433	0.124285	0.160463	0.125251	0.139628	0.132155	0.101132	0.123432	0.122546	0.132384	0.132495	0.111883	0.111763	0.119531	0.116011	0.152581	0.132974	0.102267	0.126096	0.126504	0.136783	0.129057	0.134865	0.119481	0.10504	0.13353	0.135338	0.0998916	0.14859	0.119469	0.153649	0.142066	0.118464	0.139856	0.128172	0.121257	0.123528	0.12189	0.130578	0.11532	0.133189	0.134861	0.126798	0.134873	0.118728
Urea	HMDB0000294	C00086	0.298914	0.12479	0.220528	0.177526	0.158508	0.178685	0.180926	0.184626	0.11135	0.193345	0.167695	0.224975	0.149779	0.180645	0.144296	0.181431	0.142234	0.185219	0.169248	0.173778	0.170192	0.191101	0.121854	0.186468	0.191702	0.164878	0.165083	0.235479	0.168614	0.150985	0.203856	0.206923	0.203056	0.181472	0.136687	0.155355	0.176788	0.17121	0.184389	0.190377	0.159558	0.141756	0.152782	0.224092	0.161587	0.15251	0.155636
Sucrose	HMDB0000258	C00089	0.00675318	0.003365	0.00402272	0.00317146	0.00139617	6.9948e-08	0.00723394	0.00256364	0.00224873	0.00233653	0.00176364	6.97741e-08	0.00351616	0.00131926	0.0030843	0.00303953	0.00548637	0.00965516	0.00522163	0.00578574	8.99763e-08	0.00482142	0.00573312	0.00912872	0.00590618	0.0030171	0.00333771	7.47842e-08	0.00277365	7.25493e-08	6.35238e-08	7.27356e-08	7.50985e-08	1.16907e-07	7.46236e-08	7.01169e-08	6.99693e-08	6.99253e-08	7.60796e-08	7.05467e-08	7.1025e-08	0.00115349	0.000373052	8.17089e-08	8.00144e-08	7.04039e-08	7.26455e-08
glucose-6-phosphate	HMDB0001401	C00092	0.0119474	0.00366443	0.00681769	0.0107225	0.0108422	0.0120731	0.00501883	0.00876486	0.00379311	0.0119244	0.0102186	0.00887831	0.0032569	0.0063091	0.0132409	0.0116944	0.00488729	0.00650807	6.92741e-05	0.0141737	8.99763e-08	0.012128	0.0103682	0.0108356	0.0197399	0.00899243	0.0099259	0.00633858	0.00891925	0.00649422	0.00738797	7.27356e-08	0.0082728	0.0206954	0.0178421	0.00449496	6.99693e-08	6.99253e-08	0.00916316	0.0144024	0.017039	0.0131973	0.00461258	0.00638214	8.00144e-08	0.0171616	0.0049002
Glycerol 3-phosphate	HMDB0000126	C00093	0.0310492	0.0705972	0.0254041	0.0489228	0.0335477	0.0380857	0.0520689	0.0591158	0.043201	0.0435795	0.0554533	0.0681938	0.0424802	0.0555815	0.0586885	0.0806061	0.0510944	0.0511936	0.112397	0.047454	0.0434103	0.0199452	0.0409432	0.0361217	0.0493887	0.0496114	0.0549226	0.0678182	0.0329621	0.0319712	0.0406755	0.0322076	0.0604143	0.030672	0.0398595	0.0350787	0.0315975	0.0389008	0.0220432	0.0290689	0.027743	0.0352966	0.0187354	0.0487788	0.0290108	0.048421	0.0551297
L-cysteine	HMDB0000574	C00097	0.137878	0.0891427	0.132088	0.0819387	0.0879084	0.106557	0.0970646	0.101502	0.109069	0.148144	0.11812	0.127594	0.0613454	0.140748	0.113759	0.0527233	0.0834846	0.126832	0.136792	0.0585587	0.05466	0.106932	0.0447241	0.090421	0.104245	0.108942	0.120795	0.115843	0.189118	0.110766	0.1126	0.106181	0.109258	0.0718287	0.108042	0.117362	0.110462	0.0589478	0.113477	0.0721256	0.105746	0.131396	0.115298	0.0614711	0.106279	0.128725	0.118243
beta-Alanine	HMDB0000056	C00099	8.11136e-08	0.0121515	0.00679142	0.0152591	0.0148206	0.012331	1.06386e-07	0.012368	0.0125669	0.00886991	0.0128455	6.97741e-08	0.0124746	0.012117	0.0129523	0.0179122	0.00971299	0.0184598	0.0156156	0.017794	0.0187545	7.54571e-08	0.0174979	0.0211659	0.0182774	0.0179726	7.80546e-08	0.0110052	0.0122049	7.25493e-08	0.018649	0.0216371	7.50985e-08	1.16907e-07	0.0191941	0.0143244	0.0106818	0.0126951	0.00959172	0.0158295	0.0112957	0.0190593	0.0119722	8.17089e-08	8.00144e-08	0.0156674	0.0174682
Uridine 5'-monophosphate	HMDB0000288	C00105	0.294072	0.12005	0.131639	0.0453372	0.0504765	0.00471808	0.0160225	1.6938	0.562203	0.00696135	0.0312456	0.0107343	0.00458691	0.0330556	0.0112189	0.0360966	0.00673899	0.00768169	0.00345223	0.00402518	0.144795	0.0169934	0.00313898	0.0223656	0.00456273	0.098863	0.00205769	0.0558504	0.56412	0.0370212	0.000925115	0.00635879	0.103676	0.060148	0.00485638	0.00304145	0.00757791	0.00766039	0.062685	0.0070941	0.0264202	0.0343504	0.136914	0.00268996	0.012851	0.0399625	0.020802
Uracil	HMDB0000300	C00106	0.0518241	0.0567253	0.0381968	0.0364762	0.0407861	0.0614916	0.0421298	0.0459433	0.0556704	0.0643654	0.0536827	0.0605807	0.0633753	0.0421018	0.0647018	0.0538627	0.0626772	0.0549989	0.0567604	0.0656244	0.0776298	0.0421858	0.0314169	0.0475468	0.041317	0.0703034	0.0397554	0.0556362	0.0502281	0.0562076	0.0599867	0.0599107	0.0598896	0.0609122	0.0511183	0.0620646	0.0730878	0.0527493	0.0617736	0.0506484	0.0598084	0.0645348	0.0614708	0.0468071	0.0503413	0.0595271	0.0511103
2-ketobutyric acid	HMDB0000005	C00109	0.00297113	0.00303077	0.00345164	7.34004e-08	7.23449e-08	0.00267897	0.00388578	7.7452e-08	0.00234742	0.00275662	0.00312883	0.00242969	0.00255744	0.00273212	0.00235482	0.00368009	0.00293736	7.14891e-08	0.0021952	0.0035207	0.0035542	0.00283411	0.00289073	0.00288024	0.00245105	0.00253917	0.00291172	0.00312437	7.36068e-08	0.00280647	6.35238e-08	0.00279843	7.50985e-08	0.00486151	0.00273907	7.01169e-08	0.00275881	0.00283142	0.00294318	0.00274605	0.00277693	0.0029148	0.00294022	0.00286154	0.00325818	0.00219949	0.00297881
Choline	HMDB0000097	C00114	0.0862601	0.122007	0.148502	0.0987049	0.0949682	0.142109	0.0949228	0.157375	0.0971175	0.103283	0.0913058	0.160125	0.148303	0.0888349	0.0959414	0.110642	0.0951758	0.116036	0.168217	0.104103	0.0949632	0.0908085	0.100436	0.094013	0.112989	0.0924428	0.100328	0.098693	0.0968662	0.0922447	0.100235	0.0907664	0.117785	0.0833362	0.0966572	0.0802189	0.091598	0.103269	0.0970097	0.12073	0.0907489	0.0858898	0.180127	0.0925493	0.089992	0.0914332	0.0886646
Glycerol	HMDB0000131	C00116	0.743378	0.742155	0.911879	0.664327	0.629266	0.747238	1.00807	0.818425	0.480889	0.635538	0.713398	0.517129	0.421584	0.760981	0.533264	0.802036	0.807163	0.701129	0.83538	0.858677	0.939319	0.579856	1.00767	0.793381	0.57172	0.693567	0.701511	0.710118	0.794928	0.619055	0.694779	0.812621	0.894092	1.2933	0.846404	0.753316	0.929751	0.468638	0.830375	0.879664	0.611466	0.582385	0.691228	0.89775	1.04171	0.887348	0.747236
D-Ribose 5-phosphate	HMDB0001548	C00117	0.0107319	0.00585834	0.00617269	0.00625214	0.00431527	0.00785147	0.00587658	0.0709207	0.0250689	0.0202338	0.0456307	0.0486788	0.040962	0.00325168	0.00198053	0.00736029	0.00905303	0.00263371	0.0016982	0.00376113	0.00655798	0.0103807	0.00433022	0.00466884	0.0088105	0.0062023	0.00409847	0.00731137	0.005005	0.0103388	0.00591303	0.00316538	0.00333481	0.00447586	0.0338923	0.00271306	0.0510765	0.0350572	0.0767354	0.0363226	0.0356146	0.025522	0.0461143	0.0183811	0.00635882	0.014077	0.0155099
D-Biotin	HMDB0000030	C00120	0.628591	0.706198	0.475031	0.458421	0.566108	0.934532	0.56876	0.59455	0.721492	0.905376	0.809973	0.939526	0.862172	0.576354	0.968508	0.69024	0.891668	0.756443	0.818516	0.887804	0.953144	0.564148	0.417745	0.597861	0.539091	0.929821	0.544752	0.849719	0.690298	0.820047	0.847427	0.818816	0.785781	0.793939	0.752604	0.893729	1.0636	0.694748	0.822994	0.662822	0.765959	0.873508	0.905719	0.667226	0.646539	0.867256	0.742986
D-Ribose	HMDB0000283	C00121	0.100911	0.250897	0.225474	0.109611	0.100578	0.0996097	0.214976	0.206338	0.190243	0.0940072	0.200593	0.194317	0.244202	0.175304	0.152999	0.10513	0.226278	0.0935682	0.107487	0.106548	0.191184	0.197712	0.1249	0.112194	0.16184	0.208936	0.116346	0.186211	0.142245	0.108043	0.257841	0.21986	0.20365	0.262393	0.0958358	0.120006	0.11703	0.100727	0.186293	0.0991055	0.130395	0.175029	0.0937861	0.118786	0.0911587	0.170215	0.225603
Fumaric acid	HMDB0000134	C00122	0.0326629	0.041886	0.0484473	0.0202985	0.04199	0.0637311	0.0368393	0.0481678	0.052446	0.0692243	0.0373206	0.0716862	0.0410557	0.036149	0.055077	0.0327593	0.0295477	0.0529935	0.0217691	0.0442179	0.0478833	0.0234819	0.0271087	0.0316174	0.0441329	0.0483426	0.0398704	0.050439	0.0334978	0.041994	0.0564385	0.0537361	0.0639846	0.0335733	0.0377609	0.0430756	0.0450015	0.0216085	0.0239436	0.0489599	0.0443851	0.0538847	0.0428279	0.047946	0.0478188	7.04039e-08	0.0404397
L-Leucine	HMDB0000687	C00123	3.49651	1.67183	1.91258	1.55057	1.59246	1.69182	1.82116	1.43916	1.11249	1.51689	1.52429	1.89037	1.14915	1.44159	1.72873	1.82949	1.4064	1.39127	1.69218	1.38511	2.97743	1.42568	1.7873	1.67187	1.56035	1.26244	1.13313	1.34411	2.16004	1.09546	1.66887	2.10578	2.44651	1.95628	1.98923	1.15516	0.970188	1.63844	1.61702	1.6958	2.16705	1.57512	1.46155	1.13305	0.990264	1.90459	1.2526
L-Histidine	HMDB0000177	C00135	0.621684	0.744178	0.610498	0.560071	0.58903	0.607791	0.629596	0.718161	0.621281	0.629056	0.715678	0.769528	0.762445	0.610957	0.648473	0.702918	0.540282	0.771949	0.725294	0.661928	0.629014	0.692987	0.632868	0.568233	0.65907	0.613094	0.630523	0.611598	0.672546	0.644971	0.580534	0.529658	0.803741	0.598803	0.651447	0.668754	0.627333	0.616677	0.553022	0.557598	0.617319	0.615006	0.555382	0.760625	0.586069	0.629494	0.509718
myo-inositol	HMDB0000211	C00137	0.527546	0.311704	0.465748	0.28331	0.205503	0.32558	0.44496	0.469175	0.345938	0.41757	0.470234	0.420478	0.287423	0.373925	0.309134	0.401025	0.327911	0.446864	0.536348	0.519974	0.201367	0.340608	0.43744	0.177902	0.301333	7.32211e-08	0.454392	0.367307	0.250557	0.470764	0.254981	0.218491	0.309377	0.490892	0.336946	0.256809	0.313039	0.291091	0.329979	0.308516	0.111139	0.394142	0.337496	0.372364	0.363874	0.39809	0.352876
alpha-Ketoisovaleric acid	HMDB0000019	C00141	0.0986139	8.16379e-08	0.114867	0.0947062	0.129188	0.124075	0.21095	0.0850309	0.088828	7.22098e-08	0.0788288	0.0953434	0.0710793	0.0892325	0.0778822	1.01698e-07	0.0742261	7.14891e-08	0.0730295	0.129155	8.99763e-08	0.0916976	8.89501e-08	7.09924e-08	7.20274e-08	0.09004	0.1038	7.47842e-08	7.36068e-08	0.143882	0.108362	0.14382	0.140406	0.17373	0.119032	7.01169e-08	0.119679	6.99253e-08	0.127365	0.106233	0.12367	0.110339	0.114857	0.098807	0.106763	0.115935	0.0880016
5,10-methylene-THF	HMDB0001533	C00143	0.000344449	0.000694923	0.00031693	0.000344532	0.000303077	0.000913046	0.000332097	0.000327778	0.000716629	0.000413882	0.000847837	0.000712286	0.000339631	0.00034688	0.000329149	0.00045085	0.000431682	0.000461592	0.00711844	0.000554634	0.000363146	0.00054211	0.000456176	0.000489112	0.000426563	0.000384491	0.0016754	0.000554045	0.000503454	0.000486413	0.000362247	0.000443544	0.000422959	0.00027569	0.00151468	0.000272653	0.000793881	0.000331083	0.000471852	0.00059424	0.000421431	0.000302049	0.000449578	0.000647942	0.000494502	0.000358589	0.0006152
Adenine	HMDB0000034	C00147	0.0123539	0.0126363	0.0102266	0.0119473	0.0170039	0.0169735	0.0105019	0.00973187	0.0122478	0.0118809	0.0332631	0.0142614	0.0142292	0.0132059	0.00895164	0.0190695	0.0265084	0.0163232	0.0189068	0.0141193	0.0114328	0.0151315	0.0170385	0.01066	0.0166049	0.0107698	0.0146013	0.0270338	0.0160724	0.0121093	0.0208616	0.0117751	0.0187617	0.00963109	0.0154737	0.0141436	0.0145922	0.0156609	0.0128349	0.0115332	0.00958039	0.00941211	0.0117805	0.0478606	0.0126885	0.0153029	0.0119577
L-Proline	HMDB0000162	C00148	4.44502	4.62105	2.83645	4.00122	3.5931	2.87575	3.83724	3.74717	3.08192	2.61378	3.54678	3.80443	3.26092	3.81744	3.39245	3.13578	3.98585	3.72059	3.71305	3.62142	3.67554	3.90687	3.47643	2.94299	4.19311	3.79847	3.09312	3.25797	4.04242	3.04392	3.55018	3.85532	4.7312	4.1844	3.2333	3.00943	3.44337	4.22497	3.32953	3.75811	3.72761	3.40637	3.49706	3.65981	3.71111	3.4286	5.44053
L-Malic acid	HMDB0000156	C00149	0.113184	0.0967674	0.123888	0.0957724	0.161294	0.247598	0.299916	0.106544	0.18017	0.185999	0.121178	0.213646	0.153658	0.134604	0.117997	0.201887	0.154849	0.116581	0.192739	0.167323	0.277417	0.100381	0.117233	0.121443	0.163059	0.124072	0.113674	0.15064	0.205108	0.254338	0.117531	0.147282	0.22184	0.211021	0.13303	0.117044	0.138945	0.158733	0.181695	0.17058	0.233115	0.179121	0.219604	0.163422	0.149818	0.189323	0.203518
L-Asparagine	HMDB0000168	C00152	0.0472741	0.0406995	0.0562852	0.0451521	0.0452413	0.0425392	0.0536518	0.0464287	0.0382223	0.0418984	0.048646	0.0445566	0.0431467	0.0496485	0.0570707	0.0567793	0.0556133	0.043369	0.051334	0.0393778	0.0414555	0.0371312	0.0609931	0.0418909	0.0441656	0.0556891	0.0365547	0.039625	0.0521789	0.0379991	0.0507951	0.0540748	0.0518065	0.0523597	0.0456053	0.0428778	0.0379826	0.042655	0.0494945	0.0468525	0.0435111	0.0415468	0.0420169	0.0499786	0.0447237	0.0393208	0.0497138
Nicotinamide	HMDB0001406	C00153	0.0843196	0.0961776	0.119409	0.0608333	0.116888	0.147086	0.207927	0.0562909	0.219373	0.0997344	0.0796853	0.125605	0.118054	0.0778972	0.0199375	0.111684	0.125493	0.140153	0.147492	0.0844318	0.0853689	0.0883696	0.12647	0.18022	0.154075	0.0604994	0.0761961	0.128189	0.0932557	0.0812971	0.151536	0.126112	0.206283	0.127749	0.101011	0.0944987	0.131837	0.0932731	0.161432	0.141929	0.139844	0.0734433	0.115225	0.0804258	0.12412	0.16872	0.13355
4-Hydroxybenzoic acid	HMDB0000500	C00156	0.00909458	8.16379e-08	0.00983416	0.0125237	0.0117527	0.0104552	0.0127166	0.0136327	0.0113541	0.0132905	0.0119828	0.0133282	0.0108753	0.0129227	0.0138316	0.0117585	0.00896729	0.0156995	7.17218e-08	0.00833672	0.0115348	0.00547656	0.0111312	0.00989223	0.0107477	0.0106469	0.00884178	0.0112123	0.0105884	0.00650194	0.0127021	0.00955058	0.0121926	0.0138616	0.00984905	0.00894378	0.00979291	0.00868593	0.00565055	0.00617339	0.00840427	0.0105986	0.006652	0.0122999	0.00820124	0.0105669	0.0098347
PC(16:0/16:0)	HMDB0000564	C00157	1.19802	1.3048	2.16772	2.04837	0.600309	1.82142	0.759599	0.714147	2.23205	0.540837	0.476386	1.60692	1.16034	0.394758	1.3193	0.698466	0.763569	1.44785	0.729634	0.698199	0.567832	0.553706	0.603003	0.679363	1.30429	0.80332	1.31217	0.473529	0.641156	1.04	0.834621	0.922704	1.22756	0.988862	1.12213	0.613396	1.31808	0.634713	0.659979	0.99574	0.728402	0.871048	0.998075	0.983037	0.850015	1.91359	2.24915
PC(20:5(5Z,8Z,11Z,14Z,17Z)/20:5(5Z,8Z,11Z,14Z,17Z))	HMDB0008511	C00157	0.00268523	0.00153577	0.00206683	0.00158527	0.00199837	0.00197435	0.00117976	0.00131742	0.00229743	0.00213284	0.00146448	0.00205396	0.00178519	0.00163604	0.00154696	0.00150808	0.00211724	0.00199665	0.407208	0.00179388	0.00180587	0.00176983	0.000686273	0.00183503	0.00192699	0.00123944	0.00131679	0.00102089	0.00131672	0.00150976	0.00322267	0.00118209	0.00335037	0.00133472	0.00164542	0.00218361	0.00105738	0.00194213	0.00133005	0.00150237	0.00190107	0.00147385	0.00154463	0.000990802	0.00199221	0.00140689	0.00149611
Citrate	HMDB0000094	C00158	0.628249	0.427338	0.770629	0.5834	0.787925	1.30401	0.869448	0.851348	1.00274	0.97528	0.767868	0.878454	0.906762	0.668201	0.593612	0.874479	0.935277	0.85693	0.484261	0.623102	1.17275	0.629766	0.773852	0.861084	0.820478	0.65868	0.828302	0.651598	0.908175	1.14378	0.917448	0.838215	1.28613	1.41318	0.766047	7.01169e-08	1.09363	0.683872	0.811893	0.898531	1.18873	0.930874	1.19677	1.46023	1.14507	0.743645	0.884517
D-Mannose	HMDB0000169	C00159	0.0820148	0.0740997	0.108591	0.0459407	0.0526865	0.123111	0.0793902	0.0808319	0.0640701	0.0904501	0.0558585	0.0896579	0.0576444	0.0410337	0.0565355	0.068798	0.0648591	0.0714974	0.0493542	0.102288	0.109168	0.0585086	0.128749	0.0813731	0.0770563	0.0667389	0.0582011	0.0910097	0.0695211	0.0933322	0.113672	0.100316	0.141995	0.111725	0.0939895	0.114601	0.156188	0.0737034	0.079618	0.110599	0.0846303	0.116563	0.092834	0.111879	0.107908	0.10181	0.0712127
1-Stearoyl-2-arachidonoyl-sn-glycerol	HMDB0007170	C00165	0.0114849	0.0120335	0.00814757	0.00654662	0.00652356	0.00724572	0.00955161	0.00799074	0.00845928	0.00817229	0.0104881	0.010316	0.00940477	0.00731511	0.00643232	0.008715	0.00803306	0.00886141	0.00986575	0.00803849	0.00787204	0.00731816	0.00848256	0.00818008	0.00995559	0.00739361	0.00644536	0.011391	0.00956093	0.0100362	0.00887868	0.00689943	0.011062	0.0123141	0.00915309	0.00988321	0.0110673	0.00707953	0.00910294	0.0107367	0.00868761	0.0075998	0.00675559	0.0117839	0.00756116	0.0131874	0.0103769
Phenylpyruvate	HMDB0000205	C00166	0.104842	0.0927088	0.104506	0.0903741	0.113014	0.0904146	0.0953627	0.0942001	0.0691386	0.0888763	0.0942463	0.0939368	0.0948687	0.0790388	0.0795346	0.0890285	0.094011	0.115401	0.0933826	0.075099	0.092023	0.093356	0.0869973	0.0791623	0.0982503	0.0884687	0.0774422	0.0889961	0.0932759	0.0699234	0.110927	0.0885864	0.116078	0.0980794	0.0917112	0.0943055	0.0938273	0.0908284	0.0934571	0.0872072	0.103744	0.0844689	0.0921392	0.102423	0.0938596	0.0971516	0.0850805
3-hydroxypyruvate	HMDB0001352	C00168	8.11136e-08	0.0205823	0.0274904	0.0250569	0.0189823	0.0240898	0.0366122	7.7452e-08	0.022446	0.0249452	0.0279651	0.0278987	0.0268421	0.022263	0.0214049	0.0414934	0.0240786	0.023495	7.17218e-08	0.0418024	0.0349567	0.0294892	0.0257731	0.0249742	0.0216361	0.0256037	0.0298818	0.0277723	0.0214009	0.0279363	0.0220608	7.27356e-08	0.0233697	0.0355113	0.0276242	0.0210755	0.0234067	0.0223001	0.0221815	0.0273639	0.0226924	0.0192085	0.0218337	0.0233192	0.0289653	0.0264023	0.0224611
S-Methyl-5'-thioadenosine	HMDB0001173	C00170	0.0594253	0.0423874	0.049545	0.0347332	0.0407288	0.0277398	0.0230786	0.0168899	0.0260746	0.0316073	0.0370373	0.0394936	0.0293004	0.0232789	0.0262264	0.0212662	0.0204504	0.031076	0.0218639	0.036587	0.0460028	0.0391478	0.0274197	0.0335415	0.0323698	0.0308924	0.0138083	0.0271583	0.02632	0.0270206	0.0272561	0.0334639	0.0498512	0.037983	0.0484762	0.040007	0.0230569	0.0357108	0.0225288	0.0422166	0.0675636	0.0323901	0.0325528	0.0243572	0.0195659	0.0300947	0.0389031
Thymine	HMDB0000262	C00178	0.0141424	0.0145961	0.0121402	0.0101241	0.0121799	0.0191828	0.0227896	0.0128673	0.0128406	0.013158	0.0112939	0.0149471	0.0106048	0.0120187	0.0100947	0.0140961	0.0119888	0.0117636	0.0114459	0.0124421	0.00880416	0.0104057	0.00974437	0.016954	0.015378	0.0142343	0.0121636	0.0157816	0.0159909	0.0157743	0.0152446	0.016825	0.0149427	0.0134926	0.0153712	0.0137164	0.0182718	0.0126537	0.0124832	0.0122258	0.0150309	0.0150133	0.0175567	0.0136341	0.0120994	0.0113411	0.0148838
xylose	HMDB0000098	C00181	8.11136e-08	0.00159005	0.00142019	0.00466092	0.00235237	0.00108516	0.00200961	0.00101681	6.5481e-08	0.00341444	7.68611e-08	0.00116749	0.00256507	7.13624e-08	7.11446e-08	1.01698e-07	0.0017774	0.00470202	0.00451204	9.73639e-08	8.99763e-08	0.00549445	0.00174818	0.00429254	0.0021895	7.32211e-08	7.80546e-08	0.0028225	7.36068e-08	0.00339876	0.00283979	7.27356e-08	0.000958965	1.16907e-07	0.00315951	7.01169e-08	6.99693e-08	0.0016169	7.60796e-08	7.05467e-08	0.00326413	6.98231e-08	0.00331837	0.00268329	8.00144e-08	0.0025789	0.003997
L-Valine	HMDB0000883	C00183	1.48336	0.919246	1.07459	0.975441	0.813095	0.981241	0.965328	0.782877	0.697692	0.906146	0.819303	0.936433	0.647092	0.832445	0.7835	0.897854	0.765675	0.717123	0.827446	0.773726	1.05205	0.743699	0.854705	0.820687	0.978906	0.881639	0.650552	0.710305	0.991041	0.695308	0.825968	1.10711	1.21561	1.12257	0.972935	0.716023	0.679296	0.961358	1.0485	0.97618	0.905823	0.827105	0.746509	0.798858	0.639275	0.932073	0.675388
Dihydroxyacetone	HMDB0001882	C00184	0.174635	0.177342	0.175595	0.165479	0.15744	0.128899	0.161556	0.111167	0.0827252	0.157409	0.115317	0.130862	0.114062	0.13174	0.110159	0.158433	0.177818	0.125363	0.159575	0.142227	0.179379	0.0991069	0.156625	0.168909	0.139526	0.122992	0.163915	0.142249	0.106898	0.112043	0.17215	0.163874	0.167712	0.214605	0.128513	0.170064	0.162405	0.138398	0.168129	0.157379	0.183384	0.120406	0.141929	0.124534	0.133081	0.135034	0.165566
L-Threonine	HMDB0000167	C00188	0.0223622	0.0200556	0.0159144	0.0221152	0.0327615	0.0226073	0.0225639	0.02461	0.0207645	0.0241451	0.0282186	0.0317241	0.020996	0.0231287	0.0250101	0.0315981	0.028277	0.0345792	0.0334582	0.0214261	0.0178547	0.0196796	0.0225351	0.0158365	0.0319066	0.025456	0.01455	0.0266319	0.023164	0.0262874	0.0234365	0.0210451	0.02321	0.0244623	0.0216964	0.0182963	0.026138	0.0232796	0.0279655	0.0234561	0.0183906	0.0157306	0.0190244	0.0261307	0.0235117	0.0186377	0.0187683
D-Glucuronate	HMDB0000127	C00191	0.00161512	0.00318432	0.00264061	0.00274883	0.00163495	0.000973141	0.00139982	0.00174021	0.000725953	0.000641311	0.0016963	0.00150341	0.000646626	0.000660252	0.000499279	0.000892758	0.000710233	0.00571067	0.00956955	0.000671378	0.000562937	0.000573163	0.00214036	0.00069992	0.000766634	0.000376645	0.00083583	0.00056165	0.00107025	0.000893365	0.00259794	0.000821833	0.00386431	0.00163186	0.00195762	0.00156861	0.000712799	0.00101895	0.000708779	0.000357118	0.000952742	0.000728138	0.000445405	0.00133333	0.000383313	0.000715768	0.000431384
Gluconic lactone	HMDB0000150	C00198	2.6909	8.16379e-08	2.53705	1.31378	4.08531	5.8455	10.1443	2.57927	0.0623904	4.4578	3.12989	1.3842	9.49495	1.30918	2.68525	5.46017	5.61845	7.14891e-08	0.0331597	12.6275	14.8763	4.77835	8.89501e-08	5.31155	0.956966	4.78978	7.80546e-08	6.40577	1.39273	7.25493e-08	2.97948	3.51419	3.69167	15.8602	3.9372	3.82158	2.88023	6.99253e-08	2.03366	3.64219	7.1025e-08	6.0071	3.38738	9.25668	5.9362	5.08281	0.0166712
2-Dehydro-3-deoxy-D-gluconate	METPA0016	C00204	0.0734847	0.0585258	0.0718938	0.0505841	0.0442502	0.0503329	0.0583846	0.0567932	0.0485239	0.0551153	0.0579668	0.0636202	0.0884113	0.0450223	0.0447074	0.0571901	0.0573688	0.0609809	0.0640118	0.0478549	0.0823585	0.0494029	0.0715347	0.0592485	0.0589907	0.0588227	0.050649	0.0578783	0.0693431	0.0561558	0.0596617	0.0620884	0.0583063	0.086779	0.0579198	0.0625343	0.0530628	0.0413239	0.0551734	0.06341	0.0906421	0.0575472	0.0524424	0.0611935	0.0488246	0.0561315	0.0775195
Maltose	HMDB0000163	C00208	0.00731343	0.00558145	0.00305663	0.0033879	0.00481631	0.000600599	1.06386e-07	0.00302733	0.00568339	0.00303931	0.00197085	0.00661878	0.000536068	0.00189835	0.00247974	0.0103951	0.00395985	0.00211276	0.00379173	0.00210391	8.99763e-08	0.00476537	0.00403939	0.00242146	0.00215278	0.00267893	0.00326564	0.00135893	7.36068e-08	0.00237824	0.00605787	0.00321173	7.50985e-08	0.00531258	0.00361263	0.00148257	0.000760392	0.00219209	0.000589297	0.00220387	7.1025e-08	6.98231e-08	0.00122553	0.00129873	0.00218715	0.00242309	0.00427889
oxalic acid	HMDB0002329	C00209	0.0255238	8.16379e-08	0.0259704	0.0206137	0.0217564	0.0212714	0.0337008	0.0233428	0.0241115	0.0216952	0.0249991	6.97741e-08	0.0219548	0.0228351	0.0230581	0.0297407	0.0273736	0.0218691	7.17218e-08	0.0259489	0.029338	0.0212732	0.0266116	0.0240732	0.0214246	0.0221379	0.0219536	0.0263579	0.0254945	0.021324	0.0212128	0.0247925	0.0274773	0.0340129	0.0230034	0.021663	0.0240636	0.0239006	0.0239836	0.0225826	0.0224155	0.0215288	0.0228027	0.0253098	0.0240576	7.04039e-08	0.0241177
Adenosine	HMDB0000050	C00212	0.0193204	0.0168082	0.0183569	0.027561	0.033606	0.0365466	0.0198096	0.0176768	0.0300698	0.0494567	0.0317529	0.0213333	0.0373664	0.0275468	0.0234165	0.0381316	0.0345611	0.0273601	0.0313246	0.0192354	0.0462211	0.0394892	0.0441224	0.0462453	0.0354752	0.0469994	0.0340406	0.043314	0.034011	0.0186522	0.0229041	0.051204	0.0198964	0.0272599	0.0341246	0.0400046	0.038312	0.0285092	0.0242546	0.047659	0.0243314	0.025039	0.0237621	0.0367014	0.035676	0.0349005	0.062346
Thymidine	HMDB0000273	C00214	2.36689	2.6981	1.72234	1.75131	2.1896	3.51817	2.07919	2.21756	2.62156	3.48542	3.14676	3.63028	3.34903	2.20596	3.6906	2.5686	3.52985	2.9561	3.16746	3.54214	3.70485	2.19434	1.57153	2.2612	2.05785	3.68419	2.0695	3.25427	2.69257	3.26218	3.36967	3.23815	2.94918	3.15008	2.87364	3.41444	4.09731	2.63765	3.30709	2.56379	2.99134	3.53142	3.41167	2.5914	2.58378	3.33233	2.9049
Arachidonic Acid	HMDB0001043	C00219	6.42486	9.85312	9.47648	7.25458	7.54266	13.2223	9.33667	8.91542	6.76507	6.9454	8.27488	12.4983	5.2846	7.59012	6.58556	10.4082	8.11765	7.15265	16.9159	13.49	8.36142	4.84297	17.1889	8.38763	5.83948	4.0412	5.40294	6.9902	4.29206	8.31081	11.2266	6.72186	11.9056	11.7005	7.5172	10.6375	11.7636	4.99023	5.69458	9.13256	7.0168	5.79492	5.31419	6.98899	10.8716	7.90837	4.23783
Protocatechuic acid	HMDB0001856	C00230	0.08273	0.510993	0.290628	0.272738	0.298426	0.111918	0.250155	0.289668	0.553845	0.144582	0.534556	0.219545	0.334352	0.176921	0.406894	0.751713	0.0721556	0.169658	0.188144	0.160124	0.249935	0.603631	0.068099	0.125005	0.168008	0.681013	0.482311	0.238571	0.478556	0.163353	0.111105	0.0849889	0.238958	0.150055	0.140747	0.258082	0.192751	0.14304	0.173053	0.451479	0.261489	0.904758	0.192377	0.198573	0.309664	0.263054	0.230943
Succinic semialdehyde	HMDB0001259	C00232	0.0156092	0.0184232	0.0157156	0.0131279	0.0143153	0.0138246	0.014641	0.0129653	0.0103968	0.0126943	0.0185394	0.0117083	0.0110617	0.0144593	0.00662605	0.014136	0.0160644	0.0106696	0.0208457	0.0116566	0.0184152	0.0118893	0.0130712	0.0174221	0.0171132	0.0140718	0.0162866	0.0169662	0.0172336	0.0109915	0.0174975	0.0152797	0.0192073	0.0168337	0.0141258	0.00977048	0.0142639	0.0149512	0.00943182	0.014683	0.0145491	0.0118659	0.0120707	0.0238084	0.00908528	0.0110982	0.0131679
Ketoisocaproic acid	HMDB0000695	C00233	0.0545	0.0416906	0.0479349	0.0319043	0.0387841	0.0655211	0.0275494	0.0257879	0.0356728	0.0464478	0.0414485	0.070027	0.0204525	0.0313959	0.0333588	0.0306776	0.0285842	0.0351131	0.0399094	0.0525502	0.0955572	0.0333581	0.0431025	0.033041	0.0490503	0.0278871	0.0324249	0.0395324	0.0462618	0.0668552	0.0537184	0.083971	0.0804869	0.127578	0.0653102	0.0410352	0.0526769	0.042993	0.0313494	0.0471516	0.0666386	0.0444602	0.0502845	0.0379349	0.0270572	7.04039e-08	0.0325782
lactose	HMDB0000186	C00243	0.00314826	0.00331215	0.00163613	0.00334782	0.00387694	0.0131947	0.0102561	7.7452e-08	0.00236696	7.22098e-08	0.00325583	0.00236464	0.0182089	0.0018662	7.11446e-08	1.01698e-07	7.22651e-08	0.00151807	0.00146604	0.0214208	0.033567	0.0098884	0.0404319	0.00563745	0.0107582	7.32211e-08	7.80546e-08	0.00792608	0.00567692	0.00150586	0.00528097	7.27356e-08	0.0031812	0.00805778	0.00558406	0.00168638	6.99693e-08	6.99253e-08	7.60796e-08	0.00204405	0.00143481	6.98231e-08	7.09723e-08	0.0331634	0.00218636	7.04039e-08	0.00270955
Taurine	HMDB0000251	C00245	0.00246118	0.00377252	0.00221843	0.001565	0.00287226	0.00201454	0.00259628	0.00189679	0.00101845	0.00113353	0.00421155	0.00380108	0.000654563	0.00161509	0.00167882	0.00207962	0.000479608	0.00283367	0.0063578	0.00145747	0.00497875	0.00216051	0.00197623	0.00279922	0.00184461	0.000687155	0.00368945	0.00192647	0.00178148	0.000965907	0.00315951	0.00309771	0.00285165	0.00352521	0.00192263	0.00225952	0.00128781	0.00211491	0.00228404	0.000949154	0.00165686	0.000435556	0.00116866	0.00336087	0.000250086	0.00164709	0.000238501
Palmitic acid	HMDB0000220	C00249	1.80312	2.54219	1.9143	1.60517	1.87154	2.66227	2.46448	2.34175	2.03611	2.10463	1.32635	2.0636	1.65781	1.56342	2.08925	2.2966	2.46761	2.19021	1.74244	4.06583	1.36889	1.44363	4.38195	1.63461	2.05752	2.08644	1.05823	2.18371	0.809939	1.93862	1.41938	1.33213	2.86045	4.15675	2.39837	1.66498	2.68369	2.37569	2.20897	3.07751	1.01765	2.25562	2.19973	2.12818	3.98851	2.71317	1.7371
lactic acid	HMDB0000190	C00256	12.2374	15.1263	13.6549	13.9629	14.3663	21.0001	24.0173	7.7452e-08	23.2817	20.4368	19.7839	24.126	19.4615	15.4816	20.7717	25.2005	21.4265	19.6327	19.2931	17.7918	24.416	11.6327	11.8168	11.3352	21.258	15.3552	18.4502	17.0418	21.7139	20.044	15.7426	13.0452	17.1504	21.9881	15.1269	14.7766	14.5746	19.2232	14.6444	18.7675	16.7306	19.1876	17.5733	13.7387	15.0391	24.4634	21.207
D-gluconate	HMDB0000625	C00257	0.00589836	0.00639118	0.00531469	0.00468257	0.00568869	0.00210579	0.00146336	0.00550168	0.00558009	0.00448931	0.00723947	0.00586158	0.00638879	0.00552489	0.00100528	0.00647871	0.00601629	0.00529234	0.00668799	0.00582195	0.00268774	0.0067133	0.00711251	0.00278271	0.00609758	0.00588609	0.00643258	0.00348554	0.00135602	0.0022124	0.00610907	0.00685069	0.00675697	0.00653971	0.00479954	0.005056	0.00403358	0.00565953	0.00463181	0.00446034	0.00497331	0.00487213	0.00559937	0.00196269	0.0065721	0.00644359	0.00596843
Glyceric acid	HMDB0000139	C00258	0.056974	0.0618226	0.0637041	0.084878	0.0443175	0.0546475	0.0821072	0.0815731	0.0519472	0.0884643	0.0703899	0.0835007	0.0726561	0.0942048	0.0847667	0.0583536	0.0534953	0.0735235	0.0880496	0.0742977	0.0863965	0.044131	0.13478	0.0685928	0.0528245	0.0615851	0.0814547	0.0943256	0.0652608	0.0478928	0.0640533	0.0558477	0.0561466	0.0645555	0.0588026	0.0572725	0.0499123	0.0441358	0.031753	0.0648896	0.0538852	0.0658976	0.0430492	0.0669761	0.0498147	0.0685597	0.0591777
L-Arabinose	HMDB0000646	C00259	0.0190565	0.0280403	0.0170211	0.018288	0.0100272	0.00932558	0.0229998	0.0142209	0.0183121	0.00977983	0.0107922	0.012369	0.00959257	0.00936029	0.0213269	0.0100201	0.0116398	0.0113589	0.00640973	0.0150103	0.018924	0.00848623	0.0116506	0.0135155	0.0116479	0.00942981	0.0184697	0.0108712	0.00932983	0.0183845	0.0158973	0.0155839	0.01706	0.0226668	0.0113662	0.00983397	0.0123115	0.0197402	0.0112823	0.00868234	0.0113937	0.00929214	0.0189558	0.00891325	0.0119306	0.00834606	0.0203263
Hypoxanthine	HMDB0000157	C00262	0.272736	0.295837	0.621365	0.749954	1.01783	0.665631	0.247985	0.474453	0.45108	0.391354	0.394008	0.920355	0.219907	0.368924	0.216353	0.245119	0.249095	1.41117	1.06342	0.491402	0.297337	0.228035	0.992238	0.472139	0.138377	0.122939	0.285767	0.11369	0.356494	0.743033	1.2191	0.628611	0.787161	0.967883	1.14999	0.851135	0.339676	0.517235	0.281493	0.117156	0.450664	0.397535	0.153091	0.407906	0.315548	0.385341	0.15568
D-Erythrose 4-phosphate	HMDB0001321	C00279	0.00653201	0.00113577	0.00130219	0.000758821	0.000871152	0.00184153	0.000777783	0.000740385	0.000727933	0.000618895	0.00107068	0.00112026	0.000827011	0.00102441	0.000786551	0.000632628	0.00159077	0.00211235	0.000775687	0.000806154	0.000608914	0.00177975	0.000624175	0.000696688	0.00102493	0.00292437	0.00056083	0.00109178	0.00122558	0.0042018	0.000747578	0.00114893	0.00107017	0.000788429	0.000644982	0.000602761	0.00062294	0.000638818	0.000948886	0.000652086	0.000667852	0.000468591	0.00064438	0.000683069	0.00126459	0.000987839	0.000944212
EDTA	HMDB0015109	C00284	9.01637	11.1922	14.6313	8.403	9.7162	9.8211	10.8738	8.56494	8.71451	8.86388	0.844244	8.28465	10.1779	11.8299	7.6086	11.1325	5.30883	9.55712	4.75824	8.82819	7.41241	10.4574	9.70274	9.55057	10.2628	9.36208	9.04853	9.99234	9.59105	10.6886	8.65236	8.86509	11.3574	11.0087	9.09858	12.5749	11.1717	8.75638	9.51475	8.26006	8.90183	8.74482	8.51071	10.8657	9.6084	8.93754	10.6583
Inosine	HMDB0000195	C00294	0.233408	0.268799	0.258314	0.208352	0.234636	0.24109	0.202181	0.20938	0.219454	0.21632	0.211791	0.221047	0.229157	0.222823	0.203316	0.196075	0.216197	0.241136	0.129432	0.206102	0.19922	0.222284	0.221757	0.208277	0.238152	0.235451	0.242415	0.219796	0.238167	0.237378	0.24187	0.218341	0.308429	0.243008	0.210723	0.239905	0.228986	0.234442	0.238369	0.210595	0.217733	0.205257	0.231227	0.227812	0.237039	0.19213	0.228637
Quinate	HMDB0003072	C00296	0.0286954	0.0222548	0.0152968	0.01711	0.0306035	0.0229627	0.0212678	0.0252227	0.0184286	0.0193728	0.0266025	0.0200197	0.0304648	0.0141005	0.0115995	0.0255247	0.0143777	0.0186772	0.0855936	0.0161878	0.049312	0.02165	0.0253086	0.0248577	0.0197346	0.0295332	0.0185121	0.0226244	0.0367665	0.0207051	0.0190345	0.0318388	0.0251448	0.0303963	0.022267	0.0205941	0.0320765	0.019862	0.0182272	0.0223249	0.0268944	0.0230206	0.0160436	0.0339304	0.0282524	0.0254679	0.0289676
Uridine	HMDB0000296	C00299	0.00506334	0.00521807	0.00353686	0.00329152	0.00277263	0.0050036	0.00361086	0.00375488	0.00332336	0.00526558	0.00487254	0.00458486	0.00508069	0.00377448	0.00548609	0.00415684	0.00566041	0.00408389	0.00554375	0.0047426	0.00615047	0.00350977	0.0022166	0.00415374	0.00324401	0.00582194	0.00387525	0.00535154	0.00462665	0.003709	0.00504898	0.0047098	0.00556705	0.00501226	0.00417153	0.00474911	0.0054024	0.00416995	0.00515602	0.00344426	0.00411053	0.00409146	0.00425018	0.00484518	0.00320184	0.00516399	0.00451104
Creatine	HMDB0000064	C00300	3.7878	3.039	2.54347	4.39166	3.70384	2.71683	4.23886	3.65242	3.70598	3.77419	5.00232	3.68742	4.73179	4.75557	3.6304	4.39081	3.57057	4.80578	6.30508	3.79328	4.59312	3.05739	2.83337	3.51339	2.99315	2.96203	3.30944	3.76179	2.8217	2.82587	4.92437	2.68399	2.87481	2.49098	2.9933	2.30761	3.15065	3.73347	2.7239	3.79903	2.51072	1.98809	1.6292	3.14465	2.2856	3.18415	2.40373
canavanine	HMDB0002706	C00308	0.00499036	0.00514464	0.00470995	0.00511338	0.00495675	0.00496986	0.00581056	0.00421418	6.5481e-08	0.00532895	0.00444989	0.00507238	7.59023e-08	0.00451707	0.0048658	0.00592368	0.00475534	0.0048166	0.00458011	0.00599587	0.00580185	0.00517297	0.0048046	0.00411784	0.00522648	0.00468136	0.00507005	0.00446034	0.00394289	0.00490134	0.00469533	0.0045349	0.00441912	0.00649814	0.00534905	0.00491385	0.00432475	0.00537752	0.00447963	0.00461943	7.1025e-08	0.00452207	0.00418273	0.00437594	0.00463352	0.00456026	0.00482082
Pyridoxine	HMDB0000239	C00314	0.0716648	0.0762527	0.0687314	0.0550111	0.0636251	0.0571204	0.0941582	0.0601205	0.0607206	0.0578544	0.0782297	0.0760549	0.0598561	0.05525	0.0599863	0.0531687	0.0651905	0.0807108	0.0628142	0.0615523	0.0569484	0.07612	0.0622972	0.079998	0.0639722	0.0770358	0.0784553	0.0775229	0.0575722	0.060906	0.070687	0.0567698	0.0688166	0.0846282	0.0592214	0.0538768	0.0650778	0.0652829	0.0555677	0.0543907	0.0593236	0.0579555	0.0610576	0.0700038	0.0610127	0.0692924	0.0562822
L-Carnitine	HMDB0000062	C00318	0.0763742	0.0460746	0.0666755	0.0514566	0.0689787	0.0572364	0.0488817	0.0437554	0.0529976	0.0696254	0.0589061	0.0832713	0.0761514	0.0438194	0.0371326	0.0493095	0.0299771	0.0494473	0.059706	0.0328496	0.0478509	0.0535033	0.0504164	0.0781313	0.0468076	0.0601078	0.063074	0.0658418	0.0885464	0.0405371	0.0632381	0.0699614	0.0777609	0.0529236	0.0620441	0.0937897	0.0685059	0.0543468	0.0575241	0.0517316	0.0747317	0.0715971	0.0731498	0.0856592	0.0653432	0.0587701	0.0956904
2-Oxoadipic acid	HMDB0000225	C00322	31.6249	35.5863	31.5981	33.2694	31.6022	28.9963	32.1582	32.8412	18.8356	30.373	33.0246	30.7928	31.8131	31.9918	31.1532	32.4198	33.204	31.4647	33.0628	29.0082	32.3309	28.282	33.7193	32.9765	30.7631	31.644	31.7733	27.3679	32.8993	29.6611	30.8829	30.9611	35.6419	32.1811	30.3251	32.5449	22.4456	30.6041	30.8398	33.3015	29.2436	30.2443	27.4353	36.7915	29.4416	28.8733	31.1491
L-Citrulline	HMDB0000904	C00327	0.140635	0.122436	0.140218	0.114424	0.109511	0.0899481	0.108263	0.129868	0.0939898	0.114889	0.108932	0.10367	0.10466	0.105739	0.0843507	0.11808	0.0618933	0.124265	0.0909345	0.0949619	0.0922236	0.101637	0.106587	0.0899177	0.12732	0.101785	0.113463	0.118723	0.186028	0.100727	0.112217	0.0984722	0.132557	0.106914	0.0939267	0.0829635	0.112409	0.116462	0.146881	0.0993362	0.0914623	0.0934743	0.0905011	0.142816	0.0970608	0.109566	0.090302
L-Kynurenine	HMDB0000684	C00328	0.0247384	0.027956	0.025276	0.0222141	0.0208569	0.021198	0.0274488	0.0223856	0.023618	0.0216404	0.0209116	0.0269418	0.0217996	0.0222225	0.0249337	0.0209507	0.0190678	0.0260684	0.0240704	0.022236	0.024403	0.0217406	0.0205563	0.022085	0.024725	0.0215337	0.022435	0.0185137	0.0232647	0.0234832	0.0261926	0.0208815	0.0258253	0.0225578	0.0237078	0.0194494	0.0216216	0.020845	0.0226786	0.018249	0.0208533	0.0211126	0.0173715	0.0193387	0.0182981	0.0167959	0.0216578
Glucosamine	HMDB0001514	C00329	0.00594906	0.00682732	0.00690366	0.00611571	0.00431512	0.00660277	0.00656337	0.00310597	0.0100293	0.0112292	0.00349036	0.00608372	0.00384956	0.00712807	0.00310085	0.00504068	0.00872575	0.00600921	0.00242974	0.00766037	0.00528249	0.00646328	0.00870056	0.0268313	0.00704559	0.0120756	0.0114482	0.0163057	0.00780018	0.00271016	0.00508156	0.015733	0.00799176	0.00276316	0.00367764	0.00342006	0.0119005	0.00906433	0.0106333	0.0178053	0.00573292	0.00599887	0.0205227	0.0175739	0.00477827	0.0044434	0.00510818
2'-deoxyguanosine	HMDB0000085	C00330	0.00274167	0.00234474	0.00290747	0.00206728	0.00228782	0.00248423	0.00459553	0.00335566	0.00206502	0.00270302	0.00416717	0.00163915	7.59023e-08	0.00255766	0.00244618	0.00522301	0.00381689	0.00226646	7.17218e-08	0.00368289	8.99763e-08	0.00281344	0.00255539	0.00215472	0.00250831	0.00249664	0.00328764	0.00314589	0.00403964	0.0019545	0.00196699	0.00316101	0.0024595	0.00459372	0.00184668	0.00231199	0.00329525	0.00224449	0.0014992	0.00267688	0.0030814	0.00296904	0.0018228	0.00355334	0.00286879	0.00194086	0.00397303
Indole-3-pyruvic acid	HMDB0060484	C00331	0.0102956	0.00397037	0.00524376	0.00302479	0.001792	0.00192846	0.00240517	0.00202162	0.00209673	0.00270039	0.00290219	0.00402469	0.00171916	0.0025207	0.00260893	0.00240579	0.00299869	0.00338253	0.00434907	0.00305681	0.00267565	0.00292598	0.0033421	0.00201327	0.0079084	0.00703287	0.00287378	0.00296924	0.00486607	0.00506857	0.00561744	0.0119545	0.00296141	0.00244874	0.00195317	0.00226755	0.00166226	0.00359263	0.00675781	0.00231819	0.00206338	0.00323061	0.00363404	0.00297422	0.00288462	0.00324795	0.00243865
1-Palmitoyl-2-oleoyl-sn-glycero-3-phosphoethanolamine	HMDB0008927	C00350	0.0180811	0.0151911	0.0099022	0.0166304	0.0190796	0.00879561	0.0100387	0.00665061	0.00864449	0.00514687	0.00794359	0.00897884	0.0150497	0.00657213	0.00730004	0.00852619	0.00548868	0.00731552	0.00608349	0.00476098	0.0135177	0.00940247	0.00697503	0.0171857	0.0104684	0.00837292	0.00521431	0.00598221	0.00564253	0.00592741	0.00924837	0.00979071	0.0121226	0.00722568	0.0114086	0.00803277	0.0103267	0.0082807	0.00725001	0.0113496	0.0126289	0.00637094	0.00846063	0.00778461	0.0103386	0.00839081	0.0081481
D-glucosamine 6-phosphate	HMDB0001254	C00352	0.0160663	0.0126067	0.253462	0.00792159	0.0141186	0.00897048	0.0153785	0.0132514	0.0156105	0.0118364	0.0123033	0.0124058	0.00327259	0.0689368	0.0148585	0.0146996	0.0106412	0.0113182	0.0114751	0.0172166	0.0554306	0.0136079	0.0134107	0.446981	0.00779056	0.0151084	0.0151306	0.0162533	0.0143062	0.0243116	0.0185458	0.0170663	0.12672	0.00429837	0.0161027	0.0183931	0.0187738	0.00714861	0.0128153	0.00720382	0.0108547	0.00285348	0.0141189	0.0159218	0.0148735	0.00517286	0.0252913
Uric acid	HMDB0000289	C00366	0.1235	0.0916847	0.159101	0.110052	0.153744	0.210193	0.0956094	0.0832126	0.0485123	0.120765	0.0640649	0.318954	0.0968287	0.0408199	0.0594439	0.0835415	0.0745998	0.09679	0.0363195	0.0967877	0.172276	0.114125	0.255915	0.158318	0.113773	0.228904	0.077221	0.0467158	0.111128	0.127636	0.11723	0.228391	0.25058	0.248304	0.439594	0.198787	0.0658181	0.109274	0.173605	0.213049	0.165036	0.340832	0.120073	0.107456	0.114383	0.16892	0.309783
Retinene	HMDB0001358	C00376	0.0170873	0.0371569	0.0544102	0.0673417	0.0469911	0.0516431	0.0272134	0.0494474	0.0440354	0.0419529	0.0472083	0.0300605	0.0172974	0.0296874	0.0332581	0.0212191	0.0471106	0.0419985	0.162875	0.0792755	0.0503581	0.0135878	0.0577176	0.031104	0.0286044	0.0191516	0.0341725	0.0446371	0.016806	0.0183353	0.0628642	0.092058	0.0562673	0.0635051	0.0323296	0.0354037	0.0502878	0.0555396	0.0370326	0.0482805	0.0444789	0.044067	0.0406059	0.0318789	0.0526522	0.0205921	0.0316477
Xylitol	HMDB0002917	C00379	0.0123108	0.0118392	0.0152577	0.00946473	0.00973441	0.00940131	0.0110414	0.0114185	0.0114462	0.0114879	0.0104558	0.0115266	0.0110649	0.010135	0.00934534	0.00942349	0.00942197	0.00956162	0.00938251	0.011187	0.0103681	0.012641	0.0124141	0.0103213	0.00972588	0.0112146	0.0115236	0.0101431	0.0115359	0.00826493	0.0122163	0.0117612	0.0123593	0.0133679	0.00945363	0.00944525	0.0128198	0.00845151	0.00851966	0.0112821	0.00952378	0.00981553	0.0102111	0.0108459	0.0120097	0.0104453	0.0106278
Cytosine	HMDB0000630	C00380	0.00349541	0.00466291	0.00366936	0.00435114	0.00338208	0.00415354	0.00704073	0.00382551	0.00390882	0.00357794	0.008954	0.0044255	0.00259319	0.00463659	0.00291959	0.00487352	0.00714789	0.00579372	0.00443113	0.00365872	0.00696187	0.00450245	0.00458288	0.00394372	0.00438595	0.00435538	0.0045644	0.00516271	0.00475603	0.00333196	0.010077	0.00478322	0.00474837	0.00482393	0.00358493	0.00326493	0.00366183	0.00551508	0.00585458	0.00417515	0.00336018	0.00295637	0.00412875	0.0121308	0.00423977	0.0041129	0.0041723
Xanthine	HMDB0000292	C00385	0.0819886	0.105902	0.0935619	0.105334	0.0926829	0.143614	0.10877	0.138062	0.146288	0.115935	0.13008	0.189865	0.101444	0.0776272	0.109519	0.117581	0.0910091	0.218053	0.233359	0.12526	0.172183	0.0576734	0.0893262	0.107068	0.0593062	0.0743013	0.0901521	0.0806186	0.138785	0.119986	0.155827	0.144117	0.264477	0.294281	0.146215	0.188351	0.138231	0.132857	0.116687	0.0858822	0.296621	0.178996	0.11617	0.184864	0.10616	0.140055	0.111592
Histamine	HMDB0000870	C00388	0.00290281	0.00389796	0.00520788	0.00346222	0.00222404	0.00431374	0.00310016	0.00476204	0.00319082	0.00717481	0.00243034	0.00652501	0.00168869	0.00162392	0.00182324	0.00161639	0.00413534	0.00443001	0.00312965	0.00927438	0.00483282	0.00335394	0.0168717	0.00677586	0.00371074	0.00235039	0.00495562	0.00440013	0.00209041	0.00429343	0.00670599	0.00588099	0.00496363	0.0102166	0.00439553	0.00288193	0.00862772	0.00700154	0.00372073	0.00304366	0.00754128	0.00383349	0.00466235	0.01794	0.00685023	0.00317598	0.00316218
Quercetin	HMDB0005794	C00389	0.0247529	0.0236026	0.0255758	0.0336395	0.0468464	0.0422268	0.0199447	0.0175558	0.0320452	0.0598455	0.065428	0.0241977	0.0469234	0.0218274	0.0338	0.0439658	0.0302249	0.0365016	0.0151038	0.0338094	0.0297154	0.0253112	0.0454537	0.0334226	0.039063	0.0402571	0.0324093	0.0477613	0.165561	0.0329257	0.0256246	0.0307627	0.0242522	0.0215096	0.0325307	0.0393089	0.0458082	0.0326656	0.200961	0.0351391	0.0400376	0.0326203	0.0523654	0.0518608	0.035518	0.0402296	0.0309427
D-Aspartic acid	HMDB0006483	C00402	0.0089375	0.010421	0.00755541	0.00903347	0.00939986	0.0143663	0.00732466	0.00748644	0.0081679	0.00749853	0.00918567	0.0107195	0.00906784	0.00617281	0.00949071	0.00915137	0.00580983	0.00873807	0.00373278	0.00597613	0.00774942	0.00747525	0.00557267	0.0077287	0.0082434	0.00577558	0.00616591	0.00707956	0.0166178	0.00636664	0.00738762	0.00508075	0.0110961	0.00577824	0.00856776	0.00839567	0.00797278	0.00765195	0.0184733	0.00922654	0.00693654	0.00483663	0.00922969	0.00677806	0.011256	0.00717539	0.0075206
Isoleucine	HMDB0000172	C00407	8.11136e-08	1.15783	1.59718	1.44088	1.3507	1.45505	1.25178	1.06558	0.926643	1.33341	1.08116	1.59729	0.560351	1.47057	1.37497	1.07452	0.874304	1.17241	1.41648	0.79874	0.930246	1.37952	1.01949	1.14578	1.59145	1.06541	0.837493	0.94258	2.04546	0.984728	1.44822	2.0639	2.02403	1.05144	1.83059	0.671935	0.771675	1.45616	1.17473	1.1442	1.5927	1.08041	1.03709	0.744064	0.599369	1.47774	1.30256
L-Pipecolic acid	HMDB0000716	C00408	0.0285511	0.0326437	0.121391	0.121947	0.0754078	0.0321963	0.0853785	0.0355919	0.0883858	0.0740153	0.0507487	0.0454335	0.0594609	0.0458808	0.0466248	0.0759044	0.123322	0.0451028	0.0634507	0.0909972	0.0336701	0.0766611	0.109617	0.089506	0.0461857	0.0754048	0.114278	0.107835	0.032861	0.0578965	0.0390815	0.0667869	0.0301024	0.0620618	0.0292038	0.0557802	0.112849	0.0596612	0.0249435	0.0373936	0.0343097	0.0666816	0.169882	0.11401	0.0367801	0.0717143	0.0392352
Pipecolinic acid	HMDB0000070	C00408	0.0310053	0.00713749	7.94872e-08	0.0359341	0.00859563	0.0205596	0.0159413	0.0173607	0.00857642	0.0188762	0.0185707	0.0233502	0.0205795	0.0181927	0.0229741	0.0149858	0.0185571	0.0276837	7.17218e-08	0.0114291	0.0241703	7.54571e-08	0.00578929	0.0153619	0.0197318	0.0332017	0.0132316	0.0167821	0.0341891	0.0229158	0.00854684	0.0251103	0.0225683	1.16907e-07	0.0137309	0.0206512	0.0125505	0.00899296	0.0153196	0.0163235	0.0249547	0.0165456	0.0132373	0.0193044	0.0152825	0.0085486	7.26455e-08
cis-Aconitate	HMDB0000072	C00417	0.152615	0.147939	0.235613	0.207794	0.172799	0.236488	0.201109	0.287771	0.070164	0.14238	0.256172	0.197437	0.275301	0.190525	0.256215	0.190988	0.24921	0.192465	0.165957	0.151755	0.344097	0.176157	0.21015	0.185139	0.214826	0.21153	0.240669	0.0965562	0.253186	0.205119	0.228286	0.187315	0.240722	0.355184	0.168092	0.296938	0.0939732	0.205821	0.215683	0.289432	0.304648	0.2514	0.22409	0.31916	0.176516	0.253042	0.271091
Mevalonic acid	HMDB0000227	C00418	0.00304425	0.0027903	0.0027968	0.00174914	0.00167287	0.00232104	0.00382316	0.00281105	0.00344283	0.00267474	0.00279467	0.00245162	0.00282455	0.00251654	0.00249228	0.00248756	0.00303919	0.00233658	0.0413549	0.00250962	0.00263319	0.00241045	0.00655791	0.00336937	0.00287468	0.00280082	0.00218821	0.00252775	0.00271761	0.00231679	0.00268248	0.00215725	0.00269741	0.00284441	0.00356774	0.00243373	0.00430676	0.00183212	0.00516049	0.00401458	0.00454096	0.00284766	0.00355102	0.0033289	0.00136384	0.00207804	0.00324891
trans-cinnamate		C00423	0.0182763	0.0130148	0.0178515	0.013784	0.0116239	0.0139348	0.0192306	0.0156033	0.0121953	0.0134786	0.0142302	0.0158364	0.00932121	0.012776	0.0140576	0.0143429	0.0146269	0.0172232	0.0153176	0.0119753	0.0144033	0.0148965	0.0142675	0.0150534	0.0128504	0.0134121	0.0138022	0.014949	0.0152804	0.0155762	0.0164927	0.0134018	0.0180637	0.0178168	0.0139324	0.0142452	0.0129902	0.00983666	0.0137321	0.0132235	0.0141417	0.0134506	0.0182708	0.0151649	0.0122929	0.014516	0.0139732
5,6-dihydrouracil	HMDB0000076	C00429	8.11136e-08	8.16379e-08	0.00146073	7.34004e-08	0.0010281	0.000836697	0.00109744	7.7452e-08	0.00109721	0.000719002	7.68611e-08	6.97741e-08	0.000911315	7.13624e-08	0.00102873	1.01698e-07	0.00109696	7.14891e-08	0.000998799	9.73639e-08	8.99763e-08	7.54571e-08	0.000940902	0.00109017	7.20274e-08	0.00112199	0.0011034	7.47842e-08	0.001092	7.25493e-08	0.000916127	7.27356e-08	7.50985e-08	1.16907e-07	7.46236e-08	0.00101797	0.000709563	0.000765689	0.00106447	0.000892193	0.00087723	6.98231e-08	0.00103868	0.00109151	8.00144e-08	0.000905868	0.00105943
Dihydrouracil	HMDB0000076	C00429	0.0227274	0.0189539	0.0239397	0.0208636	0.0199929	0.0211524	0.0222579	0.0232239	0.0169924	0.0183087	0.0211457	0.0195895	0.0169357	0.0205162	0.0237256	0.0254144	0.0206514	0.0216759	0.0227692	0.0163381	0.0191714	0.0148517	0.0215477	0.0186535	0.0212061	0.021012	0.015901	0.0154244	0.0194229	0.0168907	0.0253028	0.0186094	0.022661	0.0230557	0.0185734	0.0203058	0.0162038	0.0206648	0.0211795	0.0195639	0.0186609	0.0194505	0.0182163	0.0188514	0.0189895	0.0166841	0.0216792
N2-Acetyl-L-ornithine	HMDB0003357	C00437	0.0793254	0.165682	0.0696582	0.0496905	0.0492027	0.0826776	0.0751439	0.0606593	0.132524	0.0569046	0.0655387	0.0779379	0.0544553	0.0506449	0.0582538	0.0737284	0.0564408	0.098584	0.0458743	0.0573807	0.0553297	0.0566422	0.0566556	0.0697306	0.074863	0.0864194	0.0508818	0.0796746	0.0733444	0.0762211	0.0847035	0.116801	0.107061	0.0630981	0.116082	0.0722761	0.115484	0.0578328	0.0671223	0.0541341	0.0567802	0.133429	0.0782926	0.077532	0.0869676	0.0638877	0.303789
Glucose-1-phosphate	HMDB0001586	C00446	0.125749	0.132224	0.141898	0.130511	0.16128	0.12746	0.132626	0.109528	0.101804	0.128969	0.132887	0.0919515	0.183425	0.155273	0.0840257	0.124277	0.140458	0.0939033	0.065914	0.115548	0.297817	0.166422	0.0993448	0.19793	0.145828	0.115063	0.209687	0.14269	0.225487	0.151685	0.157009	0.207893	0.121409	0.210472	0.11972	0.144639	0.144449	0.106788	0.158389	0.133774	0.204623	0.167608	0.149257	0.150079	0.172284	0.144568	0.162438
L-Saccharopine	HMDB0000279	C00449	0.0675232	0.0515044	0.0603731	0.0407499	0.0514968	0.0472813	0.0679051	0.0540713	0.0512255	0.0854509	0.042334	0.0660715	0.114267	0.0436761	0.0555372	0.0769775	0.0392662	0.0848864	0.0525441	0.0712702	0.0295968	0.0825074	0.0555681	0.0679556	0.0500731	0.0552625	0.0706646	0.071272	0.0997575	0.0844392	0.0610242	0.0683649	0.0486752	0.0637486	0.14755	0.0513554	0.0704531	0.0827971	0.0510449	0.0562897	0.0566898	0.0697367	0.0632673	0.0812986	0.0519958	0.101867	0.0998257
Indole	HMDB0000738	C00463	0.0736813	0.048656	0.380958	0.07676	0.00987603	0.0704658	0.0484059	0.0565364	0.118475	0.066232	0.0314704	0.183528	0.0188209	0.0685669	0.0264557	0.0522892	0.0710796	0.0365501	0.0638317	0.0237224	0.0163949	0.0709074	0.0408792	0.0461638	0.220991	0.0868963	0.220892	0.0785569	0.10756	0.252804	0.0492455	2.88762	0.0163436	0.0530974	0.0209518	0.222598	0.0142824	0.0608064	0.882818	0.0403746	0.0288606	0.161796	0.042236	0.232198	0.095085	0.0564704	0.111793
Ribitol	HMDB0000508	C00474	0.442083	0.473065	0.500405	0.40828	0.401764	0.452994	0.472135	0.499653	0.480238	0.427908	0.467376	0.475653	2.2709	0.494122	0.408982	0.477408	0.482288	0.438708	0.405252	0.437583	0.484463	0.426397	0.491971	0.493995	0.460241	0.488248	0.469501	0.485046	0.489187	0.444625	0.480244	0.481673	0.522735	0.521421	0.424011	0.438821	0.528006	0.439131	0.489542	0.489409	0.45047	0.458072	0.477803	0.484692	0.466794	0.472534	0.47394
Tyramine	HMDB0000306	C00483	1.17735	0.654738	1.01645	0.806742	0.838702	0.842197	0.972318	0.934026	0.721482	0.838347	0.856754	0.965939	0.621654	0.821741	1.01924	0.8756	0.780658	1.00722	0.8876	0.725498	0.963261	0.79382	0.851854	0.850931	0.832406	0.813312	0.765468	0.761407	1.01336	0.866136	0.984712	0.810817	0.958957	1.10163	0.800037	0.891446	0.784149	0.639062	0.81468	0.772204	0.869899	0.767325	1.26528	0.841208	0.774384	0.766866	0.815347
Bilirubin	HMDB0000054	C00486	0.00302648	0.00766648	0.00681166	0.0068937	0.0118584	0.0263215	0.00783058	0.00816815	0.00590035	0.00791399	0.0108782	0.0159678	0.0209195	0.0098005	0.00571469	0.0172148	0.0167054	0.0168875	0.0111714	0.00599703	0.0205306	0.0111393	0.01224	0.0119795	0.0216906	0.0101769	0.00978792	0.013331	0.00957516	0.00910993	0.0131406	0.00387637	0.0142941	0.00793813	0.0226004	0.0124053	0.0106817	0.020966	0.00584178	0.0281819	0.00686327	0.0146585	0.0151004	0.0112134	0.00805413	0.0111335	0.0129379
Glutaric Acid	HMDB0000661	C00489	0.00875232	0.00747965	0.00824713	7.34004e-08	0.00739474	0.00790912	1.06386e-07	0.00771807	6.5481e-08	0.00983162	0.00732205	0.00692745	7.59023e-08	0.0100266	0.00971294	0.00744385	0.00655953	7.14891e-08	0.00658096	0.0100984	8.99763e-08	0.00509012	8.89501e-08	0.0105808	0.00478587	0.0106434	0.00768447	7.47842e-08	7.36068e-08	7.25493e-08	0.00771702	0.00571502	0.0073864	0.00835158	0.00754761	7.01169e-08	0.00706417	0.00530575	0.00372281	0.0100829	0.00444955	0.00698158	0.00870771	0.0159196	0.0119146	7.04039e-08	7.26455e-08
Itaconic acid	HMDB0002092	C00490	8.11136e-08	8.16379e-08	7.94872e-08	7.34004e-08	7.23449e-08	6.9948e-08	1.06386e-07	7.7452e-08	6.5481e-08	7.22098e-08	7.68611e-08	6.97741e-08	7.59023e-08	7.13624e-08	7.11446e-08	1.01698e-07	7.22651e-08	7.14891e-08	7.17218e-08	9.73639e-08	8.99763e-08	7.54571e-08	8.89501e-08	7.09924e-08	7.20274e-08	7.32211e-08	7.80546e-08	0.00672208	7.36068e-08	0.00532099	0.00595629	7.27356e-08	0.00966219	1.16907e-07	7.46236e-08	7.01169e-08	6.99693e-08	6.99253e-08	0.00898848	7.05467e-08	7.1025e-08	0.00708186	7.09723e-08	8.17089e-08	8.00144e-08	7.04039e-08	7.26455e-08
L-Cystine	HMDB0000192	C00491	0.0544961	0.0303338	0.0515675	0.0328943	0.0478762	0.0405632	0.0335674	0.0342897	0.0308348	0.032938	0.027136	0.0338049	0.0328935	0.0209229	0.0291782	0.0385687	0.00851456	0.0408099	0.0288797	0.0269732	0.033421	0.0419913	0.0307351	0.0364498	0.0312494	0.034018	0.035952	0.0326027	0.0341882	0.0368171	0.0151735	0.0306777	0.0340386	0.0449104	0.0380445	0.0287119	0.029692	0.0396882	0.0366665	0.0283706	0.0341367	0.0273865	0.0323955	0.0394863	0.0383999	0.0345869	0.0290512
shikimic acid	HMDB0003070	C00493	0.0399466	0.00376958	0.0314092	7.34004e-08	0.0456254	0.0750479	0.0992606	0.0251566	0.0057065	0.0528215	0.03115	0.0154886	0.112114	0.00796152	0.0208927	0.0189715	0.0930262	7.14891e-08	0.00902625	0.0925494	0.184143	0.0364369	0.117615	0.181337	0.00706336	0.0521339	0.0100437	0.145066	0.00890057	0.00779807	0.0525792	0.0422754	0.0360384	0.127479	0.0624682	7.01169e-08	0.0470583	0.0768106	0.0287353	0.0519404	0.00430508	0.110554	0.0512741	0.112364	8.00144e-08	0.0600095	0.00332676
Biliverdin	HMDB0001008	C00500	0.0021672	0.0073288	0.00555124	0.00726136	0.00667139	0.0121402	0.00598325	0.00748183	0.00372159	0.00697658	0.00717626	0.0110116	0.00829491	0.0067896	0.00874016	0.00818447	0.0064864	0.00761939	0.0111556	0.00674755	0.017446	0.00801331	0.0072124	0.00745546	0.00748785	0.00818993	0.00593881	0.00663165	0.00547357	0.00739708	0.00793935	0.00632469	0.00692848	0.00525028	0.00742919	0.00675376	0.00758317	0.00566096	0.00634479	0.0152109	0.00705623	0.00664452	0.00778191	0.00785237	0.00720645	0.00724844	0.00711894
L-Cysteic acid	HMDB0002757	C00506	0.00755607	0.0112576	0.0143318	0.0277361	0.00273818	0.0280791	0.0348373	0.0209071	0.063912	0.00901968	0.0109002	0.013884	0.0289343	0.0386904	0.0716716	0.0115126	0.034139	0.0165548	0.0388404	0.00328155	0.0138998	0.0136234	0.00230602	0.0463758	0.0143953	0.0110286	0.00273019	0.0131496	0.0149533	0.00326991	0.00388195	0.0100492	0.0158069	0.00967176	0.0367927	0.0105095	0.00295819	0.00589527	0.177639	0.0171311	0.0139862	0.120439	0.00382415	0.071694	0.024472	0.0191386	0.00487049
D-Ornithine	HMDB0003374	C00515	0.00800615	0.00501543	0.00339975	0.00241143	0.00270537	0.00429989	0.00514511	0.00710273	0.00346506	0.00440523	0.00598336	0.00388348	0.00348312	0.00988406	0.00554858	0.00517613	0.0063022	0.00441825	0.00280096	0.00269469	0.00363065	0.00423231	0.00439186	0.00651898	0.00893667	0.00783328	0.00556604	0.00521178	0.0122568	0.00365749	0.00599866	0.00917684	0.0100193	0.0093991	0.00694391	0.00225379	0.00600392	0.00773018	0.00451653	0.00579332	0.00828168	0.00394232	0.00406528	0.00936598	0.00480464	0.00442662	0.0178635
2'-Deoxyuridine	HMDB0000012	C00526	0.0279062	0.0354398	0.017759	0.0180859	0.0275619	0.0294625	0.0244648	0.0319129	0.0168482	0.0186599	0.0271765	0.0300891	0.0230678	0.0261875	0.0256527	0.0217585	0.0208984	0.0260649	0.0490726	0.0204293	0.0276782	0.0274403	0.0248075	0.0285878	0.0325224	0.0199987	0.0262641	0.0342353	0.0379227	0.0274759	0.0376032	0.0536184	0.0398457	0.0283188	0.0385748	0.0303835	0.024452	0.0289327	0.0244612	0.0198358	0.0265258	0.0250174	0.0264012	0.0201084	0.0341584	0.0303455	0.0277498
Benzoic acid	HMDB0001870	C00539	0.277142	0.251133	0.285544	0.225759	0.241415	0.175647	0.226484	0.269134	0.153151	0.196088	0.203204	0.0427723	0.229038	0.183256	0.24459	0.28162	0.237518	0.26318	0.31384	0.249884	0.223622	0.219545	0.285211	0.157761	0.198861	0.235778	0.19889	0.204627	0.168172	0.204274	0.258764	0.281037	0.240157	0.228542	0.195553	0.214591	0.4016	0.230796	0.232026	0.299375	0.26778	0.238145	0.268847	0.271713	0.217564	0.20904	0.0110057
Allocystathionine	HMDB0000455	C00542	0.00440849	0.00232068	0.00370685	0.003109	0.00467739	0.00539472	0.00318826	0.00268636	0.00360729	0.0032802	0.00615323	0.00290903	0.00433395	0.00491696	0.00362732	0.00519662	0.00969025	0.00472541	0.0286102	0.00415684	0.00416063	0.00790107	0.0191632	0.00614799	0.00505251	0.00498384	0.00485867	0.00726678	0.00858636	0.00317532	0.00726639	0.00547263	0.00293134	0.00337764	0.00659578	0.00572772	0.00834449	0.00334895	0.0141822	0.00677012	0.00673254	0.00482369	0.00744542	0.0109676	0.00540005	0.00389128	0.00519353
Pyruvaldehyde	HMDB0001167	C00546	0.173238	0.185549	0.244057	0.162671	0.197481	0.139254	0.150075	0.147181	0.118048	0.132491	0.165553	0.205599	0.205393	0.128658	0.116975	0.155956	0.16654	0.143097	0.168603	0.148613	0.29904	0.146509	0.146535	0.16409	0.150715	0.200027	0.178171	0.132361	0.205209	0.138964	0.171122	0.203076	0.178637	0.348619	0.144293	0.181146	0.151573	0.143891	0.151041	0.141644	0.192568	0.21736	0.144562	0.172305	0.149072	0.140876	0.189627
Sphingomyelin (d18:1/18:0)	HMDB0001348	C00550	0.885101	0.640533	1.06738	0.562995	0.217792	0.249068	1.28191	0.865662	0.357332	0.964606	0.17279	1.06431	0.747684	0.183543	0.597685	0.762938	0.862585	0.249572	0.690325	1.06951	0.506384	0.167542	0.661621	0.414198	0.193749	0.186558	0.309091	0.264244	0.324742	0.584784	0.195857	0.19419	0.832118	0.873726	0.342639	0.192818	0.171802	0.209493	0.242544	0.626807	0.673433	0.814081	0.664791	0.420883	0.655405	0.159545	0.28262
Cyclohexylamine	HMDB0031404	C00571	0.300308	0.475208	0.24065	0.281976	0.379566	0.307498	0.524053	0.275984	0.351143	0.270494	0.425153	0.483946	0.373996	0.276602	0.21903	0.295702	0.109417	0.398443	0.218904	0.271492	0.155426	0.340142	0.374349	0.349868	0.357324	0.467878	0.206085	0.435082	0.242903	0.343135	0.258509	0.345528	0.254073	0.298602	0.467928	0.2031	0.404702	0.267318	0.238831	0.381736	0.298066	0.449136	0.534383	0.252361	0.38346	0.571417	0.379405
Betaine aldehyde	HMDB0001252	C00576	0.135764	0.124267	0.150661	0.0970249	0.132189	0.136957	0.123228	0.144719	0.108296	0.138597	0.102256	0.139692	0.1324	0.0991123	0.106411	0.124107	0.0991081	0.109885	0.132245	0.117728	0.128288	0.10109	0.132975	0.126456	0.143331	0.140919	0.117966	0.135164	0.120852	0.105172	0.138171	0.140734	0.163063	0.127727	0.116505	0.0909912	0.137147	0.117736	0.11655	0.121245	0.0971565	0.125686	0.120366	0.141641	0.110373	0.144005	0.136463
Guanidoacetic acid	HMDB0000128	C00581	0.0202169	0.0257202	0.0239032	0.023027	0.0233828	0.0261149	0.0236063	0.0283265	0.0209093	0.0281153	0.0295143	0.0213916	0.0345693	0.0189144	0.0307726	0.0230659	0.0192522	0.031106	0.0209615	0.0231326	0.0154229	0.0233157	0.0333203	0.0190311	0.0329677	0.0274866	0.0247547	0.0242461	0.0234061	0.0172961	0.0197915	0.0230371	0.0322869	0.0262991	0.0235275	0.0282578	0.0262866	0.0289802	0.0227311	0.0225945	0.0242133	0.0261314	0.0276746	0.0432206	0.0316161	0.0310623	0.0211858
Propylene glycol	HMDB0001881	C00583	0.0161312	0.0027647	0.00631839	0.00649287	0.00322415	0.00849034	0.018284	0.0047314	0.012081	0.00235384	0.00490513	0.0131032	0.00329344	0.00418301	0.00356726	0.00158974	0.00877857	0.0029022	0.00203029	0.00492851	0.00358666	0.00619673	0.00421089	0.00571455	0.00218211	0.0195491	0.00822415	0.0201921	0.00677206	0.00495594	0.00850202	0.00352181	0.00629526	0.00363806	0.00490107	0.00322478	0.00400932	0.00313784	0.00413387	0.0131198	0.00280137	0.00318353	0.00430258	0.00189037	0.0134209	0.00394336	0.00639297
3-Hydroxybenzoate	HMDB0002466	C00587	0.279553	0.292346	0.281147	0.286838	0.270538	0.274105	0.278136	0.286062	0.261228	0.285843	0.275814	0.274056	0.270231	0.265277	0.271132	0.285769	0.269731	0.283157	0.285231	0.271188	0.27272	0.268655	0.266226	0.295106	0.273262	0.279517	0.279021	0.268964	0.281773	0.26365	0.282321	0.28007	0.28522	0.267477	0.267563	0.275567	0.277409	0.266527	0.282999	0.269011	0.272032	0.268719	0.267699	0.278335	0.284449	0.274988	0.285905
Phosphorylcholine	HMDB0001565	C00588	0.0275454	0.022776	0.021014	0.0182293	0.0222528	0.0193121	0.0207651	0.0180517	0.0191709	0.0177247	0.0256041	0.0239498	0.0203531	0.0220183	0.0200643	0.0180028	0.0169428	0.0328357	0.0265073	0.0226143	0.0350675	0.0196927	0.024076	0.0201594	0.0234502	0.0200879	0.0282024	0.02261	0.0295775	0.0190366	0.0216716	0.0159281	0.0234759	0.0199382	0.0263753	0.0208468	0.0222772	0.0251991	0.0327058	0.0199664	0.0187445	0.0205139	0.0178544	0.0257508	0.0199187	0.0202456	0.0157559
phenylacetaldehyde	HMDB0006236	C00601	0.0354701	0.0242963	0.0253226	0.0192456	0.0212033	0.0342034	0.0198238	0.0191285	0.0211599	0.0256558	0.020724	0.0416353	0.00875753	0.0200963	0.0244291	0.0259915	0.016585	0.0213383	0.022671	0.0339348	0.0541177	0.0175379	0.0312953	0.0147877	0.0287026	0.0179645	0.0216509	0.0224266	0.0288772	0.0332933	0.0268657	7.27356e-08	0.043565	1.16907e-07	0.0342167	0.0212197	0.0233411	0.0285999	0.015809	0.0252964	0.0278206	0.0224396	0.0224046	0.0186482	0.0115195	0.0389468	0.0236058
N-Acetyl-L-glutamate	HMDB0001138	C00624	0.00132832	0.00144759	0.00218966	0.00161164	0.00139451	0.00221375	0.0018036	0.00213541	0.0026166	0.00238052	0.0027018	0.00106135	0.00207229	0.00258675	0.00153378	0.00217974	0.00220646	0.00346358	0.00151175	0.00111749	0.00164099	0.00116427	0.00265483	0.00256161	0.00340987	0.00200155	0.00242625	0.00285613	0.00247131	0.00172172	0.00283216	0.00159656	0.00244505	0.00274662	0.00242049	0.00278556	0.00190889	0.00176517	0.00218711	0.00101601	0.00188665	0.00300667	0.00265293	0.00400239	0.00355464	0.00190593	0.00228611
3-Hydroxyanthranilic acid	HMDB0001476	C00632	0.0142095	0.00363288	0.00224011	0.0034625	0.00670422	0.00372872	0.00433841	0.00274525	0.004914	0.00380962	0.0069138	0.00426717	0.00764553	0.00288974	0.00178448	0.00700498	0.0150087	0.00531202	0.00235198	0.00489498	0.00420627	0.00319693	0.00376893	0.00106669	0.00386319	0.00298033	0.00320646	0.00617587	0.00359163	0.0019508	0.00467614	0.00561151	0.00508855	0.00421423	0.00373581	0.00262549	0.00482408	0.00183315	0.00462219	0.00282071	0.00250943	0.00398269	0.0036254	0.00860031	0.00236588	0.00584243	0.00221392
4-Hydroxybenzaldehyde	HMDB0011718	C00633	0.00235911	0.00223496	0.00226836	0.00178028	0.00137564	0.00328264	0.00150671	0.0017076	0.00255349	0.00215731	0.00273268	0.00385645	0.00176397	0.00187031	0.00206174	0.00243954	0.00208614	0.00255689	0.00247932	0.00247182	0.000751792	0.00258766	0.00122116	0.00241377	0.00260146	0.00236233	0.00222894	0.00241738	0.00291878	0.00642955	0.00369483	0.00206685	0.00266089	0.0020766	0.00146699	0.00272147	0.00201841	0.00263589	0.00225848	0.00314104	0.000807345	0.00340604	0.00228554	0.00287603	0.00252479	0.00137845	0.00227925
Indoleacetaldehyde	HMDB0001190	C00637	0.0131827	0.0156763	0.0106537	0.0100807	0.00877023	0.0236444	0.0136307	0.0185668	0.0125686	0.0159304	0.0177245	0.0220407	0.00959212	0.0136562	0.0128311	0.0146891	0.0145792	0.0135943	0.00796951	0.0136441	0.0125857	0.00828262	0.0165099	0.0188728	0.0200181	0.0207818	0.0154971	0.0167198	0.0184916	0.0107379	0.0186376	0.0160586	0.0317129	0.0224301	0.0302297	0.0127709	0.0158066	0.0178492	0.0102949	0.023159	0.0191435	0.0260274	0.0142609	0.0210343	0.00930455	0.0218264	0.0191658
5-hydroxytryptophan	HMDB0000472	C00643	0.00186239	0.00147741	0.000574882	0.00562389	0.00258114	0.00225635	0.00226423	0.00328516	0.00344519	0.0046879	0.00484334	0.00442162	0.0037309	0.00406073	0.00417216	0.00386833	0.00201583	0.00385999	9.31164e-06	0.00489179	0.00318704	0.00376889	0.00329495	0.00233878	0.0022346	0.00241024	0.00350186	0.003015	0.00266785	0.00238056	0.00178261	0.00271237	0.000604359	1.16907e-07	0.00252615	0.00153884	0.00183409	0.00208512	7.60796e-08	0.00330795	0.0042519	0.002986	0.00521604	0.00249472	0.00222092	0.00400351	0.0023724
D-Mannitol 1-phosphate	HMDB0001530	C00644	0.0125548	0.0142076	0.0349953	0.0295764	0.0167341	0.0329723	0.0326096	0.067096	0.0265683	0.0473998	0.0159718	0.0150676	0.0133758	0.0258269	0.0147573	0.0280472	0.0491212	0.0271817	0.0116703	0.0156036	0.0287066	0.019158	0.0469305	0.200664	0.0255075	0.0240985	0.0540028	0.0442125	0.0455977	0.0364827	0.036659	0.0409493	0.0395748	0.0426589	0.0233786	0.0269882	0.0351711	0.00219036	0.0122264	0.0344377	0.0731957	0.0396658	0.0656855	0.0368132	0.0796015	0.0381013	0.102346
N-Acetylmannosamine	HMDB0001129	C00645	0.00903446	0.00917953	0.0101448	0.00738593	0.0088146	0.00718286	0.00702418	0.00621214	0.00809595	0.00788942	0.00695417	0.0088213	0.00620108	0.00672966	0.00531104	0.0081158	0.00723389	0.00647919	0.0060409	0.00746517	0.00672466	0.00841972	0.0116608	0.0151008	0.00700348	0.00914668	0.0110941	0.0073114	0.00698951	0.00678596	0.00894134	0.00819092	0.00789663	0.00922236	0.00936562	0.00768697	0.00925703	0.0087978	0.00728283	0.00906206	0.0061221	0.00682838	0.00784411	0.00738497	0.00617376	0.00582366	0.00885895
Pyridoxamine 5'-phosphate	HMDB0001555	C00647	0.01107	0.00376552	0.00143674	0.000847766	0.000964008	0.000693843	0.0020343	0.00251337	0.000892687	0.00234433	0.00112895	0.004029	0.00317868	0.001004	0.000719648	0.00759877	0.00316996	0.00112108	0.00240942	0.00105935	0.00188889	0.00167149	0.0020094	0.00155682	0.00420687	0.00122038	0.00122043	0.00316991	0.00140718	0.00228616	0.0038378	0.00113495	0.000922811	0.00258925	0.0019344	0.00230687	0.0013463	0.00179616	0.00210867	0.0030883	0.00135173	0.00260542	0.00303706	0.0032618	0.00184367	0.00443857	0.0020155
2,6-Diaminopimelic acid	HMDB0001370	C00666	8.11136e-08	0.101582	0.116144	0.0820802	0.106433	0.0788655	0.0763822	0.136321	6.5481e-08	0.0940086	0.149616	6.97741e-08	0.0487782	0.10987	0.117012	0.104866	0.0993579	0.150763	7.17218e-08	0.0663794	0.0672278	0.0577334	0.0555904	0.0883154	0.118612	0.0875386	0.0850707	0.0827984	0.115746	0.0693029	0.136973	0.142208	0.119046	0.0785987	0.157046	0.0743659	0.0861509	0.0555916	0.107743	0.0866441	0.0949011	0.0816539	0.113483	0.0655695	0.0638396	0.104873	0.0922755
2-Deoxyribose 5-phosphate	HMDB0001031	C00673	0.0409838	0.0105394	0.0105411	0.00952446	0.0121025	0.00927949	0.0283275	0.0118989	0.0145943	0.0258324	0.00877451	0.35764	0.0850267	0.0197268	0.00921291	0.0271557	0.0132087	0.00668282	0.00974614	0.0142773	0.00865392	0.041174	0.0248677	0.030953	0.0122394	0.0149444	0.0116964	0.0231964	0.0124843	0.00907339	0.0115934	0.0210406	0.00769404	0.00934938	0.0130304	0.0563228	0.0233896	0.0103683	0.00699232	0.00906141	0.00813574	1.4009	0.0231031	0.0198872	0.00839456	1.24905	0.0142288
Cholic acid	HMDB0000619	C00695	0.00482142	0.0257167	0.0211204	0.0172633	0.106204	0.0169453	0.00605881	0.00848744	0.00968635	0.0520029	0.00916681	0.101988	0.00459612	0.00767801	0.0267943	0.0129828	0.00828933	0.0381241	0.0161466	0.0148631	0.0492109	0.00531359	0.00838723	0.00483493	0.0641726	0.029312	0.014232	0.521096	0.0131867	0.0181795	0.117742	0.0860355	0.0346927	0.0223954	0.03169	0.167021	0.00739545	0.243105	0.0116731	0.0150522	0.0501962	0.00999314	0.0330431	0.0669237	0.0124866	0.00456532	0.0540539
(9E)-octadec-9-enoic acid	HMDB0000573	C00712	0.0656173	0.111874	0.215813	0.0621882	0.172341	0.243892	0.0671918	0.116735	0.0316524	0.211475	0.0197691	0.0756843	0.00765264	0.0230776	0.0443998	0.0207025	0.256726	0.154725	0.0543685	0.376949	0.197348	0.0116672	0.443106	0.205762	0.0782886	0.0470394	0.0251428	0.153747	0.0475698	0.15079	0.192884	0.145327	0.259119	0.384636	0.134564	0.198111	0.320472	0.116848	0.152226	0.253765	0.120241	0.115983	0.157885	0.148696	0.411416	0.156888	0.056162
Oleic acid	HMDB0000207	C00712	0.0255242	0.0270711	0.0307914	0.0305408	0.0206327	0.0643681	0.0868009	0.0578246	0.0356007	0.0771287	0.0330342	0.0392192	0.0254582	0.0406964	0.0401205	0.0693333	0.116298	0.0463216	0.0552154	0.0525965	0.0775824	0.0530162	0.0374485	0.0297339	0.0547359	0.0480422	0.0391624	0.0603616	0.0356294	0.0773434	0.0476183	0.066968	0.127742	0.0444061	0.0208401	0.0581986	0.0557703	0.0659332	0.0820892	0.0730766	0.061715	0.0422143	0.0546974	0.0425812	0.0759774	0.0401676	0.0317634
Betaine	HMDB0000043	C00719	11.2535	11.2112	9.02746	10.2533	10.4984	9.73919	8.33251	10.6483	8.84089	11.0406	10.9847	12.07	7.21713	6.82005	10.3072	7.75419	9.82235	9.85334	10.8951	9.04152	9.49958	8.64118	5.95276	6.90554	12.3615	9.13344	7.72189	7.60313	11	9.87978	10.755	9.276	8.51526	8.31218	9.7225	10.1349	10.1369	11.2791	9.60115	8.40206	10.5955	8.03706	10.0692	12.27	7.9506	10.5767	9.7562
Diacetyl	HMDB0003407	C00741	0.0380978	0.0129614	0.016902	0.0157386	0.00714805	0.00554317	0.0136304	0.00476631	0.0118355	0.0153094	0.00630427	0.0151655	0.00708529	0.00522342	0.0168866	0.0071928	0.00856247	0.00612131	0.00900311	0.00899352	0.00760511	0.00715182	0.00491743	0.00790193	0.0117796	0.0102163	0.0100844	0.00861632	0.0100133	0.0122393	0.00865993	0.0197669	0.0125572	0.00916539	0.00876948	0.0083197	0.00842146	0.00673491	0.0106481	0.00938737	0.0147207	0.00839521	0.0123442	0.00759358	0.0125324	0.00778938	0.0119421
Vanillin	HMDB0012308	C00755	0.0106829	0.0122005	0.0113089	0.0100341	0.00996228	0.00967867	0.01282	0.00967171	0.00898879	0.00909619	0.00844014	0.0106823	0.0103303	0.00929452	0.00904096	0.0089439	0.0090537	0.0114772	0.00998741	0.00981199	0.0101897	0.00974057	0.00931389	0.00795047	0.0117721	0.010064	0.00944501	0.00956593	0.00985931	0.0092606	0.0110254	0.00784881	0.0116047	0.00964615	0.00842217	0.00934481	0.00801203	0.00925369	0.00957036	0.00750097	0.0084116	0.00880713	0.00862698	0.00912182	0.00973834	0.00868252	0.008752
Cortisone	HMDB0002802	C00762	0.0258645	0.0848397	0.0846985	0.0478671	0.0420197	0.162476	0.0347015	0.238163	0.0671073	0.0524279	0.0287787	0.0439236	0.0218391	0.0453513	0.0351179	0.0331377	0.0313072	0.0360246	0.0308766	0.00999981	0.0455996	0.0647288	0.00318314	0.128703	0.0348188	0.0839509	0.0937872	0.0808621	0.141567	0.100886	0.0408436	0.140245	0.0267739	0.040774	0.0548774	0.0834186	0.0406195	0.033989	0.0785575	0.101469	0.0361563	0.0704534	0.0607581	0.11478	0.0500631	0.0855523	0.0425298
Urocanic acid	HMDB0000301	C00785	2.5612	2.10664	0.808459	0.335567	0.382016	0.836007	0.209101	0.714093	0.805663	0.464824	0.196771	1.34851	0.826976	0.654582	0.367582	0.534286	1.11303	1.92255	0.225708	0.111039	1.93604	0.257636	1.09667	0.171761	0.907968	0.439759	0.341385	0.434627	0.554496	0.931765	4.44336	0.343778	1.01196	2.1682	1.04592	0.390052	0.446576	0.479601	0.253214	0.418729	0.759205	0.595423	2.8814	0.352172	2.27366	1.00893	3.12474
Creatinine	HMDB0000562	C00791	3.35582	2.7732	3.13418	2.53629	2.56906	3.32545	2.63752	3.19399	2.27046	3.04433	3.17727	3.71701	2.27925	2.79444	2.21474	3.35615	2.60644	3.29102	2.18016	3.25525	2.15519	2.61588	2.99034	2.79572	3.66397	3.13395	2.89322	2.80641	2.87472	3.31793	3.7086	3.28708	4.05168	3.67355	3.28071	3.09852	2.18065	3.74687	2.27899	2.84759	3.20608	3.5793	3.04209	3.3803	2.85568	3.2516	3.01835
Salicylic acid	HMDB0001895	C00805	0.108944	0.213807	0.219457	0.0924288	0.0438178	0.0772178	0.472739	0.207792	0.227751	0.165865	0.173758	0.200619	0.0853348	0.263028	0.116988	0.205067	0.158411	9.76463	17.0924	0.12595	0.224486	0.137864	0.0842496	76.9138	0.19591	0.127239	0.0928999	0.209906	0.306333	0.11057	0.105503	0.114509	0.132884	0.0516391	0.141166	0.215134	0.0802563	0.211303	0.244176	0.207527	0.283912	0.157806	0.136888	0.251407	0.127808	0.0782282	0.140391
4-Hydroxycinnamic acid	HMDB0002035	C00811	0.0460388	0.0311834	0.073519	0.042174	0.0319345	0.167161	0.17008	0.0305202	0.0329134	0.0327338	0.0344456	0.0391944	0.0286585	0.0294502	0.139116	0.0364015	0.0334872	0.0394809	0.0657773	0.0324018	0.260647	0.0345738	0.0670613	0.0440409	0.0327258	0.0384317	0.0329923	0.0351015	0.0395826	0.142295	0.0632398	0.036776	0.0622708	0.0513514	0.0330787	0.0417462	0.0266421	0.0762699	0.0371134	0.113882	0.082616	0.0523209	0.191013	0.0409378	0.108798	0.038515	0.0446324
Citramalic acid	HMDB0000426	C00815	0.181551	0.176892	0.171324	0.208979	0.136625	0.0363892	0.260036	0.0786706	0.221933	0.0963852	0.15962	0.0912005	0.352541	0.145883	0.193567	0.0827453	0.0944152	0.170963	0.0587525	0.238212	0.0591513	0.16489	0.330122	0.137468	0.085124	0.340082	0.392316	0.191047	0.338365	0.265223	0.181274	0.12847	0.089528	0.128609	0.093064	0.222927	0.192111	0.0817742	0.0389274	0.317766	0.0634378	0.114853	0.111196	0.115572	0.0867155	0.187333	0.0965562
1-Hexadecanol	HMDB0003424	C00823	0.00797546	0.0158131	0.00590159	0.0155481	0.00994169	0.0165612	0.0171326	0.0196982	0.0205542	0.0134333	0.00791469	0.0171011	7.59023e-08	0.0173502	7.11446e-08	0.0173878	0.0145406	0.0143808	0.00686051	9.73639e-08	8.99763e-08	0.00365353	0.0175782	7.09924e-08	0.0131711	0.0166998	0.00507746	0.0170885	0.00681557	0.00517249	0.0106337	0.00504343	7.50985e-08	0.0105217	0.0112185	0.0059467	0.0109385	0.0172721	0.00671267	0.00910787	0.00662494	0.0122173	0.00815506	0.0210395	0.00966004	0.0118295	0.0122136
4-Pyridoxic acid	HMDB0000017	C00847	0.0204565	0.0158595	0.0148666	0.00845267	0.00971282	0.0105878	0.0113737	0.0072536	0.0102731	0.00980676	0.0174436	0.00915812	0.0144358	0.00820825	0.00556016	0.0143509	0.0192045	0.0111537	0.0107291	0.0118108	0.0113593	0.00844809	0.0109735	0.00778782	0.0127092	0.0125035	0.0113956	0.0119681	0.00901981	0.0120934	0.0153375	0.00723441	0.0105483	0.00834141	0.00961376	0.0118086	0.0104612	0.010478	0.0100768	0.0105877	0.00724573	0.0113914	0.0106442	0.0229204	0.0133834	0.0104626	0.00759953
Pantothenate	HMDB0000210	C00864	0.0271028	0.0261694	0.0229886	0.02761	0.0297443	0.0338358	0.0157526	0.0198814	0.0412557	0.0215868	0.0251804	0.0277976	0.0424388	0.0160883	0.0175707	0.0198378	0.0251409	0.0257704	0.016969	0.0299921	0.0370433	0.0189107	0.0223036	0.0180419	0.0255533	0.0272432	0.0247857	0.0187951	0.0207149	0.0359983	0.0381929	0.0276803	0.036886	0.0291415	0.0323561	0.0269277	0.0268288	0.0194977	0.0174406	0.0176666	0.0321119	0.0279574	0.0243562	0.01881	0.0258988	0.0278595	0.0237485
4-Nitrophenol	HMDB0001232	C00870	0.145195	0.137913	0.123736	0.131768	0.100546	0.121093	0.143587	0.114523	0.145588	0.115879	0.127265	0.123995	0.145379	0.106437	0.082231	0.176145	0.182206	0.655106	0.973621	0.12063	0.127735	0.123071	0.140026	5.04736	0.146512	0.122425	0.0916273	0.11523	0.0979812	0.200224	0.122618	0.111413	0.141066	0.0940897	0.119069	0.126892	0.144437	0.355871	0.0806384	0.0898577	0.133277	0.0870728	0.148668	0.338889	0.0937066	0.147698	0.11513
Aminomalonic acid	HMDB0001147	C00872	0.14923	0.132187	0.159604	0.263636	0.47258	0.32659	0.401915	0.394535	0.252944	0.183128	0.352893	0.434298	0.3832	7.13624e-08	0.430812	0.402583	0.499922	0.585146	0.458165	0.234456	0.210291	0.272155	0.498859	0.387493	0.304653	0.388244	0.45019	0.510638	0.479646	0.19572	0.511082	0.330537	0.14024	0.181937	0.235226	0.282517	0.337001	0.455564	0.303804	0.434396	0.136701	0.377851	0.384286	0.490229	0.383181	0.254755	0.583995
Galactonic acid	HMDB0000565	C00880	0.106634	0.109156	0.110884	0.117971	0.102612	0.0998171	0.0929007	0.0978629	0.0863284	0.11958	0.0986805	0.113998	0.116872	0.094243	0.0874105	0.109693	0.100766	0.0973178	0.0942608	0.110095	0.125668	0.0963425	0.107969	0.135553	0.102518	0.0994665	0.103302	0.0914184	0.108301	0.0979957	0.131624	0.111855	0.118579	0.130628	0.12106	0.10293	0.100205	0.0912145	0.107101	0.104756	0.147606	0.125351	0.104165	0.112864	0.0905527	0.0916317	0.114241
Deoxycytidine	HMDB0000014	C00881	0.0041511	0.00404495	0.00422023	0.0033546	0.00212495	0.00394994	0.00320773	0.00265528	0.00355481	0.00339182	0.00450951	0.00386668	0.00304517	0.00672812	0.00265055	0.00295077	0.00495831	0.00372261	0.00608852	0.00309145	0.00449602	0.00238736	0.00386747	0.00390273	0.00369871	0.00389257	0.00363084	0.00336101	0.0038753	0.00288917	0.0037323	0.00393452	0.00441901	0.00357348	0.00327698	0.00384569	0.00374856	0.00364098	0.00400226	0.0039166	0.0033781	0.00211814	0.00369493	0.00235046	0.00304332	0.00403061	0.00319272
tartaric acid	HMDB0000956	C00898	0.063737	0.0393507	0.0552529	0.0436929	0.0352751	0.0652008	0.0423476	0.0423445	0.0603988	0.05623	0.0341114	0.0488825	0.030744	0.0567693	0.0502268	0.0235309	0.0508035	0.0237846	7.17218e-08	0.0240168	0.0183576	0.039038	0.0765502	0.0632445	0.0496154	0.0430745	0.0334193	0.0461579	0.070839	0.0352586	0.0592589	0.0732069	0.0686259	0.0369531	0.0669123	0.0347567	0.0635299	0.0315138	0.0759004	0.0615923	0.0741656	6.98231e-08	0.0805748	0.0758791	0.0512174	0.0314435	0.0789158
5-Methyl-5,6-Dihydrouracil	HMDB0000079	C00906	0.0285171	0.0347939	0.02787	0.026565	0.0269295	0.0278471	0.0306698	0.0330733	0.0270683	0.0259692	0.0283716	0.0334131	0.0316467	0.0272319	0.029914	0.0255432	0.0239582	0.035174	0.0317083	0.0278527	0.0251941	0.0288199	0.02648	0.0252293	0.0292022	0.0288143	0.0287415	0.0296	0.0265087	0.0277426	0.0298323	0.0285239	0.0345207	0.0301026	0.0267023	0.02774	0.0271129	0.0269945	0.0256463	0.0257409	0.0256876	0.0265752	0.0246996	0.0322584	0.0281252	0.0308313	0.0250088
Dihydrothymine	HMDB0000079	C00906	0.212168	0.221305	0.234539	0.23406	0.225145	0.224567	0.200342	0.237826	0.17379	0.220976	0.195906	0.207411	0.187331	0.227609	0.19993	0.220742	0.240008	0.191899	0.211109	0.18529	0.207049	0.167623	0.251576	0.230776	0.203142	0.229224	0.192483	0.203746	0.233594	0.195784	0.242498	0.247238	0.269005	0.212541	0.19185	0.212658	0.18905	0.201021	0.224223	0.217691	0.200264	0.209293	0.222191	0.260833	0.215994	0.194854	0.251422
Indoleacetic acid	HMDB0000197	C00954	0.0592576	0.0248993	0.0349868	0.0238432	0.0340388	0.0246669	0.0405735	0.0165435	0.0422507	0.0354358	0.110511	0.0561911	0.0313404	0.0233378	0.0143209	0.0313182	0.0386849	0.0272648	0.0745133	0.0325779	0.0567155	0.0548555	0.0263904	0.0681877	0.0589497	0.0285775	0.0343636	0.0804468	0.0329759	0.0557652	0.0750579	0.0528262	0.087809	0.0358368	0.0549199	0.0352909	0.0405662	0.0343195	0.0283139	0.0536924	0.0357644	0.0405985	0.0238917	0.026072	0.0296906	0.0241294	0.0377168
DL-2-Aminoadipic acid	HMDB0000510	C00956	0.0332878	0.0110851	0.0146468	0.0122474	0.0126938	0.0119103	0.026995	0.0121489	0.0118328	0.0106235	0.013608	0.0144646	0.0180434	0.0103772	0.00943733	0.0128607	0.0140015	0.0116872	0.0113923	0.0178886	0.021554	0.014703	0.0100225	0.0109497	0.0111537	0.0171196	0.0148865	0.00864369	0.0161457	0.0143434	0.0122852	0.0227705	0.0132378	0.0169934	0.0144844	0.0160507	0.00827697	0.014182	0.0195399	0.0118748	0.0130809	0.0162291	0.0109644	0.0111367	0.0101219	0.0163131	0.0171322
N-Acetylserotonin	HMDB01238	C00978	8.11136e-08	8.16379e-08	7.94872e-08	7.34004e-08	7.23449e-08	6.9948e-08	1.06386e-07	7.7452e-08	6.5481e-08	7.22098e-08	7.68611e-08	6.97741e-08	7.59023e-08	7.13624e-08	7.11446e-08	1.01698e-07	7.22651e-08	7.14891e-08	7.17218e-08	9.73639e-08	8.99763e-08	7.54571e-08	8.89501e-08	7.09924e-08	7.20274e-08	7.32211e-08	7.80546e-08	7.47842e-08	7.36068e-08	7.25493e-08	6.35238e-08	7.27356e-08	7.50985e-08	1.16907e-07	7.46236e-08	7.01169e-08	6.99693e-08	6.99253e-08	7.60796e-08	7.05467e-08	7.1025e-08	6.98231e-08	7.09723e-08	0.796512	8.00144e-08	7.04039e-08	7.26455e-08
O-acetylserine	HMDB0003011	C00979	8.11136e-08	0.00326409	0.00433101	7.34004e-08	0.0087813	0.00806797	0.0168354	0.00538375	6.5481e-08	0.00474589	0.00378829	0.00501277	0.0194152	0.00420797	0.00665377	0.0206655	0.0111545	0.00633065	0.00577253	0.0369923	0.0325558	7.54571e-08	0.0235564	0.00576821	0.00629006	0.0116298	0.0027318	0.00790604	0.00372217	0.00219862	0.0103603	0.00651009	0.00613324	0.0265331	0.00688759	0.0109268	0.00468591	0.0139276	0.00231623	0.00664041	7.1025e-08	0.00760168	0.00426373	0.0167579	0.00773799	0.0146065	0.00422971
1,3-diaminopropane	HMDB0000002	C00986	0.375403	0.301284	0.356133	0.425373	0.418497	0.383566	1.06386e-07	0.340056	0.393077	0.432303	0.32831	0.393918	0.294324	0.437202	0.381603	0.298808	0.394242	0.382589	0.29293	0.293868	0.240486	0.418919	0.273118	0.414431	0.408744	0.365731	0.380826	0.37589	0.432239	0.397761	0.406483	0.368826	0.344462	0.276666	0.365395	0.405862	0.392855	6.99253e-08	0.424091	0.383556	0.453046	0.400207	0.442274	0.361781	0.378542	0.372089	0.42202
Ala-Ala	HMDB0003459	C00993	0.0126188	0.0319804	0.0155288	0.0160555	0.010864	0.0072763	0.00743011	0.0110245	0.00623714	0.00819211	0.0127946	0.0216587	0.00623692	0.00517255	0.0121262	0.0202825	0.00791533	0.0154915	0.0059872	0.00687002	0.0292705	0.00675147	0.0102705	0.0175457	0.016185	0.018924	0.0128898	0.0115141	0.0236885	0.011432	0.00717095	0.0104692	0.0411395	0.0247321	0.0182122	0.00809964	0.0124161	0.0111705	0.00727849	0.0157588	0.0176285	0.0139434	0.0138359	0.0171378	0.00893492	0.00860417	0.00990063
D-alanyl-D-alanine	HMDB0003459	C00993	0.00515983	8.16379e-08	0.0102772	0.00160374	0.00647814	0.0102391	0.00965263	0.00825025	0.00461182	0.0071628	0.00583955	0.00499992	0.00566526	0.0066528	0.00766974	0.00863798	0.0103249	0.00315269	7.17218e-08	0.004942	0.014674	0.00700955	0.00417298	0.00632224	0.00423064	0.0105811	7.80546e-08	0.00955563	0.0102889	0.00583853	0.0052216	0.00455179	0.0122541	0.0146039	0.00738965	0.0053974	0.00843333	0.002246	0.00981945	0.00294451	0.0109226	0.0114759	0.00992056	0.00714024	0.00867287	0.0100421	0.00651484
3-Phosphoserine	HMDB0000272	C01005	0.00999081	0.00982467	0.00891204	0.0094027	0.00963156	0.00957324	0.00843793	0.0975136	0.0276717	0.0268322	0.0478487	0.0201761	0.0185585	0.00956511	0.0261636	0.218447	0.0147696	0.00854779	0.0175805	0.0750437	0.0106301	0.0115239	0.00935639	0.0137416	0.00783943	0.0147022	0.0114684	0.0120338	0.0154966	0.011533	0.0137062	0.0146016	0.012043	0.110491	0.036616	0.0109847	0.0185858	0.0125347	0.0225603	0.0264292	0.0133129	0.0267633	0.0121676	0.014085	0.00888957	0.0254392	0.015292
3-Hydroxypropionic acid	HMDB0000700	C01013	5.93532	8.16379e-08	5.25037	6.47366	5.53765	5.48557	6.46672	6.35524	5.29433	5.94441	5.62406	6.25855	5.24179	6.38248	6.01232	6.24445	4.89828	5.72491	6.69224	6.22392	5.08004	4.02484	6.17095	4.98417	5.59336	5.30963	4.99265	6.13535	4.99839	4.3155	5.22282	5.1228	5.9718	7.18399	5.15783	4.405	5.0302	5.40143	4.15446	4.11827	4.65981	5.64118	4.16456	6.9295	5.27852	4.80087	5.2446
Dimethylglycine	HMDB0000092	C01026	0.107424	0.0494847	0.055421	0.0762908	0.467024	0.0797743	0.0806274	0.0836464	0.0813164	0.0651458	0.0606879	0.106829	0.0375551	0.0539305	0.0625296	0.0700621	0.0780323	0.103179	0.101158	0.0750173	0.0679337	0.0675724	0.0873246	0.0536265	0.0817108	0.0624063	0.0650783	0.0789638	0.0739606	0.0705889	0.0648184	0.077543	0.0588527	0.0845421	0.0863513	0.0674684	0.0774287	0.11296	0.0566215	0.087139	0.0754061	0.123974	0.0712029	0.167771	0.0674901	0.0707529	0.0818832
4-Guanidinobutyric acid	HMDB0003464	C01035	0.0952888	0.109898	0.0912183	0.0838156	0.0969161	0.0839039	0.0950349	0.105759	0.0885468	0.0843308	0.135079	0.0879455	0.0989755	0.101375	0.0856211	0.0885063	0.116709	0.126887	0.113016	0.0904723	0.0752774	0.103999	0.0949662	0.0809055	0.0878223	0.0772837	0.101391	0.0950665	0.113776	0.0847762	0.0991347	0.0681897	0.097833	0.0861206	0.0794114	0.0995458	0.0944456	0.09412	0.0792963	0.0795101	0.0774607	0.0760361	0.102343	0.134733	0.0748663	0.0899645	0.0756876
L-Ascorbic acid	HMDB0000044	C01041	0.0305602	0.0443389	0.0438532	0.0306036	0.0499041	0.0230124	0.0517112	0.0356754	0.0836417	0.043955	0.0544284	0.0510485	0.0572895	0.0369846	0.0561408	0.0333371	0.0593445	0.0368305	0.0345602	0.0496237	0.0911707	0.0322727	0.0331339	0.0309311	0.0471483	0.0512554	0.0444781	0.0321631	0.0654058	0.0551437	0.0277683	0.0464483	0.0265122	0.0612251	0.016028	0.0471803	0.0432811	0.0511549	0.0358576	0.0714079	0.0525539	0.0604382	0.0405394	0.0428054	0.0516478	0.111806	0.116602
N-Acetyl-L-aspartic acid	HMDB0000812	C01042	0.0204329	0.0237364	0.0186996	0.0227013	0.0181979	0.0185423	0.0218187	0.0210503	0.040918	0.0211126	0.0175089	0.0193543	0.0214993	0.0191173	0.0206448	0.0211272	0.0186183	0.0169047	0.020212	0.0157596	0.0209019	0.017875	0.0241038	0.0246088	0.020865	0.0203842	0.0209878	0.0259812	0.0230902	0.0209323	0.0225472	0.0282302	0.0289753	0.0217479	0.0268059	0.0194428	0.0328725	0.021075	0.0203659	0.0200012	0.0308318	0.0229661	0.0242389	0.0224505	0.0220444	0.0158582	0.0263621
N-Methyl-L-glutamic acid	HMDB0062660	C01046	0.00803918	8.16379e-08	0.00582542	7.34004e-08	0.00649695	0.012878	0.0238717	7.7452e-08	6.5481e-08	0.0054681	7.68611e-08	6.97741e-08	0.0104111	7.13624e-08	7.11446e-08	0.01694	7.22651e-08	7.14891e-08	7.17218e-08	0.0221421	0.0203084	7.54571e-08	0.0216165	7.09924e-08	7.20274e-08	7.32211e-08	7.80546e-08	7.47842e-08	7.36068e-08	7.25493e-08	6.35238e-08	0.00653113	0.0115649	0.0206202	7.46236e-08	7.01169e-08	6.99693e-08	0.0145542	7.60796e-08	7.05467e-08	7.1025e-08	0.00648059	7.09723e-08	0.0152258	8.00144e-08	0.00857724	7.26455e-08
Theanine	HMDB0034365	C01047	0.0143299	0.0148585	0.0101351	0.0140403	0.0191433	0.0269446	0.0137141	0.0165331	0.019759	0.0231915	0.0172441	0.0133644	0.0221434	0.0125726	0.0175197	0.0202104	0.0121726	0.0169694	0.0114583	0.00990452	0.017585	0.0135577	0.0218244	0.0252948	0.0286425	0.0256458	0.0228748	0.0274614	0.0260651	0.015914	0.025795	0.0332901	0.0231911	0.0172353	0.0293757	0.01622	0.0230789	0.0220336	0.0233587	0.015105	0.0297737	0.0159832	0.0247092	0.0253706	0.0238142	0.0203963	0.0245082
Trehalose	HMDB0000975	C01083	4.36534e-05	8.16379e-08	0.00069019	7.34004e-08	7.23449e-08	6.9948e-08	0.000266988	0.000214083	6.5481e-08	7.22098e-08	7.68611e-08	6.97741e-08	7.59023e-08	7.13624e-08	7.11446e-08	1.01698e-07	7.22651e-08	7.14891e-08	7.17218e-08	9.73639e-08	8.99763e-08	7.54571e-08	8.89501e-08	7.09924e-08	7.20274e-08	7.32211e-08	7.80546e-08	7.47842e-08	0.00112338	0.00144368	0.00181644	0.00136921	0.000989024	1.16907e-07	7.46236e-08	0.00178055	0.0027427	0.00221068	0.000760597	0.00147155	7.1025e-08	6.98231e-08	0.00121696	0.000793103	0.00100946	0.000467444	0.00281772
(R)-3-Hydroxybutyric acid	HMDB0000011	C01089	0.0653048	0.0664677	0.244327	0.0412458	0.0488831	0.267256	0.0472418	0.0651341	0.0448838	0.191347	0.0348486	0.0729422	0.0300689	0.0421797	0.0298828	0.0480596	0.0532363	0.062718	0.0571989	0.106329	0.0940474	0.0310873	0.970728	0.333852	0.0620011	0.0426843	0.0441217	0.0702396	0.052986	0.105088	0.0855021	0.0937024	0.134431	0.102523	0.0816817	0.116786	0.278447	0.0875492	0.0828123	0.0633213	0.133302	0.0624588	0.0259568	0.147165	0.165145	0.0726266	0.0384806
Trimethylamine N-oxide	HMDB0000925	C01104	0.0131059	0.0212086	0.00509543	0.000842475	0.00242798	0.00301507	0.00403515	0.00389636	0.00205028	0.00243501	0.00544939	0.00179705	0.00465374	0.00272253	0.000831118	0.0262121	0.00380175	0.00162737	0.0248903	0.00140606	0.00160151	0.00898752	0.00288509	0.003986	0.00206803	0.00187619	0.00402047	0.00509331	0.00521256	0.00315152	0.00275907	0.00174873	0.00311065	0.00473246	0.00487608	0.00422217	0.00297475	0.00583276	0.00419803	0.0028751	0.000909648	0.00172638	0.00165745	0.00614663	0.00199908	0.00275466	0.00113983
Mevalonic acid-5P	HMDB0001343	C01107	0.0122948	0.00886455	0.0116198	0.00479843	0.00427439	0.00734831	0.0153752	0.0052747	0.00248689	0.0165323	0.0104766	0.0145568	0.00401638	0.0121502	0.00767973	0.0102403	0.00546422	0.00900384	0.029848	0.0157803	0.0114999	0.00875347	0.0170704	0.0107502	0.0202156	0.0125467	0.00800327	0.00730092	0.00784134	0.0155105	0.0239647	0.0117589	0.0355819	0.0130983	0.00845951	0.0134815	0.00455382	0.0361331	0.0209285	0.016869	0.00506083	0.0073677	0.0120755	0.00826462	0.0149042	0.0133488	0.00749052
L-Galactono-1,4-lactone	METPA0133	C01115	0.0682723	0.0441233	0.100276	0.0765953	0.0340769	0.0865229	0.0608065	0.0525427	0.0390411	0.0841211	0.0457836	0.0658638	0.0223507	0.0406641	0.103498	0.0284309	0.085898	0.0668588	0.0756909	0.0652747	0.0518948	0.0495801	0.0674445	0.03309	0.0380554	0.064171	0.077462	0.0363006	0.0900068	0.0802359	0.0681769	0.0676674	0.104061	0.058263	0.0433138	0.17255	0.120129	0.0782651	0.0755554	0.0605099	0.0871134	0.0454522	0.0420913	0.109602	0.0720813	0.030742	0.051475
O-Succinyl-L-homoserine	METPA0134	C01118	0.00904619	0.0067511	0.00856977	0.00920661	0.00994688	0.0104539	0.00994302	0.0173699	0.00787641	0.00961533	0.00864915	0.00864524	0.00810893	0.0113464	0.013603	0.0135125	0.0100288	0.00913131	0.00706761	0.00718014	0.00838816	0.00755927	0.00832959	0.0148476	0.0211685	0.012171	0.00822174	0.020826	0.0113503	0.00800324	0.013062	0.0111304	0.0107863	0.00991032	0.018611	0.0103536	0.00905526	0.00772482	0.00573688	0.0108819	0.0187853	0.0106689	0.0148539	0.0105196	0.00829182	0.0090816	0.0120108
(2E,6E)-Farnesol		C01126	0.0040143	0.0135862	0.00366528	0.00275234	0.003595	0.00456147	0.00500713	0.00385905	0.00266509	0.00312091	0.00371736	0.00411147	0.00324001	0.00438358	0.00334424	0.00402889	0.00327099	0.00699613	0.00936299	0.00330537	0.00303363	0.00376304	0.00592923	0.0058338	0.00420602	0.00370864	0.00294671	0.00439608	0.0479786	0.00353496	0.00482688	0.00277689	0.0065936	0.00372914	0.00401543	0.00694547	0.00362704	0.00535289	0.00572811	0.00394655	0.0037868	0.00332417	0.000983926	0.00436499	0.0018233	0.00233442	0.00318462
N-Acetyl-D-galactosamine		C01132	8.11136e-08	8.16379e-08	7.94872e-08	7.34004e-08	7.23449e-08	6.9948e-08	1.06386e-07	7.7452e-08	6.5481e-08	7.22098e-08	7.68611e-08	6.97741e-08	0.00528452	7.13624e-08	7.11446e-08	0.00558511	0.0050004	7.14891e-08	7.17218e-08	0.00677065	0.0012432	7.54571e-08	0.0109039	7.09924e-08	7.20274e-08	7.32211e-08	7.80546e-08	7.47842e-08	7.36068e-08	7.25493e-08	6.35238e-08	7.27356e-08	7.50985e-08	1.16907e-07	7.46236e-08	7.01169e-08	6.99693e-08	0.00494026	7.60796e-08	7.05467e-08	7.1025e-08	6.98231e-08	7.09723e-08	0.00954939	0.00144265	7.04039e-08	7.26455e-08
1-Methylhistidine	HMDB0000001	C01152	0.145168	0.0952102	0.101842	0.0952997	0.0875488	0.140786	0.134686	0.0859067	0.0781782	0.0997032	0.0935005	0.194199	0.0831378	0.0699965	0.0648919	0.118392	0.0924379	0.127929	0.0691071	0.117588	0.0902638	0.0952692	0.107122	0.0727723	0.124295	0.0982106	0.105516	0.0998899	0.10738	0.0987132	0.0979429	0.107987	0.141324	0.112248	0.11701	0.0908462	0.107906	0.0884041	0.144397	0.0842971	0.107977	0.107494	0.0879318	0.0838868	0.111096	0.0899921	0.0908481
3-Methylhistidine	HMDB0000479	C01152	1.70635	0.0901765	0.064307	0.357207	0.17555	0.171793	0.585585	0.134191	0.0950404	0.0615791	0.110263	0.26928	0.24831	0.0381044	0.214392	0.192413	0.0277031	0.158806	0.102189	0.157257	0.036453	0.114338	0.204163	0.0733044	0.347841	0.138568	0.283027	0.151801	0.086931	0.453892	0.0568339	0.259232	0.0997146	0.177101	0.115223	0.0706594	0.268622	0.0500781	0.111769	0.107357	0.15002	0.123653	0.079067	0.0847246	0.0525382	0.107779	0.0454997
trans-4-hydroxy-L-proline	HMDB0000725	C01157	0.00785877	0.00916787	0.0079873	0.0220381	0.0198546	0.0223294	0.0108149	0.0139092	0.0242958	0.0260295	0.0113274	0.0286583	0.0162504	0.0231801	0.025191	0.018832	0.0229683	0.0112997	0.00901648	0.0106667	0.00813321	0.0149869	0.0189136	0.0269846	0.0129198	0.0163544	0.0118941	0.0147263	0.0177711	0.0125627	0.0243501	0.0179749	0.00986657	0.00603935	0.0261543	0.0191544	0.0144297	0.0208942	0.0167623	0.0175132	0.0208299	0.029116	0.0307273	0.0202446	0.0215539	0.0147828	0.0229873
3,4-Dihydroxyphenylacetic acid	HMDB0001336	C01161	0.00588009	0.00558169	0.00539697	0.0145415	0.00828157	0.0048602	0.00699414	0.00706478	0.00870163	0.00727607	0.00710994	0.00553113	0.00902801	0.00585103	0.00222549	0.00276737	0.00670374	0.00672446	0.00205011	0.00634492	0.00608753	0.00538785	0.0215342	0.0164203	0.00427925	0.0104131	0.00883107	0.00561321	0.00693605	0.00814091	0.00214861	0.00788394	0.00572013	0.0356663	0.0196686	0.00719686	0.00317935	0.00412535	0.0080388	0.00436881	0.00818026	0.00199169	0.00501032	0.00645652	0.007865	0.00277934	0.00601015
Lathosterol	HMDB0001170	C01189	0.0130168	0.0172133	0.0123716	0.0106572	0.0129023	0.0107614	0.0118905	0.00787981	0.0122084	0.00955637	0.0110782	0.0152014	0.0144767	0.0117556	0.0102741	0.00984741	0.0138795	0.0146571	0.0109057	0.0121312	0.0138782	0.0127844	0.0133655	0.00962052	0.0161479	0.00962416	0.0123322	0.0121104	0.00989221	0.00818835	0.0131123	0.0143934	0.0133349	0.0127786	0.0104607	0.012567	0.0130181	0.0158297	0.00921832	0.010442	0.0119022	0.0120139	0.0110256	0.0123076	0.0127967	0.011714	0.01219
3-(2-Hydroxyphenyl)propionic acid	HMDB0033752	C01198	1.92049	0.617814	2.08209	0.248181	0.0909763	0.264902	2.48947	1.17603	0.705424	0.981829	1.50345	1.22069	0.650393	0.756429	0.574772	1.13354	0.373492	0.231489	1.50279	0.0985193	1.41422	0.934562	0.457276	1.77989	1.19096	1.54173	0.340514	1.92554	2.74796	0.86322	0.41305	1.08537	0.781145	0.520033	0.611555	1.71113	0.375135	0.656521	1.15182	0.943591	0.591944	1.72157	1.12443	0.495369	0.337519	1.06062	0.868142
Dehydroepiandrosterone	HMDB0000077	C01227	0.00296951	0.00796234	0.00393617	0.00622644	0.0105848	0.00888322	0.00615352	0.00745648	0.00588199	0.00750171	0.00714368	0.00808189	0.00984995	0.00741235	0.0078062	0.0083043	0.0058665	0.00984254	0.00348242	0.00907394	0.00870075	0.00830414	0.0085673	0.0078277	0.00859617	0.00625743	0.00547907	0.00593888	0.00584523	0.00702573	0.00981863	0.00767317	0.00673077	0.0093043	0.00871949	0.00924266	0.0061361	0.00796632	0.00233669	0.00751209	0.00504707	0.0087343	7.09723e-08	0.00543564	0.00904094	0.010109	0.00639525
1-Aminocyclopropanecarboxylic acid	HMDB0036458	C01234	0.123739	0.108562	0.120211	0.0858197	0.124488	0.186849	0.107255	0.0823911	0.125364	0.143645	0.205608	0.110054	0.157825	0.0896487	0.0723103	0.130396	0.157533	0.111402	0.0343593	0.112699	0.0765081	0.195166	0.14798	0.114891	0.11291	0.0604789	0.102344	0.180595	0.14858	0.133833	0.0804729	0.0781764	0.132366	0.157574	0.134708	0.119964	0.138101	0.157525	0.143865	0.142159	0.101994	0.140797	0.151015	0.332228	0.119325	0.135199	0.0796763
Adenosine 3'-monophosphate	HMDB0003540	C01367	0.0108079	0.0185637	0.0179538	0.0238401	0.0182751	0.0190351	0.0204503	0.0149742	0.0180071	0.0169209	0.027959	0.0155905	0.0168063	0.0161429	0.012428	0.0411627	0.0120932	0.0188916	0.0158749	0.015902	0.0144794	0.019481	0.0189205	0.017591	0.0209374	0.0170233	0.013783	0.0135232	0.0157737	0.0117836	0.015372	0.00969553	0.0176979	0.00741079	0.0184592	0.0150782	0.0117341	0.014352	0.0250575	0.00956083	0.0179144	0.0230877	0.00905771	0.0199343	0.0170472	0.0145524	0.0158389
Phytol	HMDB0002019	C01389	0.0105465	0.00595308	0.0136456	0.0166907	0.0102758	0.0144967	0.0126701	0.00869953	0.0119956	0.0135147	0.0107758	0.010574	0.0126898	0.0114492	0.012079	0.01297	0.0135242	0.00918675	7.17218e-08	0.0164306	0.0116006	0.0192059	0.017941	0.0167134	0.0120061	0.0129261	0.0129065	0.0124926	0.0168344	0.0132714	0.014629	0.0179532	0.0122002	0.0152131	0.0200802	0.012235	0.0150128	0.0113929	7.60796e-08	0.0165805	0.0181688	0.0183737	0.0219128	0.0151467	0.0160614	0.0108021	0.0163677
Loganin	METPA0182	C01433	0.0104115	0.00380086	7.94872e-08	0.0172195	0.0104905	0.0179253	0.0186458	0.0182937	0.00405795	0.0171717	0.0123316	0.00924919	0.011983	0.00965792	0.0147181	0.0276297	0.00876876	0.0118134	0.011143	0.030759	8.99763e-08	0.0153469	0.0164749	7.09924e-08	0.0166085	0.0142649	0.00875536	0.0105528	0.010438	0.0072442	0.00928086	0.0207566	0.0129558	1.16907e-07	0.0198185	0.00517845	6.99693e-08	0.010395	0.0111836	0.0161908	7.1025e-08	0.0130843	7.09723e-08	0.0143589	8.00144e-08	0.0197595	7.26455e-08
salicin	HMDB0003546	C01451	0.00113107	0.000829794	0.000759137	0.0037956	0.00304289	0.00264812	0.000777285	0.00345317	0.00120845	0.00278807	0.00241887	0.00192837	7.59023e-08	0.00305197	0.0048682	0.00224712	0.00113824	0.00158814	0.00261939	0.00468496	0.00405368	0.00106087	0.00268187	0.00217224	7.20274e-08	0.00168794	0.00206479	0.00169891	0.00107024	0.00162603	0.00103547	0.00496447	0.0010711	0.0024168	0.00268958	0.000806192	0.00070724	0.000729509	0.00272799	0.00214124	0.00263106	0.00224612	0.00105474	0.00527008	0.00150577	7.04039e-08	0.000816308
p-cresol	HMDB0001858	C01468	0.00657962	0.00877269	0.0063083	0.00639061	0.00671738	0.00639524	0.00835312	0.00665318	0.00633741	0.00676124	0.00639517	0.00545818	0.00756257	0.00590191	0.006803	0.00776042	0.00636413	0.00568197	0.00584364	0.00938542	0.00797482	0.00753339	0.00765208	0.00718981	0.00737112	0.00695359	0.00687811	0.00671247	0.0053102	0.00713437	0.00745819	0.006271	0.00682486	0.0123142	0.00705391	0.00619458	0.00688385	0.00497605	0.00672405	0.00611793	0.00655626	0.00679265	0.00638657	0.00612485	0.00806699	0.00628439	0.00587077
DL-3-Phenyllactic acid	HMDB0000779	C01479	0.0147321	0.0105579	0.0136561	0.0110369	0.00931847	0.0104029	0.0122877	0.0122967	0.00892294	0.011061	0.0124764	0.0130368	0.0079584	0.0127522	0.0135992	0.0111346	0.0109287	0.0151354	0.0119987	0.00850594	0.0135715	0.013371	0.0117428	0.0132246	0.0108952	0.0120112	0.0102315	0.0103445	0.0133668	0.0134535	0.0126862	0.0116263	0.0133374	0.0135565	0.00971677	0.0133715	0.0107112	0.00880612	0.0115703	0.0112811	0.0120092	0.00868995	0.0143522	0.0106214	0.00911614	0.0116644	0.0113783
Caffeic Acid	HMDB0001964	C01481	0.0220172	0.074788	0.0267555	0.00532663	0.00700505	0.156896	0.409499	0.067019	0.0634216	0.0401571	0.0131069	0.21491	0.0240378	0.0263661	0.0497522	0.165666	0.0561726	0.0584549	0.197397	0.0189769	0.0336818	0.0490577	0.0683022	0.0138489	0.0398624	0.0330922	0.00828774	0.0576279	0.0687513	0.0407445	0.0462094	0.00970996	0.0127622	0.0492668	0.208149	0.119897	0.0753989	0.0160655	0.197879	0.0226876	0.00866784	0.0342498	0.0301764	0.0394135	0.0488286	0.054902	0.0470879
L-Iditol	HMDB0011632	C01507	0.00436249	0.00432277	0.00955371	0.00578459	0.00351115	0.0059787	0.00393102	0.0132272	0.00350179	0.00743473	0.0055341	0.00359262	0.00243306	0.00404571	0.00471919	0.00353637	0.00445678	0.00315022	0.00243164	0.00518203	0.00431107	0.0039232	0.0182117	0.00852627	0.00422184	0.00330313	0.00663692	0.00390325	0.00383088	0.00353371	0.0460062	0.00501679	0.00465466	0.00586873	0.00333914	0.00764518	0.0068049	0.00515002	0.00495155	0.0042056	0.00402469	0.00338968	0.00412302	0.0149367	0.00450246	0.00697068	0.00586027
Luteolin	HMDB0005800	C01514	0.054456	0.0654601	0.0726488	0.0756476	0.0815349	0.0697965	0.0537764	0.0637146	0.0689862	0.0635301	0.0610674	0.0648746	0.07752	0.0608175	0.0592953	0.0586828	0.0757396	0.0832781	0.0359779	0.0631082	0.0677713	0.0706839	0.0753792	0.0756813	0.0754969	0.0665269	0.0591235	0.0555193	0.0622053	0.0745154	0.0920098	0.0676462	0.0755133	0.0840977	0.0674403	0.0790948	0.0734377	0.0670807	0.0623298	0.0564853	0.0708516	0.0736996	0.0763429	0.0604415	0.0696145	0.0648193	0.0689022
Stearic acid	HMDB0000827	C01530	1.08792	1.4914	1.42168	1.31896	1.6536	1.71578	1.43455	1.39157	1.26905	1.67067	1.11675	1.40086	1.55067	1.1031	1.26413	1.31796	1.45259	1.51899	1.29601	2.16553	1.49453	1.32599	2.14304	1.71486	1.44788	1.25359	1.04055	1.35022	1.04932	1.57446	1.48169	1.54461	1.66217	2.63247	1.64735	1.59715	1.48835	1.6061	1.5943	1.80844	1.3138	1.69422	1.58458	1.32478	2.3771	1.68559	1.24879
2-Furoic acid	HMDB0000617	C01546	0.0430621	0.0217956	0.0348934	0.0371101	0.0678817	0.0219886	0.0404444	0.0377989	0.0225911	0.0340992	0.0323498	0.0301514	0.0280908	0.0249803	0.0279457	0.0305329	0.0367613	0.0281696	0.0282027	0.0136919	0.0357125	0.0192708	0.0389841	0.0344267	0.028401	0.021164	0.0267284	0.0250345	0.023261	0.025379	0.024845	0.0273568	0.0342195	0.0364356	0.0228139	0.0325291	0.0302401	0.0277705	0.0209778	0.071077	0.0327012	0.00108281	0.0267646	0.0407198	0.031378	0.0230717	0.0337783
Hippuric acid	HMDB0000714	C01586	0.287568	0.104384	0.458674	0.0448094	0.0268971	0.0397022	0.161274	0.0419584	0.190883	0.546307	0.133268	0.41949	0.171469	0.117092	0.0548764	1.7609	0.134036	0.0702038	0.231598	0.0377282	0.199898	0.279797	0.148541	0.218066	0.137712	0.276749	0.143385	0.454578	0.314436	0.322188	0.0949161	0.101489	0.0674492	0.0941847	0.106955	0.56258	0.0404697	0.0925771	0.413263	0.223722	0.0359424	0.928928	0.151227	0.238491	0.0573946	0.119425	0.356873
Ibuprofen	HMDB0001925	C01588	0.0103472	0.00805137	0.00325391	0.00151989	0.0241044	0.0132332	0.0350766	0.0119657	0.00597327	0.0027561	0.0124806	0.00300653	0.00668037	0.0055973	0.00552311	0.034413	0.00556544	0.00519748	0.00264658	0.0292182	0.00548299	0.0126214	0.00421303	0.0159742	0.00525842	0.0235545	0.00230809	0.00802605	0.00375138	0.00598397	0.0173116	0.0112961	0.00830878	0.00860003	0.0245227	0.00269303	0.00490606	0.00279792	0.00723937	0.00330568	0.00284515	0.00615855	0.0132045	0.0159072	0.00394292	0.0306384	0.00567391
Linoleic acid	HMDB0000673	C01595	0.0245568	0.0418377	0.0844671	0.0180239	0.0543108	0.0902117	0.0323423	0.0464333	0.0124075	0.0784156	0.0099972	0.0316686	0.00401297	0.00975187	0.0224641	0.00810993	0.0873216	0.0570403	0.0319268	0.128077	0.0811487	0.00684909	0.221343	0.0678321	0.0345554	0.033117	0.0097835	0.057741	0.0295244	0.0524785	0.0884899	0.0689421	0.119365	0.14098	0.0466184	0.0777892	0.0956902	0.0462092	0.0934168	0.0957994	0.0422845	0.0482333	0.0683748	0.0638344	0.184905	0.0720117	0.0335652
Maleamic acid	METPA0190	C01596	0.130584	0.0524206	0.0395418	0.0624009	0.0955629	0.0954129	0.239714	0.226342	0.325113	0.218725	0.224958	0.0979111	0.12921	0.0635867	0.185053	0.182757	0.163843	0.111106	0.0149116	0.0418377	0.0813333	0.0844523	0.0351242	0.199463	0.229569	0.274226	0.164828	0.165876	0.343446	0.234336	0.175856	0.247901	0.137482	0.224306	0.143105	0.14239	0.222552	0.209915	0.266586	0.109998	0.301278	0.166016	0.351857	0.181905	0.323125	0.216124	0.54393
phthalic acid	HMDB0002107	C01606	0.00590471	0.00700455	0.00522942	0.00397784	0.0102692	0.00843387	0.00715106	0.00545556	0.0263264	0.00696692	0.0143189	0.00648272	0.00451867	0.00325414	0.0347481	0.00733127	0.00897901	0.00386964	7.17218e-08	0.0120361	0.0260951	0.00478011	0.00190686	0.00481888	0.0172862	0.00875528	0.00906449	0.00569543	0.0144359	0.0117091	0.00280936	0.0111557	0.00131281	0.0117038	0.00263087	0.00481965	0.00651448	0.00459001	0.00820675	0.0284325	0.0237403	0.016328	0.00586352	0.00981773	0.00758627	7.04039e-08	0.0211201
Phytanic acid	HMDB0000801	C01607	0.0064175	0.00678289	0.00999357	0.0077848	0.00713931	0.00641474	0.00592054	0.0163802	0.00445441	0.00554399	0.00507998	0.00763455	0.00723607	0.00631929	0.00512974	0.00399485	0.00600447	0.00602169	0.00350718	0.00591664	0.00675497	0.00781242	0.0124545	0.0055728	0.00792295	0.00616584	0.00563998	0.00587101	0.00477557	0.00671061	0.00638027	0.00513606	0.00692269	0.0108209	0.00488963	0.00534478	0.00678717	0.00959292	0.00786521	0.00377395	0.00793068	0.00554923	0.00592905	0.00627428	0.00485268	0.00779304	0.00718931
(+-)-Taxifolin	METPA0191	C01617	0.0375279	0.0400888	0.0362354	0.0289398	0.0333529	0.0410134	0.0250082	0.0354104	0.0171257	0.036248	0.0312098	0.0388183	0.0334858	0.0308157	0.0251371	0.0333242	0.0311352	0.0370754	0.0359782	0.0370521	0.0360117	0.0357272	0.0322363	0.0358796	0.036418	0.0331462	0.0297309	0.0290944	0.0327066	0.037972	0.0327906	0.0371476	0.0330304	0.0347349	0.0353422	0.0320525	0.0412679	0.0308091	0.0307802	0.0405026	0.0333469	0.0360663	0.0292471	0.0322502	0.0304526	0.0321844	0.0332453
L-Threonate	HMDB0000943	C01620	0.576411	0.640151	0.641311	0.339963	0.573773	0.200916	0.758966	0.575827	0.583219	0.586888	0.538928	0.244049	0.447137	0.242014	0.206682	0.41832	0.333238	0.579666	0.520605	0.749908	0.23533	0.55495	0.568865	0.636246	0.606031	0.577883	0.45315	0.564069	0.408722	0.513947	0.728133	0.314188	0.656335	0.588464	0.366101	0.670998	0.674096	0.233304	0.40142	0.577928	0.502169	0.593882	0.199868	0.708469	0.376371	0.597433	0.349592
Threonic acid	HMDB0000943	C01620	8.11136e-08	0.027121	7.94872e-08	7.34004e-08	7.23449e-08	6.9948e-08	1.06386e-07	7.7452e-08	6.5481e-08	7.22098e-08	7.68611e-08	6.97741e-08	7.59023e-08	7.13624e-08	7.11446e-08	1.01698e-07	7.22651e-08	7.14891e-08	7.17218e-08	9.73639e-08	8.99763e-08	7.54571e-08	8.89501e-08	7.09924e-08	7.20274e-08	7.32211e-08	7.80546e-08	7.47842e-08	7.36068e-08	7.25493e-08	0.029603	0.0219768	0.0247361	0.0338483	0.0270945	7.01169e-08	6.99693e-08	0.0282026	0.0349163	0.0298221	0.0210594	6.98231e-08	0.0260977	0.0377632	0.0338723	7.04039e-08	0.02568
N-Acetyl-L-tyrosine	HMDB0000866	C01657	0.00529828	0.00564746	0.00762607	0.00261504	0.00974942	0.00846187	0.00355679	0.00383088	0.0092458	0.00657985	0.00897296	0.00705862	0.00863177	0.00774633	0.00535114	0.00926466	0.00207827	0.0141001	0.00421603	0.00665076	0.00374847	0.00740301	0.00742716	0.00352807	0.0091621	0.00721128	0.00436529	0.00823913	0.00781567	0.00615093	0.0175079	0.00646352	0.00768109	0.0027097	0.00763994	0.0129203	0.00800316	0.00841672	0.00921483	0.00678503	0.00329066	0.00738439	0.00607335	0.00535471	0.00315057	0.0181518	0.00244698
Hesperetin	HMDB0005782	C01709	0.0119707	0.0262012	0.00930834	0.0170795	0.0118928	0.0127717	0.0159353	0.0198149	0.0150356	0.0150816	0.0200375	0.0221608	0.0144258	0.0220104	0.0218552	0.0265322	0.0177781	0.015839	0.0417773	0.0157224	0.0148169	0.00778971	0.0141565	0.0116709	0.0156863	0.0179619	0.0205942	0.0220782	0.0133562	0.0110912	0.0143242	0.0112007	0.0197881	0.012151	0.0138977	0.0117421	0.0113215	0.0163714	0.00863498	0.0105101	0.00976977	0.012939	0.00600108	0.0177071	0.00955815	0.0167431	0.0200227
Kynurenic acid	HMDB0000715	C01717	0.00660552	0.00183616	0.00407664	0.00337928	0.00204124	0.0036421	0.00310465	0.00481993	0.00161544	0.00382783	0.0047015	0.00407142	0.00210177	0.00207944	0.00339564	0.0031751	0.00319834	0.00454418	0.00323097	0.00220498	0.00251383	0.00373647	0.00389368	0.00276059	0.00534897	0.00293385	0.00513527	0.00404851	0.00490448	0.00382748	0.00518806	0.00421955	0.00645579	0.00337935	0.0033132	0.00264195	0.00275385	0.00220646	0.00353221	0.00409501	0.00350075	0.0041502	0.00333578	0.00620871	0.00224746	0.00337008	0.00164511
Lumichrome	METPA0216	C01727	0.0043253	0.00474412	0.00604958	0.00639608	0.00778961	0.00298354	0.00993369	0.00758663	0.0026855	0.00524582	0.00761561	0.004428	0.00460969	0.00501324	0.00547693	0.00768774	0.00776537	0.00523274	0.0058877	0.00523285	0.00319	0.00266306	0.0052356	0.00451629	0.0092905	0.00553263	0.00425974	0.0084358	0.00311865	0.00405776	0.00506233	0.00458019	0.00632102	0.00341289	0.0065179	0.00355113	0.00547258	0.00891584	0.00603385	0.00645359	0.00422927	0.00278827	0.00295843	0.0024131	0.00913373	0.00281733	0.0103676
Crotonic acid	HMDB0010720	C01771	0.0213753	0.0189518	0.014846	0.0224156	0.0234492	0.0223661	0.0182534	0.0162336	0.0257272	0.0215453	0.0251658	0.0245004	0.0188323	0.017327	0.0326513	0.0216644	0.0109147	0.0263667	0.0234779	0.0192679	0.021746	0.0240468	0.0239344	0.022653	0.0222404	0.0297074	0.0177261	0.019273	0.0175483	0.0202912	0.00895776	0.0207302	0.017809	0.0159755	0.0223657	0.0145086	0.0324298	0.0217071	0.0211	0.0128936	0.0209813	0.023579	0.0237112	0.020813	0.0240437	0.0197473	0.0172195
Erythrose	HMDB0002649	C01796	0.644967	0.750667	0.383184	0.671471	0.359962	0.560915	0.390273	0.624658	0.674988	0.626653	0.481891	0.905551	0.295856	0.679367	0.646001	0.47868	0.453268	0.443692	0.625375	0.357491	0.266759	0.274982	0.381391	0.408757	0.479433	0.465457	0.33015	0.566222	0.451378	0.319484	0.537774	0.495551	0.547214	0.361954	0.479092	0.300705	0.467569	0.408913	0.344001	0.416832	0.390334	0.660408	0.355068	0.630304	0.415208	0.39916	0.58161
L-Threose	HMDB0002649	C01796	8.11136e-08	0.0167529	7.94872e-08	0.0200552	0.00886014	0.0232255	0.0107963	0.0183467	0.012854	0.0293508	0.0187702	6.97741e-08	0.0124619	7.13624e-08	0.0178914	0.0197676	0.0145688	0.0106551	0.0265527	0.0139924	0.0107473	0.0117747	0.0097356	0.017959	0.0123803	0.0166176	0.0140149	7.47842e-08	0.0161167	0.0121978	0.0164419	0.0237205	0.0186018	0.0109158	0.0125063	0.00800689	0.0157185	0.00985865	0.0119586	0.0158005	0.0111819	0.0179332	0.00992199	0.0305176	0.0131146	0.0168076	0.0150515
2'-Deoxy-D-ribose	HMDB0003224	C01801	0.00534327	0.00358851	0.0316823	0.0062281	0.0130731	0.0105189	0.0244556	0.074637	0.00887342	0.00670942	0.0132372	0.0127679	0.0098104	0.0322585	0.00345334	0.00927342	0.0276619	0.00759679	0.0096753	0.0192521	0.00349833	0.0130909	0.0105089	0.00878422	0.00270908	0.0421037	0.0111507	0.00571667	0.00940173	0.0157464	0.0064634	0.00700136	0.00870544	0.00885655	0.00544182	0.0199512	0.015842	0.00465191	0.00477201	0.00849983	0.00347497	0.00769083	0.0209736	0.00493255	0.01198	0.00624137	0.0188088
Pravastatin	HMDB0005022	C01844	0.0124843	0.0170998	0.0140996	0.0197227	0.021155	0.015591	0.00967687	0.0138689	0.0104053	0.0296055	0.0142797	0.0305775	0.0109512	0.00624027	0.0153917	0.0185938	0.0301	0.0288146	0.0229263	0.0137602	0.0359917	0.0136407	0.0272754	0.012285	0.0176763	0.0169899	0.016614	0.0160689	0.0229664	0.0211013	0.0145473	0.0290264	0.0184893	0.0252457	0.0165258	0.0169613	0.0131382	0.0255848	0.0189148	0.020489	0.0200248	0.0183918	0.0150749	0.0180436	0.010965	0.0119488	0.0150481
L-Pyroglutamic acid	HMDB0000267	C01879	1.13993	0.916577	1.19553	1.02909	1.30329	1.55883	1.40558	1.65287	1.25413	1.50015	1.24156	1.86745	1.45061	1.55229	1.69514	1.21036	1.76618	1.45448	3.40083	1.17598	1.53735	0.790098	1.47536	1.29419	1.60806	1.34361	1.04433	1.49381	1.56292	1.22484	1.65046	1.39932	1.39135	1.61942	1.11604	1.30967	1.82434	1.31795	1.2678	1.70186	1.44735	1.48393	1.52534	2.7767	2.2479	1.537	2.131
Oxoproline	HMDB0000267	C01879	8.11136e-08	8.16379e-08	7.94872e-08	7.34004e-08	7.23449e-08	6.9948e-08	1.06386e-07	7.7452e-08	6.5481e-08	7.22098e-08	7.68611e-08	6.97741e-08	7.59023e-08	7.13624e-08	7.11446e-08	1.01698e-07	7.22651e-08	7.14891e-08	7.17218e-08	9.73639e-08	8.99763e-08	7.54571e-08	8.89501e-08	7.09924e-08	7.20274e-08	7.32211e-08	7.80546e-08	7.47842e-08	7.36068e-08	7.25493e-08	6.35238e-08	10.5273	10.0282	8.69319	7.46236e-08	7.01169e-08	8.98724	6.99253e-08	7.60796e-08	7.05467e-08	10.1016	6.98231e-08	7.09723e-08	8.17089e-08	8.00144e-08	7.04039e-08	11.1403
D-Arabitol	HMDB0000568	C01904	0.0349155	0.0270438	0.0288294	0.0359995	0.0268474	6.9948e-08	0.0365949	0.0249773	0.048051	0.0316988	0.024986	0.0571154	7.59023e-08	7.13624e-08	7.11446e-08	0.0272846	0.0213774	0.0362774	0.023243	0.0344508	0.0272431	0.0404094	0.0287219	0.026611	7.20274e-08	0.0351483	0.0306863	7.47842e-08	0.0349759	0.0270889	0.0417182	0.0354009	0.0333541	0.0369717	0.0473379	0.0533081	0.019686	0.0265658	0.0211244	0.029728	0.0353582	0.0339433	7.09723e-08	0.0276934	0.0235353	0.0342354	0.0282109
Glycocholic acid	HMDB0000138	C01921	0.0361267	0.112556	0.051237	0.178002	0.0427226	0.0539761	0.1013	0.0744961	0.0801474	0.0409214	0.084787	0.0514304	0.0138868	0.0863304	0.274863	0.067445	0.109243	0.0510746	0.175707	0.0280494	0.826225	0.0895589	0.0523615	0.0292031	0.267523	0.163652	0.146603	0.040338	0.0463294	0.0251538	0.133208	0.094755	0.0735122	0.0574261	0.0232186	0.0903996	0.0195249	0.0736431	0.320685	0.0452542	0.245943	0.0675017	0.0198183	0.0276026	0.13781	0.0286272	0.330322
Indolelactic acid	HMDB0000671	C02043	0.111503	0.103063	0.10839	0.258798	0.0747185	0.142878	0.117363	0.0957425	0.0930806	0.10194	0.127639	0.149764	0.112858	0.103691	0.0728501	0.128162	0.077289	0.0962709	0.0740508	0.0939283	0.149419	0.107967	0.0922529	0.0848874	0.191248	0.187875	0.133889	0.107582	0.142983	0.221511	0.120637	0.159326	0.193759	0.176643	0.249819	0.118268	0.105008	0.1378	0.134421	0.168994	0.18207	0.188027	0.132102	0.103585	0.0745186	0.152092	0.0951329
Pseudouridine	HMDB0000767	C02067	0.0176251	0.00856248	0.0127662	0.0158367	0.0133391	0.0131591	0.0153293	0.0148439	0.0182715	0.0141691	0.0138625	0.0209336	0.0121057	0.012295	0.0113533	0.0132188	0.0132787	0.0144248	0.00981163	0.0177354	0.0133956	0.0135103	0.0120171	0.0129098	0.0123626	0.0118553	0.0133969	0.0119463	0.0122755	0.0170783	0.015815	0.0144139	0.0106105	0.0161057	0.0133789	0.0129189	0.015231	0.0157829	0.011491	0.0144393	0.0133692	0.0146406	0.0164044	0.0171292	0.0123729	0.0134115	0.0139829
Parachlorophenol	METPA0251	C02124	0.449755	0.0184655	0.0163061	0.022452	0.0185925	0.0192295	0.352069	0.0161283	0.922793	0.0195319	0.0217109	0.0208246	0.0211126	0.0219368	0.0211942	0.019261	0.0679594	0.019646	0.033629	0.0222012	0.0185117	0.0235839	0.020797	0.0268037	0.0212717	0.277747	0.0203356	0.138362	0.0302461	0.0190687	0.0207132	0.0258022	0.0203036	0.0185998	0.0227449	0.0588605	0.0229623	0.0184936	0.0179397	0.0164424	0.0158518	0.0190056	0.00960548	0.022077	0.195621	0.0192619	0.0226269
Methylmalonic acid	HMDB0000202	C02170	0.065306	0.0801235	0.0727492	0.0697685	0.0606412	0.0693587	0.0693243	0.0712375	0.0667453	0.0671395	0.0716679	0.0668285	0.0672215	0.0660702	0.062942	0.0771951	0.0792444	0.0601441	0.0660155	0.0670196	0.0772999	0.0580998	0.0702156	0.0652542	0.0623463	0.0683537	0.0688932	0.0583937	0.0757704	0.0651359	0.0675301	0.0679154	0.0824381	0.0794655	0.0658295	0.0721879	0.0751266	0.067235	0.0702929	0.0728786	0.0744842	0.0614373	0.0669382	0.0832256	0.0655226	0.0619321	0.0751699
Protoporphyrin IX	HMDB0000241	C02191	0.00720405	0.00323291	0.00992274	0.0071595	0.0144934	0.00713596	0.00639158	0.0198181	0.0101472	0.0518817	0.0112183	0.0120374	0.011898	0.0173991	0.0144026	0.0113108	0.00879492	0.0142601	0.0145249	0.0122281	0.0142462	0.0149351	0.0221344	0.0118438	0.0108591	0.00809538	0.0204001	0.0164676	0.0206376	0.0123915	0.0124708	0.00831685	0.0358139	0.0216545	0.0122457	0.010617	0.00883868	0.0149207	0.0105079	0.0107629	0.00377408	0.00864825	0.0137829	0.0129459	0.0148853	0.0118958	0.0214574
Glutaconic acid	HMDB0000620	C02214	0.0286863	0.0327108	0.022296	0.0271518	0.02647	0.024332	0.0279727	0.0235556	0.0259587	0.0245966	0.020921	6.97741e-08	0.0283181	0.0218256	0.0239305	0.0327108	7.22651e-08	0.0270819	0.024231	0.0297573	0.0305801	0.0277784	0.0292014	0.0262538	0.0255513	0.0240486	0.0235717	0.0243659	0.0213866	7.25493e-08	0.0238083	0.0224295	0.0201662	0.0338282	0.0284998	7.01169e-08	0.0215685	0.0267799	0.0244197	7.05467e-08	0.0210259	0.0285827	0.0228916	0.0234607	0.0279291	7.04039e-08	0.0233421
Citraconic acid	HMDB0000634	C02226	8.11136e-08	0.278801	7.94872e-08	0.255148	0.244549	0.24342	0.315959	0.2612	0.24884	0.249689	0.24239	0.248957	7.59023e-08	0.24428	0.255229	0.322524	0.23666	0.248128	0.237274	0.319403	0.322112	0.27009	0.309814	0.256519	0.252059	0.253963	0.24559	0.259747	0.22728	0.243588	0.2406	0.253555	0.248064	0.389885	0.255474	0.241785	0.228116	0.238208	0.250998	0.262182	0.247014	0.257103	0.245759	0.247923	0.300589	7.04039e-08	0.24284
Mesaconic acid	HMDB0000749	C02226	0.222031	0.206891	0.26022	0.235621	0.196222	0.237596	0.26662	0.324144	0.125603	0.211598	0.26966	0.218129	0.293839	0.216737	0.257682	0.277223	0.26566	0.209425	0.16264	0.161957	0.382829	0.195855	0.254927	0.222865	0.239089	0.273815	0.269537	0.14896	0.310138	0.21679	0.249952	0.1951	0.330538	0.41773	0.168465	0.291176	0.156444	0.256185	0.230664	0.278395	0.346359	0.265621	0.278854	0.360395	0.202349	0.252246	0.282878
Dodecanol	HMDB0011626	C02277	0.0417429	0.052502	0.0397378	0.0489414	0.0520955	0.0484708	0.0543961	0.054447	0.0482647	0.0546039	0.0444315	0.0471359	0.0574103	0.0533396	0.0467411	0.0591121	0.0425804	0.0504845	7.17218e-08	0.065882	0.0645774	0.0535376	0.0585189	0.0515452	0.0528778	0.0459668	0.0440248	0.0460733	0.0426284	7.25493e-08	0.0483398	0.0560736	0.0539099	0.0732768	0.0521719	0.0482871	0.047504	0.0510745	0.0460414	7.05467e-08	0.0518375	0.054002	0.0453496	0.054747	0.0656298	0.0563281	0.0458418
Tartronic acid	HMDB0035227	C02287	0.00369611	0.0029665	0.0031351	0.00416439	0.00410169	0.00334799	0.00421698	0.00288767	0.00325374	0.00481241	0.00368567	0.00412836	0.00428569	0.00365265	0.00492948	0.0067311	0.00390805	0.00350975	0.00373997	0.00542031	0.00496663	0.00394371	8.89501e-08	0.0033022	0.00370119	0.00430887	0.00391585	0.00391422	0.0048016	0.00390892	0.00315049	0.00412071	0.00263324	0.005013	0.00399938	0.00378	0.00344474	0.00410863	0.00420687	0.00395692	0.00474085	0.00345776	0.00419717	0.00364735	0.00421286	0.00403868	0.00347399
Fructose	HMDB0000660	C02336	0.0770955	0.0208543	0.021413	0.036917	0.0201261	0.0482061	0.0281696	0.0467038	6.5481e-08	0.0355783	0.0500349	6.97741e-08	7.59023e-08	0.034776	0.0467747	0.0421566	0.0437669	0.0296507	7.17218e-08	0.0277813	0.0692697	0.0446798	0.0201974	0.0266671	0.0689963	0.0467873	0.0461012	0.026759	0.0419749	0.0170747	0.0261435	0.0373567	0.0228099	0.0482644	0.0249883	0.014579	0.0206957	0.0172983	0.017863	0.0529093	0.0358585	0.0395814	0.0212864	0.063826	0.0192143	0.043229	0.0352803
sorbose	HMDB0001266	C02336	8.11136e-08	0.0153471	0.0148541	0.0361927	0.0156979	0.0395108	1.06386e-07	0.0390012	6.5481e-08	0.0317275	0.0474594	6.97741e-08	7.59023e-08	0.0280129	0.0388658	0.0639878	0.0359351	0.0251454	7.17218e-08	0.0362673	0.0684205	0.0446609	0.0142976	7.09924e-08	7.20274e-08	0.0454499	0.0385957	0.017386	0.0407563	0.0241071	0.0228573	0.0424531	0.0176289	0.0526743	0.0194614	7.01169e-08	0.0184884	0.0124357	0.0137814	0.0470559	0.0433304	0.0310587	0.0153573	0.06264	0.0158912	0.0332511	0.0297617
Tagatose	HMDB0003418	C02336	0.229603	0.0140451	0.228631	0.0954553	0.312332	0.518975	0.994733	0.269813	0.0292373	0.351988	0.250639	0.101858	1.46635	0.0857841	0.232182	0.40207	0.659376	0.0159721	7.17218e-08	0.878134	8.99763e-08	0.447332	1.54044	0.496926	0.0568302	0.482045	0.0417139	0.693607	0.102308	0.0469418	0.392993	0.320506	0.303543	1.34457	0.368808	0.351703	0.316178	0.854226	0.162921	0.484027	0.0165047	0.525473	0.285577	0.734168	0.594586	0.395613	0.0204775
L-2-Aminobutyric acid	HMDB0000452	C02356	0.00413437	0.00362649	0.00327351	0.00223284	0.00415949	0.00818697	0.0029886	0.00740643	0.00451394	0.00692165	0.00633104	0.00398123	0.00600348	0.00368744	0.0028153	0.00378702	0.00542263	0.00442588	0.00498499	0.00353783	0.00499549	0.00564254	0.0610017	0.00255905	0.00658415	0.00460069	0.00548754	0.00583021	0.0070919	0.00927805	0.0122742	0.00355818	0.0029683	0.00203438	0.0143474	0.023087	0.00562797	0.00366009	0.00609507	0.00228916	0.00466339	0.0230721	0.00672394	0.00354016	0.0053064	0.00422512	0.00466928
5-Methylcytosine	HMDB0002894	C02376	0.004976	0.00365212	0.00366806	0.00409543	0.00460015	0.00310882	0.00446741	0.00385756	0.00321913	0.00302225	0.00456303	0.00362353	0.00489041	0.00484984	0.00258187	0.00313794	0.0025192	0.00366158	0.00411468	0.0037226	0.00256424	0.00363338	0.003813	0.00433699	0.00369158	0.0043662	0.00372397	0.00306137	0.00331418	0.00465232	0.00340709	0.00399795	0.00452141	0.00349189	0.00402696	0.004009	0.0038423	0.00364229	0.00400929	0.00369575	0.00359064	0.0043884	0.00385766	0.00374557	0.00405846	0.00312298	0.0047768
6-Mercaptopurine	HMDB0015167	C02380	0.056664	0.0288469	0.0865087	0.0170201	0.0427591	0.060801	0.0361687	0.0271328	0.0254832	0.0464999	0.018017	0.0420994	0.0728869	0.0184283	0.0320698	0.0227338	0.0327554	0.0322991	0.0647597	0.0421371	0.0548599	0.0202738	0.177291	0.179431	0.0335221	0.0110059	0.0210487	0.0410733	0.0336037	0.0362211	0.0396103	0.053701	0.0484669	0.0496798	0.0468535	0.0546215	0.110868	0.0303882	0.0382644	0.0517846	0.0382979	0.0207512	0.0103719	0.0562403	0.0573859	0.0275184	0.0301049
Xanthurenic acid	HMDB0000881	C02470	0.00158201	0.00146147	0.00161414	0.00166131	0.00229388	0.000588902	0.00205613	0.00214686	0.00207846	0.00202311	0.00263857	0.00315502	0.00279679	0.00263285	0.00181841	0.00200626	0.00328422	0.00178036	0.00235507	0.0033915	0.000708595	0.00277817	0.00251016	0.00301516	0.00207113	0.00370349	0.00225879	0.00333147	0.0011871	0.0018413	0.00294044	0.0028692	0.00202149	0.00131443	0.00328665	0.00341935	0.00329333	0.0026766	0.00172405	0.00119893	0.00202562	0.00367383	0.00357556	0.00352397	0.00283614	0.00216054	0.00236287
alpha-Tocopherol	HMDB0001893	C02477	0.132089	0.0920097	0.103165	0.0904674	0.0930082	0.114242	0.136052	0.102493	0.0617508	0.144734	0.126311	0.0650951	0.160001	0.0568451	0.0807522	0.120326	0.0857413	0.112351	0.0739926	0.176767	0.159501	0.0996883	0.124448	0.132401	0.0941705	0.142857	0.101527	0.11087	0.0779848	0.0926762	0.12897	0.129782	0.151774	0.164912	0.120503	0.123654	0.122757	0.0738943	0.0992288	0.0832875	0.120077	0.0762885	7.09723e-08	0.0974309	0.150468	0.164014	0.0465713
1-Methyladenosine	HMDB0003331	C02494	0.0736863	0.0707863	0.0689173	0.0650707	0.0623919	0.0657604	0.064239	0.064005	0.0604947	0.0626904	0.0698651	0.0716121	0.0660864	0.0511135	0.0574894	0.0679504	0.0372631	0.0681338	0.0432364	0.0653482	0.0619711	0.0635834	0.0632564	0.0694115	0.0653645	0.0615541	0.0701414	0.0604578	0.0784524	0.0660378	0.0451145	0.067517	0.0771145	0.0732129	0.0702799	0.0597203	0.0675277	0.0658312	0.0709602	0.0631763	0.066909	0.0639155	0.0683881	0.0619167	0.0568199	0.0604119	0.0674651
2(1H)-Pyridinone	HMDB0013751	C02502	0.020914	0.0261871	0.0313678	0.0300016	0.0228177	0.0576234	0.0331982	0.0370936	0.0144573	0.0311164	0.0213773	0.0563354	0.0229478	0.0177595	0.0221158	0.019198	0.0210716	0.0258697	0.0425258	0.023278	0.0720115	0.0165292	0.0447929	0.0273342	0.0189825	0.0201893	0.0217163	0.0215282	0.0143768	0.0270666	0.0264654	0.0335857	0.0384067	0.0474665	0.0184213	0.0201898	0.0277852	0.0118101	0.0114106	0.0537873	0.0423929	0.0303655	0.0187888	0.0256757	0.0497151	0.0240555	0.0449523
2-hydroxypyridine	HMDB0013751	C02502	2.51701	8.16379e-08	2.56291	2.25921	2.39813	2.26004	2.8264	2.60334	2.31102	2.17284	2.32104	2.33027	2.22403	2.33097	2.17511	2.84325	2.30937	2.44563	2.38658	2.84549	2.78276	2.12761	2.59178	2.23768	2.51685	2.14687	2.26164	2.55006	2.19669	2.12069	2.29761	2.04964	2.37845	3.58838	2.29937	2.25216	2.2859	2.52824	2.12	1.96733	2.09233	2.19847	2.18454	2.64605	2.32628	2.18341	2.15254
Chenodeoxycholate	HMDB0000518	C02528	0.971939	1.30858	1.99818	0.875437	1.73793	1.63298	1.01119	1.06233	0.564208	0.987111	1.42162	2.0074	1.03855	0.664749	1.17353	1.20659	0.897979	0.808324	1.02911	3.14489	1.34821	1.61118	1.34897	2.12021	1.16971	1.25733	3.09309	0.117197	0.533997	1.09361	1.6027	2.79673	1.34143	1.14277	3.20807	0.497798	0.391302	0.94869	1.45967	2.55118	3.15429	2.18093	0.594398	3.33263	0.69702	2.52193	0.32926
Estrone 3-sulfate	HMDB0001425	C02538	0.0889221	0.0487672	0.0142603	0.108536	0.0269411	0.0455953	0.014069	0.0588454	0.0645337	0.0249642	0.0641832	0.0125949	0.0162771	0.024289	0.0456073	0.0187046	0.047885	0.0131877	0.0698362	0.0305622	0.00958912	0.0461019	0.0239449	0.027256	0.0230884	0.0805947	0.0453307	0.0165336	0.138863	0.104289	0.0435454	0.0217372	0.0244172	0.0482884	0.0273992	0.192305	0.0974024	0.0222251	0.0215232	0.0388808	0.0597066	0.0160262	0.00700204	0.0264218	0.220616	0.0153983	0.0416487
L-Acetylcarnitine	HMDB0000201	C02571	4.73864	4.24986	7.47681	2.70938	3.33334	7.14323	4.73857	4.58715	3.88452	6.49664	3.1851	5.27677	3.75464	2.51819	3.46714	3.92398	3.6441	4.40603	2.73699	5.84803	6.73368	3.43723	7.9694	5.32499	4.80089	4.34502	3.6063	5.85819	4.05008	5.93068	7.55975	6.21084	8.96964	7.23207	5.82768	7.28591	9.71395	4.34641	5.04165	6.8006	5.87012	6.87646	6.0924	6.97534	6.97862	6.67137	4.40541
Taurolithocholic acid	HMDB0000722	C02592	0.0381222	0.0872434	0.0566338	0.147079	0.00614628	0.300337	0.112078	0.0969361	0.191163	0.030424	0.0810109	0.0545715	0.161059	0.944518	0.0692881	0.0603083	0.0222494	0.22676	0.0461443	0.0293368	0.00527392	0.026923	0.0415922	0.0468905	0.0896325	0.0644685	0.0488577	0.0549085	0.0831002	0.164245	0.686043	0.241757	0.13948	0.0251447	0.447556	0.187021	0.0595893	0.173404	1.09542	0.0493684	0.0495411	0.156273	0.962526	0.0297938	0.119648	0.22467	0.0354468
3-Ureidopropionate	HMDB0000026	C02642	0.00871142	0.00616808	0.00717322	0.00558837	0.00714428	0.00610515	0.00676612	0.00629026	0.00667202	0.00529675	0.00682508	0.00768061	0.00619855	0.00581356	0.00753618	0.00735077	0.00553721	0.00727512	0.007617	0.00515933	0.00586055	0.00630911	0.00684742	0.00523796	0.00719077	0.00730218	0.00551191	0.00549101	0.00717666	0.00599985	0.0073502	0.00616802	0.00740059	0.00632835	0.00614185	0.00611287	0.00594618	0.00669556	0.00672696	0.00599338	0.00449758	0.00567257	0.00628899	0.00721219	0.00604882	0.00652033	0.0058262
Dodecanoic acid	HMDB0000638	C02679	0.0629244	0.0364703	0.0711818	0.0421427	0.0392285	0.0921649	0.0416591	0.10048	0.0455359	0.0854587	0.0586118	0.0683733	0.0842736	0.0751515	0.0244563	0.0432432	0.0779352	0.0842897	0.0940472	0.102214	0.0426433	0.0588602	0.0552954	0.0196524	0.0786094	0.0797393	0.030441	0.0272032	0.0281764	0.0901098	0.080527	0.018727	0.0986527	0.070902	0.0528164	0.0758151	0.0438471	0.0210345	0.0760795	0.117208	0.0961139	0.0668482	0.0509765	0.0343551	0.0637063	0.0515104	0.0128832
Lauric acid	HMDB0000638	C02679	0.0170594	8.16379e-08	0.0207742	0.0176962	0.0180324	0.0200168	0.0185626	0.0355218	0.0166543	0.0213014	0.0159245	0.0205512	0.00704778	0.0151081	0.012119	0.0135937	0.0260582	0.0266761	7.17218e-08	0.0388978	0.0163331	0.0109938	0.0442667	0.0184646	0.0203268	0.0184081	0.0322008	0.0259283	0.0200887	0.0254213	0.024186	0.0171542	0.0335437	0.022373	0.0147825	0.032805	6.99693e-08	0.0120267	0.0161191	7.05467e-08	0.0153087	0.0221041	0.0231952	0.0230421	8.00144e-08	0.0174767	7.26455e-08
indole-3-acetamide	HMDB0029739	C02693	0.00715215	0.010768	0.0086411	0.0074302	0.00897677	0.00850143	0.00860887	0.00740839	0.00721548	0.00929742	0.00700607	0.00693604	0.0117081	0.00685378	0.00685282	0.0084372	0.00707798	0.0058298	0.00736074	0.00984988	0.00427999	0.0117796	0.00971946	0.00903562	0.00795783	0.00653766	0.00718325	0.00771611	0.00513827	0.00997836	0.00668106	0.0112673	0.00884883	0.0118335	0.0104865	0.0105881	0.00663893	0.0074774	0.0119285	0.00724716	7.1025e-08	0.0105506	0.00781393	0.00701407	0.0114505	0.00845969	0.00723307
N-Acetylleucine	HMDB0011756	C02710	0.0323985	0.0177958	0.014668	0.0169663	0.0182571	0.0242455	0.0263815	0.0190272	0.0163452	0.0235103	0.0176979	0.0198333	0.0193312	0.0153817	0.0148742	0.0177065	0.0117815	0.0152372	0.00900989	0.0116253	0.0175475	0.0139172	0.0146243	0.0345453	0.0273754	0.0316604	0.0182929	0.0211527	0.0351756	0.0207655	0.0263617	0.0401422	0.0317754	0.0240358	0.037762	0.0186027	0.0147209	0.0235491	0.0215667	0.0187571	0.0352326	0.025157	0.0288848	0.0209701	0.028376	0.0225695	0.0298307
N-Acetyl-L-leucine	HMDB0011756	C02710	0.041404	0.0450563	0.126046	0.0337765	0.0891759	0.100267	0.0796678	0.0371121	0.043543	0.132552	0.0297243	0.0171421	0.0825556	0.0635156	0.0601785	0.0338474	0.0888298	0.03721	7.17218e-08	0.044591	0.0894771	0.113208	0.0677761	0.091925	0.059372	0.0397536	0.0447528	0.0793188	0.130534	0.0792945	0.0719983	0.0520554	0.0926828	0.099036	0.0627224	0.0714665	0.0984203	0.0428196	0.153835	0.0655695	7.1025e-08	0.119163	7.09723e-08	0.0960232	0.109037	0.059628	0.0642829
N-Acetyl-L-methionine	HMDB0011745	C02712	0.0140399	0.00763311	0.00785433	0.00727709	0.00974761	0.00768181	0.0140086	0.0236507	0.00924505	0.0105388	0.0128499	0.0133322	0.00631722	0.00944854	0.00667882	0.0116921	0.00811299	0.0122965	0.0160182	0.0086449	0.00561651	0.00995695	0.00735551	0.0119641	0.010053	0.00931398	0.00917432	0.0076074	0.00988586	0.0136509	0.0135851	0.0117326	0.00288246	0.00740599	0.0166876	0.0126554	0.0102329	0.0106483	0.00993356	0.0122435	0.0047033	0.0133213	0.012022	0.0147747	0.00960927	0.00850827	0.0109707
N6-Acetyl-L-lysine	HMDB0000206	C02727	0.00498958	0.0091217	0.00952397	0.00551723	0.0065104	0.00609178	0.0146058	0.0170666	0.00620293	0.0063862	0.0132397	0.0171891	0.00513074	0.0126333	0.00586679	0.0155471	0.00928314	0.0158434	0.00651242	0.00419232	0.00494542	0.0103696	0.00767841	0.00613409	0.0162746	0.0129282	0.0153321	0.0182554	0.0138348	0.00458254	0.0218329	0.013343	0.0121745	0.00933488	0.00791613	0.0197327	0.0166117	0.0129309	0.0100999	0.00926728	0.0154083	0.00905703	0.0116912	0.0215788	0.00914678	0.00570993	0.010899
N6-Methyl-L-lysine	HMDB0002038	C02728	0.0871038	0.0832605	0.117142	0.0560008	0.110402	0.0870773	0.0809732	0.0502331	0.0875175	0.0753624	0.0737073	0.0798775	0.0895415	0.0508111	0.0833328	0.062072	0.0175086	0.117871	0.0559749	0.0519374	0.0557613	0.0930292	0.0923553	0.0706388	0.108215	0.0749438	0.0924033	0.0890101	0.0784258	0.0622897	0.0579159	0.0736827	0.10243	0.0764025	0.0649568	0.0882289	0.0938086	0.115019	0.0657498	0.0684628	0.0712364	0.0723331	0.0927221	0.0712399	0.0663358	0.0842176	0.0809687
2-Amino-1-phenylethanol	HMDB0001065	C02735	0.00371914	0.0039228	0.00518071	0.00378655	0.00529797	0.00656977	0.00577826	0.00417104	0.00503593	0.00506553	0.00697142	0.0055616	0.00624399	0.00601435	0.00468837	0.00596772	0.00922007	0.00644849	0.158996	0.00427658	0.00350939	0.00854378	0.0171365	0.00767034	0.00677245	0.00503471	0.0061006	0.00914946	0.0084305	0.00446626	0.0069265	0.00434572	0.00487536	0.00452727	0.00897226	0.0074652	0.00898717	0.00640018	0.0142919	0.0119477	0.00917201	0.006796	0.00902411	0.0109143	0.00778854	0.00720599	0.00811132
Cyclohexylsulfamate	HMDB0031340	C02824	0.170541	1.09057	1.16699	0.0180199	0.0167922	2.97119	0.0587682	0.362683	0.0218016	0.0311334	0.0358885	0.0154401	0.0894515	0.40352	0.0800563	1.24675	0.0397635	0.407646	0.506755	0.0699698	0.0336288	0.0165441	0.448488	8.47425	0.801598	0.422074	0.0668063	0.173056	0.100441	0.0155196	0.115594	0.0554568	0.0291011	0.0893082	0.0318451	0.21254	0.0414631	0.182072	5.22117	0.0344685	0.127268	0.14846	0.346224	1.17386	0.440816	1.46029	0.0111867
Imidazoleacetic acid	HMDB0002024	C02835	0.0877105	0.0378629	0.0790378	0.0766907	0.0880987	0.0779337	0.0667532	0.0509915	0.0785458	0.0784171	0.0618931	0.0690281	0.0981997	0.0600108	0.0874603	0.0711456	0.0233163	0.092488	0.022957	0.0708818	0.0749426	0.09303	0.0795559	0.0761584	0.0872854	0.0794872	0.0760615	0.0735937	0.111739	0.0836806	0.0327491	0.0733109	0.0617315	0.0777205	0.0764981	0.0964042	0.070612	0.0926403	0.103762	0.0703871	0.0761041	0.0962596	0.0896769	0.0894487	0.0821637	0.0810093	0.0712375
N,N-Dimethylaniline	HMDB0001020	C02846	0.0847477	0.0860608	0.0821189	0.0767817	0.0747409	0.0632031	0.0881698	0.071507	0.051636	0.0675737	0.0849921	0.099397	0.0633587	0.0674793	0.0740438	0.0812764	0.0775202	0.0864709	0.0681469	0.0697078	0.0665905	0.0947168	0.0858118	0.0728151	0.0732288	0.0716204	0.0874751	0.0813917	0.0621117	0.0824888	0.0815659	0.0854718	0.0884867	0.0768252	0.0698354	0.0723994	0.0771667	0.0885804	0.0782424	0.0330743	0.0937809	0.0604895	0.0748804	0.0729458	0.0669335	0.0646944	0.0762088
1-Methylnicotinamide	HMDB0000699	C02918	0.0837597	0.0488131	0.0522054	0.0488812	0.0492441	0.0536958	0.078798	0.0704186	0.064056	0.0614271	0.0809207	0.0774784	0.07392	0.0417733	0.0582344	0.0654784	0.0593554	0.0584134	0.0634781	0.0756061	0.0646342	0.043436	0.0556384	0.0561866	0.0606011	0.043239	0.0472493	0.0628321	0.0538434	0.0637148	0.0565649	0.0533279	0.0778298	0.0839752	0.0400901	0.0455444	0.0626411	0.0471678	0.0680562	0.0508697	0.0460981	0.0630841	0.0528674	0.0864059	0.0702436	0.0730851	0.0494534
Monomethyl glutaric acid	HMDB0000858	C02930	0.00311292	0.00267959	0.00194673	0.00271664	0.00394798	0.00347983	0.00324082	0.00285587	0.00298891	0.00317692	0.00375078	0.00292454	0.00301096	0.0024871	0.00258305	0.00235865	0.00331789	0.00378506	0.00181861	0.00358658	0.00374607	0.00280802	0.00300045	0.00298297	0.00276579	0.00253249	0.00258876	0.00353359	0.00318358	0.00393756	0.00238133	0.00383325	0.00163529	0.0029238	0.00254821	0.00388927	0.0053591	0.00336467	0.00303104	0.00232281	0.00266199	0.00269091	0.00246345	0.00945162	0.00541342	0.00474274	0.00396325
3-Indoleacetonitrile	HMDB0006524	C02938	0.0526239	0.0534032	0.048441	0.036803	0.0212103	0.021391	0.0457048	0.0185676	0.0269512	0.0365941	0.0222479	0.021431	0.0259985	0.015581	0.0436304	0.0139984	0.0159707	0.0160919	0.0207302	0.0194191	0.0188569	0.0160458	0.00880461	0.0257146	0.0303272	0.0393766	0.0150829	0.0366304	0.0288742	0.0233572	0.0293442	0.0201042	0.0295722	0.0306147	0.0206136	0.0148145	0.0128098	0.0261196	0.0191813	0.0267673	0.0525222	0.0328363	0.0317331	0.0347919	0.0358039	0.0217531	0.0376074
Cytidine	HMDB0000089	C02961	0.00128397	0.00128064	0.00142368	0.00101857	0.00142312	0.00151754	0.00115823	0.0012883	0.000484087	0.000702541	0.000446337	0.000584987	0.00132138	0.00101596	0.00100405	0.00136475	0.00131227	0.00119028	0.0014799	0.00123982	0.00661493	0.00115922	0.00194866	0.000974699	0.00134259	0.00154398	0.00118155	0.000683425	0.00134177	0.00130015	0.000749089	0.00132106	0.00133946	0.00146312	0.00132641	0.00111358	0.00134325	0.00681161	0.0018842	0.00119092	0.00110354	0.0011144	0.0011513	0.000744686	0.000783495	0.000620879	0.00127677
DL-Methionine sulfoxide	HMDB0002005	C02989	0.00428145	0.00280049	0.00317832	0.00172218	0.00209419	0.00178539	0.00389109	0.00503362	0.00146594	0.00150579	0.00186465	0.00244187	0.00225682	0.00156889	0.00172348	0.00197055	0.00178791	0.00245634	0.00157158	0.00154012	0.00181414	0.0022152	0.00269827	0.0016179	0.00232891	0.00192498	0.00155008	0.00180783	0.00202932	0.00229665	0.00345987	0.00205999	0.00323486	0.00331053	0.0016474	0.00165954	0.00107875	0.00203836	0.00186107	0.00175304	0.00219266	0.00176639	0.00196701	0.00185539	0.00204233	0.00218202	0.00183718
L-Palmitoylcarnitine	HMDB0000222	C02990	0.0657238	0.0802614	0.0529111	0.0786889	0.0564874	0.091389	0.0618595	0.0645174	0.0392495	0.060342	0.0528244	0.063653	0.0709584	0.0490371	0.0561461	0.0456327	0.0531557	0.0572769	0.0515814	0.056953	0.0530313	0.0527363	0.0616232	0.0577609	0.0526275	0.0454568	0.0422418	0.0492201	0.0354146	0.0521119	0.0648063	0.0477205	0.0994498	0.0933385	0.0516591	0.0453929	0.0581085	0.0401471	0.0447215	0.0491494	0.0545308	0.0392773	0.0446763	0.0394929	0.0559209	0.045678	0.0538469
N-Acetyl-L-Histidine	HMDB0032055	C02997	0.00534118	0.00373925	0.00242057	0.00260873	0.0027924	0.00436534	0.00188883	0.00558122	0.00350249	0.00477398	0.00543013	0.0028717	0.00611485	0.00218294	0.00637613	0.00442679	0.00190262	0.00277493	0.00158866	0.00166334	0.000949892	0.00186191	0.00295435	0.00184942	0.00617532	0.00292343	0.00379242	0.00406798	0.00316858	0.00330351	0.00669441	0.00587934	0.00599218	0.00383011	0.00503539	0.00330201	0.0056797	0.00549494	0.00202342	0.00391337	0.00351987	0.00326103	0.00314213	0.00676983	0.00481017	0.00166581	0.0117891
5-Hydroxymethyluracil	HMDB0000469	C03088	1.04286	0.595706	0.738522	0.820068	0.722137	0.473453	0.807603	0.575481	0.458325	0.759088	0.74059	0.57113	0.699963	0.874532	0.919842	0.70272	0.643616	0.714659	1.10842	0.27232	0.735861	0.747525	0.731781	0.600565	0.835312	0.677984	0.745057	0.509528	0.631237	0.623341	0.948973	0.653728	0.799767	0.974128	0.85894	0.884691	0.584875	0.852518	0.587443	0.664104	1.05228	0.640927	0.61429	0.822567	0.407138	0.775683	0.469434
Dimethylformamide	HMDB0001888	C03134	0.0124901	0.00970625	0.0181597	0.0127424	0.0166955	0.0104425	0.0150041	0.0134658	0.0123745	0.0128633	0.0134141	0.0144136	0.0118164	0.0200118	0.0120085	0.0223704	0.0126733	0.0172329	0.0168027	0.017314	0.0077175	0.0127714	0.0136636	0.00946712	0.0164044	0.0138553	0.00785553	0.0129057	0.0169604	0.0194538	0.012996	0.0127304	0.0154742	0.0119189	0.00982162	0.00985288	0.0102602	0.0114538	0.0124588	0.0116207	0.0109231	0.0100249	0.0101094	0.0127147	0.0120901	0.00975644	0.010152
Guanidinosuccinic acid	HMDB0003157	C03139	0.00533339	0.00369214	0.00547643	0.00576382	0.00676485	0.0076727	0.00455364	0.00581686	0.00467781	0.00611983	0.00842588	0.00829971	0.00569901	0.00782322	0.00399929	0.0118354	0.00700975	0.00838147	0.00498746	0.00580712	0.00664399	0.00960324	0.00511407	0.00614686	0.0058811	0.00525904	0.00829865	0.0114857	0.00706109	0.0096299	0.00490076	0.00532781	0.00319063	0.00378706	0.00583195	0.00498209	0.0058099	0.00851961	0.00483092	0.00515539	0.00394898	0.00450566	0.00545678	0.00629301	0.0073612	0.00410587	0.00433793
L-2-Hydroxyglutaric acid	HMDB0000694	C03196	0.0576797	0.0671896	0.067148	0.0508536	0.0348153	0.0317743	0.0368163	0.0426916	0.0535616	0.0346676	0.0497976	0.0474029	0.0596931	0.0593415	0.029821	0.0413922	0.054392	0.0267421	0.0457176	0.0381101	0.090622	0.0644359	0.0642129	0.0528748	0.0395189	0.053743	0.0430895	0.0325889	0.0526926	0.0601416	0.0466799	0.0515785	0.0771854	0.06352	0.0328789	0.0595978	0.043676	0.0511775	0.0582914	0.0547015	0.0668281	0.0585565	0.0491384	0.0332597	0.0394515	0.034579	0.056061
Decanoylcarnitine	HMDB0000651	C03299	0.125715	0.111306	0.228378	0.0705034	0.077879	0.826801	0.0464031	0.374617	0.0844724	0.190357	0.0731351	0.241022	0.0453286	0.026693	0.0358503	0.0413769	0.549392	0.132207	0.0911409	0.307128	0.199815	0.0444618	0.175014	0.158449	0.279164	0.0525001	0.0338068	0.178192	0.0604194	0.219548	0.329706	0.296569	2.18293	0.846835	0.406732	0.377839	0.383943	0.203709	0.121783	0.446523	0.433397	0.223619	0.651314	0.608062	0.29551	0.328117	0.103923
cis-4-Hydroxy-D-proline	HMDB0060460	C03440	0.203875	0.193181	0.0991467	0.0651345	0.0941941	0.100346	0.18489	0.0687787	0.0723049	0.121209	0.0834607	0.0640186	0.10378	0.0845233	0.0917156	0.099166	0.0819805	0.075659	0.0783358	0.082992	0.0834833	0.114538	0.108272	0.101345	0.0910652	0.0974475	0.0825143	0.0904956	0.113899	0.1012	0.0814055	0.088972	0.171868	0.165936	0.0911775	0.118273	0.104397	0.101143	0.122471	0.102336	0.102236	0.0899081	0.0934301	0.106587	0.0982668	0.0790683	0.105286
3-Methyl-2-oxovaleric acid	HMDB0000491	C03465	0.302607	0.228772	0.250306	0.293691	0.141277	0.559258	0.410744	0.233786	0.285417	0.377599	0.279619	0.227839	0.176355	0.254251	0.276735	0.199083	0.24296	0.193228	0.121658	0.116919	0.205912	0.22808	0.272267	0.543577	0.585502	0.490304	0.258155	0.39197	0.709958	0.652771	0.675337	1.18692	0.956725	0.599932	0.977289	0.31068	0.325362	0.513453	0.238773	0.232647	0.639728	0.34023	0.514295	0.444111	0.337132	0.410912	0.512093
Folinic acid	HMDB0001562	C03479	0.0103669	0.0551282	0.047121	0.0337312	0.0786058	0.0367092	0.00829313	0.0390489	0.0461587	0.0250149	0.0319675	0.0732343	0.0255804	0.0192463	0.016921	0.00586495	0.00853014	0.0268791	0.031381	0.0504324	0.0275616	0.0623905	0.0488598	0.051264	0.0728875	0.101619	0.0258192	0.0351024	0.0874894	0.0596677	0.0501319	0.0766441	0.0540816	0.0489464	0.0543248	0.0543732	0.0273326	0.0427582	0.0348517	0.106082	0.0716239	0.117834	0.0250791	0.0476313	0.079858	0.0382269	0.114682
N-Acetyl-L-phenylalanine	HMDB0000512	C03519	0.00246668	0.00215056	0.00311754	0.00284168	0.00259981	0.00340434	0.00334649	0.00386194	0.00342526	0.00119056	0.00194226	0.00333963	0.00407769	0.00316566	0.00376826	0.00330665	0.00122421	0.00153963	0.00103059	0.00336795	0.000890089	0.00435834	0.0051596	0.00405001	0.00528823	0.0022088	0.00336444	0.00423414	0.00236195	0.00211323	0.00327934	0.00352011	0.00277009	0.00327667	0.00134665	0.00466974	0.00101991	0.000801475	0.000764841	0.00172302	0.00148024	0.000598206	0.0024924	0.000895964	0.00484393	0.00157403	0.00628696
Glycolic acid	HMDB0000115	C03547	8.11136e-08	0.0183591	0.021333	0.0269864	0.0258751	0.0251222	0.0166665	0.0217628	0.0148538	0.0195736	0.0167291	0.0217314	0.0338219	0.018879	0.0192489	0.0192595	0.0167134	0.0239618	0.0243483	0.028646	0.0266058	0.0207508	0.0324613	0.0200014	0.0243188	0.0227968	0.0200225	0.0215039	0.0179485	0.019856	0.0196429	0.0229874	0.0205798	0.0225612	0.0247885	0.0206203	0.0252841	0.0243391	0.0319418	0.0292172	0.0210578	0.0236981	0.0242582	0.0210199	0.0237115	0.0196441	0.0182512
NG,NG-dimethyl-L-arginine	HMDB0001539	C03626	0.265742	0.227216	0.248779	0.248645	0.270266	0.286162	0.215241	0.275234	0.261901	0.25436	0.25528	0.27396	0.335686	0.156289	0.229677	0.242681	0.0760829	0.282951	0.238075	0.257264	0.197298	0.28294	0.293742	0.256261	0.219213	0.245838	0.244105	0.261912	0.284747	0.273638	0.12681	0.277644	0.250912	0.263175	0.283294	0.145777	0.256066	0.22329	0.257962	0.249583	0.270729	0.258271	0.288565	0.275068	0.305584	0.239388	0.305068
Hydroxyphenyllactic acid	HMDB0000755	C03672	0.00143442	0.0011716	0.000982819	0.00139984	0.00911962	0.00176532	0.00169569	0.00159576	0.00213474	0.00249442	0.00170324	0.00132981	0.00248741	0.00152641	0.00166674	0.00144615	0.00106465	0.0015647	0.00991325	0.000816836	0.00152995	0.00244141	0.00178635	0.00261862	0.00244765	0.00313071	0.00232995	0.00183437	0.00253659	0.0028026	0.0022258	0.00337246	0.00188245	0.00161403	0.00248724	0.00200654	0.00195844	0.00183179	0.00235257	0.00128892	0.00236713	0.001758	0.00267698	0.00246715	0.0030251	0.00226549	0.00260311
5-L-Glutamyl-L-alanine	HMDB0006248	C03740	0.00830647	0.00966438	0.00751559	0.0082568	0.0118374	0.011343	0.0102818	0.0112109	0.0108999	0.00888451	0.0130403	0.0146692	0.0107334	0.00906422	0.0100915	0.010329	0.0134004	0.0115691	0.0113938	0.0105854	0.00921011	0.0109963	0.011455	0.0106633	0.0133713	0.0129449	0.00938123	0.0096396	0.011569	0.00954081	0.00867779	0.0120997	0.0127668	0.0116122	0.0120959	0.0118803	0.0114197	0.00962379	0.0100257	0.0111564	0.00740285	0.0117864	0.0110651	0.013145	0.0100026	0.0119649	0.0107535
Dopamine	HMDB0000073	C03758	0.0499551	0.0499682	0.0498754	0.0486744	0.0490851	0.0480191	0.0479184	0.048293	0.0469188	0.0501438	0.0487329	0.0499851	0.0515869	0.0491088	0.0500751	0.0477066	0.0456757	0.0510868	0.0492636	0.0497563	0.0477677	0.0486151	0.0485469	0.0497069	0.0477996	0.0482278	0.0446097	0.0437999	0.050083	0.0469143	0.0507715	0.0460073	0.0504187	0.0498737	0.0491396	0.0526107	0.0452415	0.0519089	0.0496515	0.0442497	0.0487711	0.0490926	0.0497227	0.0462188	0.0485991	0.0483844	0.0453808
3-Hydroxymethylglutaric acid	HMDB0000355	C03761	0.12973	0.514636	0.0768301	0.309127	0.107315	0.0788324	0.168442	0.273735	0.140357	0.138444	0.258086	0.094333	0.169032	0.266884	0.193982	0.185311	0.0960229	0.149338	0.440444	0.107439	0.101868	0.0189621	0.0707616	0.119575	0.085749	0.130911	0.161551	0.106586	0.0777493	0.0347247	0.079498	0.0533899	0.071654	0.0789262	0.0655594	0.0607561	0.0610984	0.116111	0.034973	0.0332317	0.0153107	0.0800232	0.0312685	0.18377	0.0368934	0.061499	0.0783035
N6,N6,N6-Trimethyl-L-lysine	HMDB0001325	C03793	0.125225	0.171057	0.140139	0.0653388	0.133192	0.0946223	0.113453	0.0788523	0.0551307	0.0698709	0.0782407	0.079859	0.0944071	0.242503	0.0576265	0.079423	0.64326	0.138321	0.0945981	0.0709004	0.0963014	0.0905189	0.0980039	0.0748195	0.15655	0.0888971	0.095275	0.120731	0.0961345	0.071224	0.823157	0.101911	0.173918	0.100328	0.0806107	0.295488	0.0838736	0.139909	0.0787761	0.0821274	0.0964571	0.0690707	0.10539	0.0862645	0.0665779	0.0974867	0.083524
Malonic acid	HMDB0000691	C04025	0.112911	0.0877083	0.092898	0.0199414	0.159869	0.0869437	0.107922	0.167576	0.227371	0.0981945	0.0914615	0.126139	0.0757547	0.0854895	0.051001	0.203346	0.0816613	0.0783032	0.0698485	0.0851176	0.0786194	0.0654668	0.0785912	0.0728255	0.0880472	0.128734	0.0883192	0.110286	0.115427	0.0616244	0.119294	0.120413	0.1119	0.106087	0.0626227	0.0829632	0.134095	0.0715898	0.0775827	0.0814753	0.0873248	0.115862	0.0627008	0.0855506	0.0752872	0.0631537	0.0941888
Alpha-N-Phenylacetyl-L-glutamine	HMDB0006344	C04148	0.324461	0.0808253	0.0610093	0.045587	0.0274306	0.0333906	0.0515718	0.0595153	0.0213572	0.103091	0.0483579	0.121903	0.168742	0.0291733	0.0218572	0.329823	0.119835	0.0251399	0.100518	0.0277804	0.0356776	0.125079	0.0955991	0.391494	0.146782	0.0306722	0.100187	0.204984	0.0632952	0.0519078	0.188286	0.0491157	0.0673221	0.059656	0.124743	0.188776	0.0653331	0.0464803	0.11132	0.183906	0.0277061	0.0741952	0.158448	0.258172	0.0652615	0.111604	0.0534114
1-Oleoyl-sn-glycero-3-phosphocholine	HMDB0002815	C04230	2.77747	4.53274	2.61402	2.03379	2.2362	2.21381	4.66646	3.79484	1.95969	2.84406	2.06805	3.16701	2.28478	2.0341	3.17021	4.14929	2.55541	3.35947	2.70454	2.86155	1.82809	1.79642	2.02883	2.28158	2.33127	2.41971	1.9924	2.21662	1.94203	2.35449	2.23635	2.07478	3.08549	2.35654	1.90348	2.15756	2.51255	2.32729	1.77886	2.17713	2.12536	2.0467	2.35045	2.3324	2.34892	1.88439	2.12711
1-Palmitoyl-sn-glycero-3-phosphocholine	HMDB0010382	C04230	0.0104405	0.0187794	0.00542732	0.00870613	0.00778883	0.0103282	0.0241431	0.00652836	0.00695741	0.00460852	0.0102389	0.0128217	0.0132718	0.00997039	0.0134512	0.0150288	0.00939141	0.0110692	0.0110737	0.00827932	0.014988	0.00923331	0.00574119	0.0108524	0.0109554	0.0103128	0.0097211	0.00396433	0.0143096	0.00644997	0.00897834	0.0111599	0.0141104	0.0144209	0.0118305	0.00722036	0.00932339	0.00905169	0.0088441	0.00632337	0.0105867	0.00790562	0.0103775	0.0116405	0.00893505	0.00854292	0.00997568
LysoPC(18:0)	HMDB0010384	C04230	7.46952	11.2424	7.8956	6.85353	8.75994	6.03085	13.3868	10.7574	6.69138	10.0566	6.85275	9.62282	8.97313	6.62331	9.53179	9.10997	6.04265	8.95022	6.9838	6.97395	9.4209	6.2125	5.25065	5.37913	7.4837	9.13221	5.4883	7.24145	6.07875	5.93108	8.25068	5.07014	7.81775	7.52735	5.60255	6.9248	5.2805	7.73764	6.11516	5.47642	5.69095	6.49017	5.82942	7.38392	6.65339	7.2392	6.35895
Deoxycholic acid	HMDB0000626	C04483	0.608413	1.50153	0.909598	0.520462	2.75503	0.430422	0.200767	1.16362	0.61423	0.871491	0.136865	0.839861	0.509319	2.80742	0.476429	0.51227	0.210617	0.709998	0.51889	0.309213	0.870549	0.246184	0.251297	0.256201	1.04002	0.576227	0.238609	4.33993	0.594933	0.862139	1.6645	1.23095	0.596015	0.573388	2.63199	1.77312	1.04345	1.75256	0.616543	0.47579	0.834295	0.378426	1.43241	2.46086	0.334643	0.18528	2.15659
15-keto-PGE1	HMDB0001320	C04654	0.016764	0.0156223	0.0171097	0.0252452	0.0143498	0.0292449	0.0205916	0.0173924	0.0147337	0.0290529	0.0274519	0.039598	0.00864131	0.0221132	0.0171773	0.0287011	0.0180445	0.0187711	0.0345354	0.0162636	0.0305134	0.0237493	0.0145184	0.0348463	0.0240436	0.097584	0.0462142	0.0317462	0.0325007	0.0275092	0.0250836	0.0354711	0.0273331	0.021525	0.0176991	0.0331765	0.0378716	0.0196296	0.041356	0.0737337	0.0205274	0.0312976	0.0205458	0.0283307	0.0412128	0.0171519	0.0444593
5(S)-HETE	HMDB0011134	C04805	0.163331	0.145147	0.376457	0.174423	0.130895	0.114946	0.168652	0.11532	0.231159	0.105684	0.220643	0.164311	0.15994	0.24305	0.162912	0.227293	0.101683	0.121381	0.169651	0.0863144	0.135878	0.145978	0.0862041	0.120273	0.139317	0.119532	0.150285	0.127712	0.135498	0.12558	0.13905	0.102277	0.163537	0.11055	0.11955	0.113169	0.123559	0.114778	0.103114	0.0981511	0.104826	0.108252	0.111142	0.127604	0.0953004	0.0979864	0.141157
3-Aminoisobutyric acid	HMDB0003911	C05145	0.0523901	8.16379e-08	7.94872e-08	0.0527587	0.0619039	0.0654159	1.06386e-07	0.0533648	0.0629071	0.0551754	0.059647	0.062223	0.0706046	0.0640204	0.0578246	0.0806939	0.068206	0.0608794	0.0642025	0.0784984	0.0820923	0.066244	0.0718623	0.0709904	0.0640931	0.0657174	0.0686565	0.0668861	0.0643452	0.0610978	0.0609489	0.0650412	7.50985e-08	0.0859763	0.0674871	0.0604202	0.0645049	0.0565443	0.0610208	0.0632434	0.05763	0.0678222	0.0681967	0.0637151	0.0718339	0.0643695	0.0647938
gamma-L-Glutamyl-L-glutamic acid	HMDB0011737	C05282	0.00510908	0.00173699	0.00139463	0.00109951	0.0025126	0.00134971	0.000914176	0.00336369	0.00680059	0.00788145	0.00206436	0.00110542	0.00654233	0.00321546	0.000798474	0.00188812	0.008718	0.00198337	0.00192108	0.0048869	0.00108389	0.00150051	0.00203211	0.00157195	0.00146039	0.00167747	0.00145053	0.021917	0.002785	0.00108032	0.00949122	0.00242086	0.00177078	0.0011558	0.00188874	0.0033856	0.00187993	0.00237614	0.0030468	0.00198417	0.00206381	0.00190038	0.00733232	0.00361178	0.00165827	0.0011498	0.00153397
5(S)-HpETE	HMDB0011135	C05356	0.153081	0.253444	0.265442	0.106884	0.205201	0.366122	0.136919	0.125391	0.140999	0.356389	0.0985797	0.147794	0.0684613	0.0924039	0.0580188	0.358044	0.385343	0.255213	0.32423	0.339557	0.271655	0.0401432	0.341448	0.254816	0.175536	0.17953	0.121897	0.24823	0.113474	0.175902	0.326489	0.211459	0.324045	0.20751	0.228703	0.282953	0.390286	0.21104	0.232922	1.22938	0.193437	0.175239	0.256388	0.17995	0.350549	0.214414	0.154715
Nicotinuric acid	HMDB0003269	C05380	0.00535627	0.00613606	0.00609366	0.00549876	0.00732761	0.00515625	0.00550188	0.00535013	0.0050696	0.00489484	0.00555126	0.00536278	0.00692436	0.00451002	0.00435108	0.00533745	0.00309255	0.00662446	0.00468018	0.00551988	0.00486859	0.00519363	0.00473483	0.00521261	0.00592585	0.00563605	0.00577146	0.00505967	0.0083357	0.00677935	0.00623643	0.0058245	0.00671154	0.00504453	0.00499921	0.00498592	0.00535794	0.0050705	0.00684137	0.0049827	0.00558741	0.00519504	0.00509914	0.00616209	0.00635503	0.00600912	0.00519334
Zymosterol	HMDB0006271	C05437	8.11136e-08	0.00431392	0.0025917	0.00234092	0.00538392	0.00183086	0.00510268	0.00234864	0.00251822	7.22098e-08	7.68611e-08	0.0017145	0.00562987	0.00226394	0.0021144	0.00286707	0.00287666	0.00274017	0.00222483	0.00563051	0.00722593	0.00490281	0.00314055	0.00415923	0.00356465	0.00431811	7.80546e-08	0.004559	0.00291307	0.00521437	0.00375777	0.00492847	0.00703425	1.16907e-07	7.46236e-08	0.00356464	0.00197335	0.00310152	0.0036286	7.05467e-08	0.00353399	0.00277057	0.00319978	0.00239343	0.00402816	0.00478523	0.00461492
Cholecalciferol	HMDB0014315	C05443	0.0471725	0.0400659	0.0308011	0.0493275	0.0630637	0.067954	0.104823	0.0620048	0.0546133	0.0884572	0.0501319	0.0658834	7.59023e-08	0.0607816	0.0866941	0.111103	0.0520715	0.0715781	0.0709111	0.0821166	0.127726	0.058427	0.0437445	0.0342432	0.0733799	0.0890124	0.0717709	0.0689161	0.0484658	0.0488168	0.0645088	0.042472	0.0141463	0.076009	0.061957	0.0440143	0.025914	0.0489217	0.0420116	0.0320038	0.0369666	0.0612808	0.0431071	0.0355425	0.0592584	0.101303	0.0582479
3,7,12-Trihydroxycoprostane	HMDB0001457	C05454	0.98932	0.973652	0.919452	0.834242	0.904847	0.766419	1.2253	0.870552	0.777644	0.794605	0.955601	0.846537	0.908813	0.833459	0.732914	1.44287	0.878008	0.839095	0.773168	1.20609	1.45945	1.10849	0.991867	1.04705	0.93093	1.38035	1.04664	1.10151	0.844234	0.978742	1.07166	1.15482	1.29436	1.85037	1.3469	1.20928	1.14834	0.880335	0.920831	0.638008	0.956398	0.728574	0.737787	0.965974	1.02075	1.13524	0.88579
Deoxycholic acid glycine conjugate	HMDB0000631	C05464	0.0188051	0.0206263	0.0228463	0.060097	0.0129613	0.0104222	0.0177402	0.0244227	0.016086	0.00781749	0.0181513	0.00933561	0.00166439	0.0256703	0.111606	0.0131014	0.0164832	0.018445	0.0139295	0.00266664	0.139722	0.0146864	0.00804344	0.00442037	0.0428297	0.0395793	0.0680999	0.00889614	0.025495	0.00208262	0.0285937	0.0120036	0.0126844	0.00524664	0.00528769	0.00734579	0.00402788	0.00999121	0.0123978	0.00622411	0.0317001	0.00639263	0.00262642	0.00657622	0.0176345	0.00421948	0.0912285
Taurochenodesoxycholic acid	HMDB0000951	C05465	0.263683	0.314414	0.414829	0.521436	0.0574744	0.223057	0.300885	0.432745	0.254477	0.0713128	0.171356	0.170155	0.030417	0.270609	0.38541	0.1801	0.155059	0.121932	0.351721	0.0701808	1.46391	0.180163	0.113787	0.0795163	0.332791	0.942426	0.596993	0.0872804	0.198609	0.028704	0.277609	0.230512	0.094998	0.0968959	0.0542025	0.115444	0.058489	0.0825565	0.497298	0.0537474	0.511042	0.104214	0.0328703	0.0403524	0.408552	0.102748	0.520321
Chenodeoxycholic acid glycine conjugate	HMDB0000637	C05466	0.937153	1.24479	1.31264	3.35693	0.828613	0.674892	0.835431	1.29682	1.02693	0.497315	0.732791	0.507221	0.0577958	1.82334	4.53499	0.734264	0.800613	1.18352	0.729101	0.162885	5.26615	0.90074	0.48979	0.231217	2.4799	2.34176	3.44517	0.482564	1.36248	0.106277	1.33783	0.707577	0.653334	0.289911	0.383546	0.481274	0.11704	0.701362	0.65867	0.28602	1.85975	0.373231	0.210479	0.307022	1.05888	0.238007	4.22683
17-beta-Estradiol-3-glucuronide	HMDB0006224	C05503	0.000475395	0.00136043	0.00160553	0.00147985	0.0010272	0.000171327	0.00135573	0.00123736	0.000254293	0.00716281	0.000392157	0.000531078	0.000163514	0.00226335	0.001126	0.00203017	0.000998118	0.000358953	0.00178211	0.000493299	0.00363321	0.000295196	0.00159138	0.0186594	0.00105457	0.006516	0.0026305	0.00120895	0.00233686	0.00047143	0.000588842	0.0349335	0.00648932	0.000966086	0.000235551	0.000937681	0.00604444	0.00075095	0.000460888	0.00163028	0.00186713	0.000459134	0.00042051	0.00435451	0.000787608	6.75643e-05	0.0186683
Deoxyinosine	HMDB0000071	C05512	0.00964373	0.0104913	0.0217751	0.0138872	0.0126565	0.00979203	0.0236102	0.0111584	0.0151981	0.0381271	0.0153057	0.157965	0.0107116	0.0103091	0.0115226	0.0155508	0.00368078	0.008455	0.00534197	0.0110916	0.0105743	0.0138219	0.0110575	0.0137351	0.00901902	0.0156594	0.00893847	0.00931125	0.01023	0.0299216	0.0099423	0.0164467	0.00873769	0.0109957	0.0230161	0.0160652	0.0341971	0.0107407	0.0121217	0.0103103	0.00228243	0.148778	0.039933	0.0968996	0.00842949	0.0420952	0.00951334
Biocytin	HMDB0003134	C05552	0.879152	2.31061	1.28579	2.33333	0.42038	2.03825	1.00915	1.08097	0.931999	2.31148	2.45566	4.65848	1.21462	0.894298	1.51138	0.472854	1.66986	2.67075	1.69446	6.34595	0.379045	1.81518	4.20983	2.35098	6.14805	4.33286	0.876778	1.25753	6.3283	1.06968	2.07744	11.3744	2.16718	2.31124	2.64634	3.66166	4.37176	2.08475	0.728437	7.35214	2.44961	4.91932	0.683301	1.90079	4.27926	2.56701	3.00597
Ergothioneine	HMDB0003045	C05570	0.019208	0.0244483	0.0404901	0.00939622	0.0455445	0.0261493	0.0130827	0.0156082	0.0389093	0.0216192	0.0417715	0.03067	0.0324345	0.0372378	0.0218469	0.0355219	0.00702541	0.0510092	0.0166094	0.0302516	0.022518	0.0340327	0.0318379	0.0118371	0.0323639	0.0284183	0.0153748	0.0354891	0.0295276	0.0290331	0.0976872	0.0251165	0.0410781	0.0127755	0.029131	0.0688095	0.0302927	0.0226018	0.0392096	0.0311186	0.0116512	0.0338839	0.0215594	0.0152773	0.00916239	0.0880274	0.00953361
2,5-dihydroxybenzaldehyde	HMDB0004062	C05585	0.00580802	8.16379e-08	0.00472334	0.00694312	0.00340064	0.00438508	0.00615795	0.00684116	0.00727385	0.00564608	0.00614815	0.00685775	0.00462977	0.00647456	0.00585788	0.00569831	0.00546882	0.00444139	0.00613882	0.00477285	0.00316274	0.00387746	0.00573592	0.00464429	0.00436314	0.0049463	0.00473988	0.00531724	0.00563397	0.00396569	0.00336751	0.00406865	0.00666017	0.00641299	0.0056825	0.00353388	0.00479492	0.0035124	0.00319366	0.00374911	0.0035964	0.00486409	0.00369575	0.00600658	0.00412926	0.00427877	0.00581841
3-hydroxyphenylacetic acid	HMDB0000440	C05593	0.0173363	0.0154936	7.94872e-08	0.0212899	0.0141683	0.0110573	1.06386e-07	0.0127941	0.0118429	0.00554983	0.0126395	0.021139	0.00440101	0.0161524	0.0127127	0.0103312	0.0115173	0.0231636	0.0230206	0.0180041	8.99763e-08	0.00962286	0.019357	0.0161071	0.0208849	0.0102282	0.00333454	0.0130247	0.00982209	0.00686927	0.0162259	0.0143255	0.0104118	0.0131927	0.0135477	0.0172911	0.01354	0.0225228	0.0075208	0.010225	0.00875974	0.0153298	0.00893402	0.0168466	0.0133663	0.00728915	0.0139132
3-Phenylpropanoic acid	HMDB0000764	C05629	0.0406389	0.0169379	0.0332985	0.0393639	0.0205401	0.0646081	0.0348614	0.0350502	0.0504044	0.0823645	0.0235868	0.0468708	0.0284098	0.0261235	0.0309346	0.0536781	0.0321962	0.0549046	0.0385259	0.0502377	0.0241836	0.0437624	0.0371007	0.047139	0.0404002	0.0408329	0.0593872	1.5149	2.00439	0.0361404	0.0401401	0.038551	0.0485119	0.0439106	0.025428	0.0772462	0.0485773	0.0626917	0.100771	0.0472571	0.0296436	0.0380795	0.0274751	0.0458593	0.0560326	0.0316526	0.0277601
hydrocinnamic acid	HMDB0000764	C05629	8.11136e-08	8.16379e-08	0.0169879	0.00232893	0.00266263	0.00277855	1.06386e-07	7.7452e-08	6.5481e-08	0.00765171	0.00337444	0.00961951	7.59023e-08	7.13624e-08	0.00281742	1.01698e-07	7.22651e-08	0.00331923	7.17218e-08	9.73639e-08	8.99763e-08	0.00559812	0.00454433	0.00483599	0.00524385	7.32211e-08	7.80546e-08	0.0168467	0.00699286	7.25493e-08	6.35238e-08	0.0125768	0.00234123	1.16907e-07	7.46236e-08	0.0179891	6.99693e-08	6.99253e-08	7.60796e-08	0.00443956	0.00419768	0.0111813	7.09723e-08	0.00883004	8.00144e-08	7.04039e-08	0.00326993
5-Hydroxyindoleacetate	HMDB0000763	C05635	0.0134906	0.00900055	0.00956409	0.00856474	0.00936938	0.00922701	0.0157676	0.00963231	0.0112495	0.00806499	0.0156878	0.0128316	0.009833	0.00847951	0.00744987	0.0107678	0.0115651	0.00920117	0.00877053	0.00905988	0.0101733	0.0108354	0.00651323	0.010451	0.0130388	0.0102711	0.00952042	0.010069	0.0111334	0.0100444	0.0117	0.0124407	0.0113743	0.0110303	0.0100527	0.0119242	0.00796884	0.00953849	0.0100725	0.0100764	0.014135	0.0106355	0.0111809	0.0115262	0.00757593	0.00909654	0.0114524
Formylanthranilic acid	HMDB0004089	C05653	0.0204668	0.0154227	0.0223594	0.00936549	0.00696965	0.00741832	0.0149627	0.010704	0.00804272	0.0141347	0.011339	0.0133329	0.0118669	0.00807732	0.014219	0.010044	0.00910119	0.00917494	0.00755452	0.0124823	0.0127575	0.00830352	0.00984461	0.00848053	0.00949016	0.00888288	0.0129837	0.0104327	0.0104746	0.00908006	0.0115586	0.00784364	0.0136279	0.01136	0.0165495	0.0126191	0.0103477	0.0138025	0.0100503	0.0127006	0.011369	0.00852148	0.0127775	0.00804009	0.00928905	0.00969314	0.00881596
5-Methoxyindole-3-acetic acid	HMDB0004096	C05660	0.00102928	8.16379e-08	0.00254845	0.0349737	0.0240579	0.0307118	0.00347687	7.7452e-08	0.00942511	0.0235194	0.00356868	0.00535599	0.0116896	0.0091594	0.0151954	0.00423705	0.0152772	0.00557756	7.17218e-08	0.0174385	0.0295031	0.0283198	0.0111282	0.0169324	0.0201107	0.00898138	0.00622784	0.00854217	0.0163607	0.00964532	0.0259484	0.0158991	0.00120366	0.0070395	0.0283222	0.0186295	0.00830912	0.0251235	0.0216723	0.0170483	7.1025e-08	0.026077	0.0312207	0.0106733	0.0235162	0.0166325	0.017506
5-Methoxyindoleacetate	HMDB0004096	C05660	0.00127899	0.00456116	0.00336988	0.00133728	0.00208818	0.0038507	0.00261031	0.00251264	0.00307071	0.00096227	0.00192522	0.00153949	0.00127547	0.00163539	0.00147368	0.00134833	0.00190587	0.00379648	0.001142	0.00128403	0.00264928	0.00183923	0.00278876	0.0117256	0.00199095	0.00197731	0.00166442	0.00132441	0.00152086	0.00215017	0.00431407	0.00180242	0.0035293	0.00235342	0.00265904	0.00130921	0.00124476	0.00319801	0.00394572	0.00098383	0.0021246	0.00116687	0.00239202	0.00151787	0.00326014	0.00206044	0.00259
Cysteine-S-sulfate	HMDB0000731	C05824	0.0132739	0.0117859	0.0104521	0.0120706	0.0130749	0.00983867	0.011708	0.0128195	0.0094371	0.0111697	0.0108849	0.0161868	0.0700171	0.0090855	0.00979512	0.0148844	0.0104945	0.0147757	0.0294539	0.00930897	0.0122969	0.0099444	0.00981682	0.0148548	0.0111456	0.0104619	0.0100005	0.00843719	0.00839938	0.0109956	0.0101695	0.00940964	0.010783	0.00821271	0.0113292	0.00947411	0.00683169	0.0118258	0.0109412	0.0129838	0.00859401	0.00968441	0.00744185	0.0105499	0.00773256	0.0142122	0.00816676
N-Carbamylglutamate	HMDB0015673	C05829	0.00801515	0.0098638	7.94872e-08	0.00830583	0.00996563	0.0109684	1.06386e-07	0.00854916	0.0140887	0.0105846	0.00578291	0.0151984	0.00992289	0.0109058	0.0125334	0.0134753	0.0134764	0.012627	0.0143524	0.0150111	0.008283	0.00901331	0.0122933	0.00650875	0.00928581	0.013128	0.00770692	0.0130808	7.36068e-08	0.00957773	0.00943795	0.00569168	7.50985e-08	1.16907e-07	0.0121877	0.00826352	0.0104386	0.00997979	0.00932095	0.00688929	0.00517258	0.00951556	0.00888318	0.00883894	0.0123698	0.00908095	0.00908107
N1-Methyl-2-pyridone-5-carboxamide	HMDB0004193	C05842	1.57306	0.353794	0.253855	0.348955	0.556636	0.265491	0.390511	0.262655	0.403341	0.334482	0.311051	0.314708	0.787853	0.191005	0.147254	0.575384	0.498023	0.416514	0.155412	0.500457	0.348335	0.210567	0.225808	0.0749284	0.338279	0.230902	0.175671	0.266101	0.147234	0.149997	0.502257	0.489707	0.530197	0.496179	0.264897	0.218664	0.429882	0.192099	0.354706	0.210902	0.252268	0.32595	0.301867	0.307394	0.21843	0.588769	0.170669
Coumarin	HMDB0001218	C05851	0.0162154	0.00900945	0.0128761	0.0137931	0.0157266	0.0143288	0.0169517	0.0143156	0.014027	0.015105	0.0136731	0.0164253	0.0144508	0.0156817	0.019409	0.0136781	0.0143255	0.018907	0.0140439	0.0157368	0.0147011	0.0152366	0.01386	0.0148241	0.0161888	0.0135859	0.0126365	0.0129288	0.0172689	0.0165025	0.0168328	0.0131967	0.00912817	0.0149427	0.0135135	0.0147656	0.0138231	0.0123268	0.0142983	0.0130435	0.0159185	0.0133338	0.0230096	0.0158464	0.0147591	0.0145301	0.0132361
ortho-Hydroxyphenylacetic acid	HMDB0000669	C05852	0.20713	0.28438	0.325746	0.324859	0.0400777	0.0665646	0.390844	0.176641	0.229856	0.123684	0.368081	0.104735	0.298875	0.0608144	0.366602	0.328198	0.0391656	0.198804	0.497176	0.0364947	0.0636372	0.226352	0.0745937	0.0513129	0.0903129	0.0574895	0.199052	0.308103	0.195918	0.0614969	0.0511215	0.0462328	0.0705628	0.0455339	0.039933	0.445966	0.161866	0.0664554	0.0329531	0.0518838	0.0692292	0.03294	0.166468	0.0529004	0.28281	0.0435586	0.035583
Kaempferol	HMDB0005801	C05903	0.13823	0.126999	0.156254	0.216276	0.153329	0.165395	0.13153	0.102712	0.157831	0.173856	0.128247	0.135616	0.140361	0.1625	0.143307	0.185893	0.160116	0.170897	0.104012	0.158031	0.181901	0.141978	0.203812	0.179835	0.18041	0.169728	0.150579	0.171806	0.23146	0.145813	0.151931	0.168019	0.147127	0.170368	0.164227	0.165997	0.248481	0.198429	0.185353	0.191042	0.175178	0.137114	0.223834	0.132694	0.207454	0.146847	0.184562
Pyrrole-2-Carboxylic Acid	HMDB0004230	C05942	8.11136e-08	0.00104734	7.94872e-08	7.34004e-08	0.00252817	0.00175745	1.06386e-07	7.7452e-08	6.5481e-08	7.22098e-08	0.00329291	0.00192157	0.00212574	0.00212067	7.11446e-08	1.01698e-07	7.22651e-08	7.14891e-08	0.00296821	9.73639e-08	8.99763e-08	0.00163167	0.00153463	0.00124389	0.00212874	0.00224395	7.80546e-08	0.00226543	7.36068e-08	7.25493e-08	0.00227327	0.00112602	0.00107711	0.00112244	0.00197795	7.01169e-08	6.99693e-08	6.99253e-08	0.00185254	0.00158076	0.00159485	6.98231e-08	7.09723e-08	8.17089e-08	0.00269439	0.00261787	7.26455e-08
Pantothenol	HMDB0004231	C05944	0.00539153	0.00539364	0.0373868	0.0015052	0.00216197	0.0264379	0.00279504	0.00668568	0.00619531	0.013549	0.0027575	0.00153804	0.00237549	0.00196464	0.00212891	0.00679914	0.00616012	0.0346854	0.00538863	0.00373818	0.0011846	0.00188159	0.00302011	0.00383235	0.00240279	0.00246637	0.00232322	0.00512489	0.00912473	0.0025418	0.00588803	0.00381813	0.00297869	0.00179956	0.00201239	0.00205925	0.00428422	0.0265247	0.0267453	0.00233694	0.00260102	0.0032545	0.00301845	0.0264066	0.00184944	0.00252121	0.00269299
prostaglandin A2	HMDB0002752	C05953	0.00308532	0.000980913	0.00499782	0.00110826	0.00238825	0.0039377	0.00231649	0.00152404	0.00248829	0.00325809	0.00249729	0.00173263	7.59023e-08	0.0028494	0.00268304	0.00133033	0.00364356	0.00109214	7.17218e-08	9.73639e-08	8.99763e-08	0.00420713	0.00466396	0.00503405	0.00292876	0.00253947	0.00274002	0.00276447	0.00674121	0.00244693	0.00360498	0.00453322	0.00279069	0.00445978	0.004772	0.00266754	0.00399708	0.00208999	0.00386888	0.0043613	0.00536081	0.00669982	0.00369239	0.00479945	0.00484381	0.00186261	0.00517826
2-hydroxy-butanoic acid	HMDB0000008	C05984	0.464264	0.218112	0.422306	0.202215	0.236854	0.57483	0.176416	0.19162	0.234434	0.425838	0.179515	0.325777	0.368469	0.174186	0.20349	0.279893	0.259339	0.233523	0.224149	0.366649	0.643789	0.196156	0.409878	0.325029	0.272116	0.184657	0.205703	0.267302	0.312308	0.336161	0.326743	0.376395	0.436392	0.630254	0.323343	0.33116	0.584393	0.26125	0.329455	0.287596	0.401302	0.202063	0.215243	0.2306	0.296831	0.493476	0.227755
Tyrosol	HMDB0004284	C06044	0.0534423	0.190468	0.390453	0.157872	0.116057	0.210443	0.783327	0.0987743	0.168571	0.113413	0.535658	0.341314	0.0122009	0.114677	0.104111	0.148926	0.157776	0.123408	0.0600463	0.592381	3.23224	0.0912172	0.374232	0.1044	0.494579	0.253958	0.260374	0.655557	0.484249	0.255456	0.112121	0.271667	0.612104	0.0668502	0.241259	0.349751	0.087245	0.475991	0.193878	0.711892	0.0884986	0.198203	0.0624879	0.24875	0.0904905	0.244474	0.0525549
Adipic acid	HMDB0000448	C06104	0.301054	0.264387	0.507973	0.488504	0.511946	0.579915	0.426033	0.271424	0.226704	0.265853	0.254463	0.595373	0.488049	0.267749	0.32227	0.553804	0.457232	0.249979	0.400161	0.28644	0.572695	0.573078	0.563179	0.566476	0.437594	0.660183	0.342213	0.425601	0.483071	0.445176	0.358418	0.547154	0.64483	0.324829	0.614309	0.311073	0.520228	0.277752	0.468822	0.44799	0.278378	0.277236	0.496017	0.517044	0.457904	0.205625	0.473928
1,2-Cyclohexanedione	HMDB0031344	C06105	0.00355271	0.00354557	0.00204044	0.0032854	0.00403507	0.00455767	0.00288106	0.00281065	0.00304544	0.00369871	0.002552	0.00356472	0.00530659	0.00317232	0.00305472	0.00336149	0.00313174	0.00375557	0.002896	0.00558877	0.0059053	0.00370554	0.00393008	0.0035467	0.00375807	0.00327153	0.00377479	0.00277876	0.00350379	0.00412955	0.00310538	0.00498644	7.50985e-08	0.00371941	0.00527539	0.0040226	0.0032047	0.00369478	0.00327416	0.00428848	0.00347786	0.00386978	0.00275276	0.00242569	0.00471837	0.00528005	0.00353536
D-erythro-Sphingosine-1-phosphate	HMDB0000277	C06124	0.0178723	0.0146551	0.0137221	0.0111861	0.00690583	0.0133452	0.0156094	0.016585	0.0107982	0.0107086	0.0146096	0.0185263	0.0161818	0.0134785	0.0150415	0.0152025	0.0113281	0.0181787	0.0109286	0.0102277	0.0119461	0.00935265	0.00938459	0.00890064	0.0151216	0.0125562	0.0120953	0.0115005	0.0146785	0.0103997	0.0146515	0.0100203	0.0210631	0.0140872	0.0128602	0.0100617	0.0126826	0.0134868	0.00841356	0.0161601	0.0127036	0.0123571	0.0111521	0.0112593	0.0116777	0.0107094	0.0115049
Glucosamine-1P	HMDB0001109	C06156	8.11136e-08	8.16379e-08	7.94872e-08	7.34004e-08	0.0071441	0.0709688	1.06386e-07	7.7452e-08	6.5481e-08	7.22098e-08	7.68611e-08	6.97741e-08	7.59023e-08	0.00870189	7.11446e-08	1.01698e-07	7.22651e-08	7.14891e-08	0.0151951	0.1302	8.99763e-08	7.54571e-08	8.89501e-08	0.00933304	0.0201155	7.32211e-08	7.80546e-08	7.47842e-08	7.36068e-08	7.25493e-08	6.35238e-08	7.27356e-08	7.50985e-08	1.16907e-07	7.46236e-08	7.01169e-08	6.99693e-08	6.99253e-08	7.60796e-08	7.05467e-08	0.00651821	6.98231e-08	7.09723e-08	8.17089e-08	8.00144e-08	7.04039e-08	0.00535369
Lipoxin B4	HMDB0005082	C06315	0.0700756	0.087187	0.126179	0.118377	0.0890794	0.0641844	0.0584909	0.0764768	0.132679	0.069695	0.0899187	0.272902	0.0438995	0.0493375	0.0882153	0.0319268	0.107486	0.0837944	0.0557307	0.0758933	0.0430124	0.0812386	0.0909893	0.0640953	0.0396122	0.133728	0.170066	0.137994	0.166976	0.0918866	0.0775134	0.114516	0.0763288	0.0444777	0.040972	0.118691	0.107219	0.149169	0.099041	0.0652156	0.0826504	0.103045	0.0938186	0.142107	0.0872341	0.0580578	0.110252
Quinaldic acid	HMDB0000842	C06325	0.0781444	0.0646394	0.0643492	0.048211	0.0307533	0.0322245	0.0693769	0.0526891	0.0438287	0.0424433	0.0311188	0.0443155	0.0499454	0.0425225	0.0600991	0.0428916	0.0301391	0.0479395	0.0317172	0.0427319	0.0364093	0.0527198	0.0547247	0.0360087	0.0463541	0.0452352	0.044278	0.0502848	0.0488009	0.0474433	0.0649734	0.0412504	0.0615576	0.0536638	0.053994	0.0341556	0.042209	0.0542896	0.0432945	0.0450588	0.0605516	0.0411282	0.0619123	0.0175735	0.0496106	0.0533915	0.041406
Myristic acid	HMDB0000806	C06424	0.249545	0.0207146	0.158508	0.148558	0.100387	0.303341	0.107941	0.13399	0.0428246	0.383026	0.0972419	0.252589	0.108295	0.20221	0.0929764	0.265878	0.21768	0.139729	0.178753	0.195795	0.25644	0.257647	0.0458958	0.073879	0.215795	0.0947388	0.164245	0.137883	0.145366	0.270547	0.339708	0.0470118	0.326056	0.148026	0.0994825	0.111421	0.0989968	0.0843084	0.102114	0.297037	0.11596	0.137849	0.112711	0.161344	0.162646	0.13631	0.0394571
Arachidic acid	HMDB0002212	C06425	0.0200643	0.0482014	0.0163879	0.0468346	0.0417382	0.0235668	0.0407478	0.0488794	0.0343202	0.0317662	0.0375635	0.0444686	0.0420647	0.0329423	0.0377423	0.063568	0.0194881	0.0385742	0.0365757	0.0386536	0.0357694	0.0288049	0.0245881	0.021354	0.0249166	0.0231941	0.0289488	0.023555	0.0154814	0.0240679	0.0218077	0.0218771	0.0251411	0.0431823	0.0234535	0.0278209	6.99693e-08	0.0311411	7.60796e-08	0.0264304	0.0288556	0.0336033	0.0362306	0.0186121	0.0351755	0.0363633	0.0165354
alpha-Linolenic acid	HMDB0001388	C06427	0.0233143	0.0374433	0.0300663	7.34004e-08	7.23449e-08	6.9948e-08	1.06386e-07	0.026017	6.5481e-08	7.22098e-08	7.68611e-08	6.97741e-08	7.59023e-08	7.13624e-08	7.11446e-08	0.0261134	0.0266473	7.14891e-08	7.17218e-08	9.73639e-08	8.99763e-08	7.54571e-08	0.0382858	7.09924e-08	7.20274e-08	7.32211e-08	7.80546e-08	0.0337598	0.02365	0.0354786	0.0467356	0.0327606	0.0432555	0.0450411	0.0422298	0.0458211	0.0277571	0.0357128	0.0317043	0.0301019	0.0321554	0.0423426	7.09723e-08	0.0321098	0.0475912	7.04039e-08	0.0267349
Eicosapentaenoic Acid	HMDB0001999	C06428	0.415031	1.35926	2.30811	3.44316	2.17362	0.944457	0.767301	1.24487	1.63101	0.687397	0.886399	2.29208	0.346508	1.01984	1.23456	0.486709	0.830685	0.983047	0.674087	1.98119	1.05059	0.790951	1.64786	1.22866	0.314381	0.350522	1.52327	2.24677	0.81433	0.778404	1.78576	1.13663	1.33568	1.97317	0.739287	2.16402	2.30679	2.18364	0.682098	0.913151	0.516022	0.941114	0.662683	1.44045	2.56412	0.716501	1.9409
Muramic acid	HMDB0003254	C06470	0.0226485	0.026937	0.0253526	0.023829	0.0222844	0.0240285	0.0248702	0.0250845	0.027393	0.0247437	0.0251267	0.0245566	0.332732	0.0239045	0.024242	0.0274638	0.0254112	0.0220072	0.02222	0.0252579	0.0269455	0.0267969	0.0264915	0.0299127	0.024061	0.0303861	0.0256505	0.0276448	0.0285421	0.0245321	0.0246285	0.0267174	0.0276036	0.0263714	0.0244359	0.0255742	0.0280587	0.0244025	0.0303346	0.0279252	0.0238749	0.0258602	0.0262315	0.0292297	0.030778	0.0262836	0.0259316
2-keto-D-Gluconic acid	METPA0825	C06473	0.205691	0.193847	0.222181	0.21272	0.0600504	0.178445	0.0645243	0.183071	0.150838	0.188775	0.205348	0.177039	0.0764812	0.182762	0.146685	0.193447	0.20105	0.0527805	0.187626	0.176795	0.313776	0.218387	0.209883	0.235949	0.197618	0.175816	0.22096	0.188689	0.0790406	0.199135	0.102028	0.235303	0.198918	0.239636	0.183351	0.234274	0.207753	0.191405	0.0749241	0.197955	0.242822	0.191997	0.193804	0.233093	0.0600695	0.169834	0.201623
Biuret	METPA0837	C06555	0.056327	0.0270183	7.94872e-08	0.0425846	0.0204454	0.028027	0.020996	0.0145994	0.0309869	0.0446835	0.0340257	6.97741e-08	0.00736701	7.13624e-08	0.018753	0.00951184	0.0127973	0.0581802	0.024492	0.00617	0.0185269	0.0258796	0.0115957	0.0112663	7.20274e-08	0.0532333	0.0103305	0.0265885	0.0262377	7.25493e-08	0.0489939	0.0507425	0.0234157	0.0152001	0.0267363	0.0218734	0.0434889	0.0186635	0.0172599	0.00966884	7.1025e-08	0.0188812	7.09723e-08	0.0340898	0.0244057	0.0397584	0.0344268
Genistein	HMDB0003217	C06563	0.00222548	0.00272052	0.00255862	0.00109673	0.00286403	0.0034489	0.00194904	0.00148858	0.000882631	0.00258638	0.00640567	0.0028413	0.00224286	0.00368934	0.00175807	0.00197858	0.00415055	0.00354081	0.0022664	0.00287015	0.00499196	0.00250383	0.00274445	0.0146833	0.00211837	0.000920903	0.00166783	0.0047255	0.00208315	0.00249661	0.00216446	0.00259224	0.0031451	0.00331596	0.00217155	0.00158609	0.00310497	0.00218719	0.0036341	0.00226608	0.00266832	0.0021727	0.0016404	0.00875653	0.00287537	0.00206403	0.00246145
Mitomycin	HMDB0014450	C06681	0.0288627	0.0255986	0.0376708	0.00492146	0.012023	0.00534646	0.0210944	0.0207266	0.00890779	0.00816579	0.0144037	0.0440375	0.0478352	0.0101222	0.00874439	0.0149646	0.0040117	0.00646224	0.00609178	0.00941953	0.015799	0.0548747	0.0060769	0.00928049	0.00834023	0.00899564	0.00571378	0.0233987	0.0131782	0.0552108	0.0379984	0.00734287	0.00461914	0.0222869	0.0473631	0.0282782	0.0212002	0.00935291	0.005354	0.00822152	0.00484387	0.0465767	0.0562937	0.0305482	0.0569226	0.0380334	0.0463524
Triethanolamine	HMDB0032538	C06771	0.225483	0.0971449	0.132116	0.120026	0.399755	0.225818	0.185095	0.19175	0.213237	0.258701	0.23486	0.139747	0.206208	0.134736	0.0725139	0.200566	0.164109	0.244283	0.224148	0.298869	0.23379	0.16214	0.230135	0.200576	0.102179	0.132969	0.116212	0.094951	0.0880215	0.218497	0.123178	0.130113	0.131654	0.0867859	0.159744	0.0822541	0.121792	0.0741983	0.0851113	0.0994324	0.068969	0.0595029	0.0505446	0.050954	0.109787	0.0775239	0.0761648
Diethanolamine	HMDB0004437	C06772	0.290471	0.330332	0.316514	0.328381	0.137684	0.24183	0.180427	0.236865	0.194275	0.187186	0.218387	0.321313	0.192428	0.246363	0.0146151	0.188601	0.213478	0.229083	0.0126722	0.269223	0.183418	0.483323	0.151092	0.0559397	0.345149	0.34081	0.306872	0.171534	0.171889	0.253942	0.545204	0.127548	0.13219	0.125428	0.0557998	0.0143754	0.0922674	0.101291	0.151293	0.135692	0.125814	0.150853	0.126317	0.125327	0.139369	0.0859053	0.159454
Acetohydroxamic acid	HMDB0014691	C06808	0.00379397	0.0100346	0.00967994	0.0086178	0.00874116	0.00830193	0.00891923	0.0157638	0.00498512	0.0182442	0.00782163	0.0115315	0.00795484	0.0123432	0.00770507	0.00773823	0.0117264	0.00618302	0.0047658	0.00518162	0.00619067	0.0101852	0.00764905	0.00805568	0.00793164	0.0106014	0.00683574	0.0059167	0.00631654	0.00661883	0.0197028	0.00589823	0.00485397	0.00480189	0.012757	0.00704167	0.0132558	0.00655421	0.00682903	0.00890736	0.00861401	0.00574962	0.0109071	0.0114874	0.0080162	0.00371368	0.00812528
Lincomycin	HMDB0015564	C06812	0.000584401	0.000553993	0.000424672	0.000474226	0.000522303	0.000579317	0.000533136	0.000447157	0.000531271	0.000485778	0.000575039	0.000563701	0.000357112	0.000451634	0.000522709	0.000449596	0.000586336	0.00076669	0.00208051	0.000512249	0.000540686	0.000576598	0.162223	0.000752908	0.000657746	0.000665953	0.000519006	0.000654325	0.000664192	0.000543022	0.000639678	0.000591045	0.000667824	0.000523451	0.000526387	0.000475225	0.000600791	0.000471638	0.000590828	0.000649063	0.0005979	0.000559387	0.000522117	0.000688124	0.000573025	0.000566912	0.000526589
Amantadine	HMDB0015051	C06818	0.00312059	0.00312543	0.0033449	0.00271226	0.00254678	0.00272431	0.00317733	0.00285989	0.00247004	0.00274561	0.00342688	0.00303309	0.00263927	0.00272139	0.00359142	0.00261395	0.00316849	0.00305858	0.00263364	0.00248826	0.00314776	0.0025668	0.00296619	0.335046	0.00272839	0.00258314	0.00241285	0.00293278	0.00296756	0.00274714	0.00278657	0.00286658	0.00278483	0.00294764	0.00265319	0.00272172	0.00303061	0.00287666	0.0026091	0.00314463	0.00281399	0.00275612	0.0023021	0.00325655	0.00305534	0.00271391	0.00343766
Amoxicillin	HMDB0015193	C06827	0.000306275	0.000334623	0.000238335	0.000290043	0.000444627	0.000501043	0.000439571	0.000340279	0.000234474	0.000436695	0.000322507	0.000288197	0.000286099	0.00034681	0.000384756	0.000363626	0.000416879	0.000251217	0.000420829	0.000243374	0.000329347	0.000441163	0.0384331	0.0005863	0.000316119	0.000335114	0.000443048	0.000541835	0.000377855	0.000227649	0.000201815	0.000428475	0.000559534	0.000353794	0.000355988	0.000257777	0.000434118	0.000315512	0.000236698	0.000407598	0.000361499	0.000253218	0.000241931	0.000693307	0.000211575	0.000276946	0.000464651
Astemizole	HMDB0014775	C06832	0.206726	0.0238468	0.0430415	0.0488933	0.0342424	0.0815612	0.099722	0.0420187	0.0934242	0.102777	0.032099	0.0336893	0.0350226	0.0497197	0.0487863	0.0949577	0.0258266	0.0396086	0.159941	0.0431835	0.0921502	0.151437	0.0291189	0.275577	0.0581057	0.0384422	0.163504	0.0810823	0.0881771	0.0959636	0.038932	0.0320682	0.0510723	0.0908985	0.0354191	0.232479	0.155992	0.0521806	0.0247672	0.0377332	0.0468285	0.0365439	0.0641003	0.215984	0.0873906	0.0389045	0.0884111
Dantrolene	HMDB0015350	C06939	0.00393123	0.0138436	0.0116743	0.0101911	0.00951839	0.00847848	0.00774636	0.009983	0.0116918	0.00694667	0.0083593	0.0196169	0.00461495	0.00488716	0.00470821	0.00757336	0.00991357	0.0100514	0.0121709	0.0090035	0.0262994	0.00915995	0.0131099	0.045336	0.0160944	0.0182637	0.00888958	0.00792067	0.0151236	0.00990707	0.0147742	0.0274602	0.0128707	0.0181285	0.0257249	0.00628894	0.0126172	0.0197381	0.00864564	0.0170238	0.00298749	0.0140008	0.00840594	0.0128611	0.00521572	0.012833	0.0377893
Dihydrotachysterol	HMDB0015203	C06957	0.0674254	0.0916894	0.221613	0.179054	0.116554	0.0736859	0.155263	0.17102	0.10853	0.0879928	0.122049	0.146492	0.123055	0.0877469	0.132413	0.351685	0.20028	0.121745	0.309933	0.123105	0.369737	0.0907954	0.0836414	0.0550804	0.121219	0.09876	0.122131	0.0603677	0.0995958	0.198501	0.256682	0.260115	0.291915	0.177338	0.267017	0.162655	0.167354	0.0920583	0.16308	0.12034	0.690075	0.209689	0.209934	0.432676	0.160757	0.126441	0.0990367
hydroxyurea	HMDB0015140	C07044	0.0172403	0.0192889	0.0106639	7.34004e-08	7.23449e-08	0.0152165	0.0132495	0.0160095	0.0127474	0.0158005	0.0126369	0.0214826	0.0111294	0.0178484	0.0136631	0.0140041	0.0133639	7.14891e-08	0.0198153	0.0124246	0.0102507	0.00809307	0.0115386	0.0128285	7.20274e-08	0.0115237	0.0112847	0.0183068	0.0108151	0.00840392	6.35238e-08	0.0137214	0.0136466	0.0126202	0.0110858	0.0211334	0.0124507	6.99253e-08	0.00785384	0.0103817	0.00920862	0.0129752	0.0081815	0.0176654	0.0102892	0.0120501	0.0154047
Meclofenamate	HMDB0015074	C07117	0.0485146	0.054125	0.0561201	0.0601486	0.055909	0.0576316	0.0498774	0.0495531	0.0470578	0.0546114	0.0598022	0.0537147	0.0526484	0.0563715	0.043983	0.0544342	0.0626045	0.0471853	0.0556812	0.0552673	0.0793925	0.0583737	0.0634769	0.0574401	0.0574569	0.0556027	0.0631754	0.0575868	0.0626502	0.0583005	0.0598223	0.055698	0.0522486	0.0654439	0.0534747	0.064616	0.0607309	0.050999	0.0575936	0.0549965	0.0579536	0.0571987	0.0577811	0.0648675	0.0488546	0.0534884	0.0555362
Theophylline	HMDB0001889	C07130	0.00661235	0.257641	1.12246	0.00200736	0.0051956	0.250728	0.00630729	0.6146	0.584449	0.0433378	0.0708068	0.162917	0.534667	0.00462174	0.00880856	0.0857184	0.42824	0.0118638	0.0046321	0.00392295	0.00449428	0.00570841	0.00588993	2.9071	0.243677	0.0116863	0.00484489	0.0182751	0.071814	0.00551029	0.140475	0.00365322	0.370695	0.0441589	0.00376002	0.294935	0.0104606	0.0896677	0.178472	0.0152042	0.145233	0.176984	0.0127331	0.00529717	0.658382	0.234476	0.0101188
Tolazoline	HMDB0014935	C07147	0.0819605	0.181431	0.646439	0.0728508	0.409173	0.0338116	0.179553	0.0350069	0.157009	0.0563433	0.0190563	0.0585101	0.0501416	0.168156	0.0361909	0.0429322	0.0233668	0.0733811	0.0829307	0.171409	0.0147852	0.0522309	1.08369	0.176136	0.0380146	0.124664	0.062144	1.46457	0.043889	0.226854	0.116991	0.0226035	0.040965	0.120922	0.019954	0.26669	0.149202	0.179793	0.049827	0.22355	0.0428686	0.12193	0.619018	0.0484611	0.30033	0.442796	0.123201
Zolmitriptan	HMDB0014460	C07218	0.118136	0.128637	0.111215	0.0972663	0.100837	0.0974983	0.122177	0.102352	0.0927373	0.0969599	0.0963406	0.111312	0.100035	0.0921596	0.0965814	0.0924842	0.10662	0.115603	0.10581	0.0978316	0.0961782	0.0989039	0.103744	0.0941355	0.102387	0.0953988	0.0952337	0.0966454	0.087407	0.0950702	0.1179	0.0928384	0.121972	0.104973	0.0919522	0.0955087	0.0996334	0.0962727	0.086504	0.0899165	0.0962389	0.0907441	0.0936319	0.0953322	0.0995377	0.0952593	0.093693
Sotalol	HMDB0014632	C07309	0.0101758	0.0285303	0.0201294	0.0121776	0.0142987	0.0168419	0.0105314	0.0111802	0.0163557	0.0157188	0.0233145	0.0185885	0.0139535	0.01387	0.00869485	0.0226994	0.00715794	0.0132105	0.0101089	0.0158071	0.0131553	0.0150704	0.0173475	0.0199087	0.0298722	0.0124477	0.0285682	0.0226535	0.0316432	0.0164899	0.040175	0.0210414	0.0129321	0.0117384	0.0222448	0.0115666	0.0174713	0.0163068	0.0172632	0.0196738	0.0155971	0.0158959	0.0114078	0.0186873	0.0163968	0.0236005	0.0160849
Sulfamethoxazole	HMDB0015150	C07315	0.00182109	0.00205707	0.00176698	0.00128456	0.00143248	0.00179441	0.0023907	0.0023194	0.00160608	0.00211452	0.00160565	0.00217466	0.00184999	0.0013843	0.00165886	0.00138321	0.00127538	0.00229784	0.00191937	0.00140052	0.00148864	0.00134394	0.00233731	0.00120537	0.00261003	0.00251816	0.00236492	0.00211614	0.00218416	0.00291209	0.00239992	0.00120285	0.00360655	0.00271473	0.00233086	0.00221533	0.00225919	0.00260684	0.00214318	0.00207306	0.00225774	0.00250612	0.00208071	0.00229248	0.00219996	0.00224799	0.00191316
Promethazine	HMDB0015202	C07404	0.00255547	0.00284002	0.00278657	0.00205641	0.00233252	0.00259987	0.00180119	0.00186521	0.00189351	0.00190861	0.00248543	0.00297659	0.00155855	0.00201969	0.00115952	0.00189619	0.000764517	0.00264779	0.00242926	0.00252846	0.00265731	0.00198563	0.00176596	0.00214409	0.00251272	0.00201391	0.00222168	0.00171077	0.0022656	0.00227419	0.00221571	0.00206922	0.00254076	0.00231074	0.00210558	0.00224533	0.00157833	0.00250568	0.00181392	0.00204477	0.00220203	0.00197395	0.00126413	0.0020458	0.00127092	0.00182703	0.00199349
Pargyline	HMDB0015563	C07414	0.00108128	0.00204363	0.00144659	0.00232416	0.00176731	0.00205727	0.00126333	0.00263612	0.0018349	0.00233647	0.00261767	0.00375925	0.00222709	0.00232149	0.00220508	0.00222022	0.00160073	0.00158977	0.00332522	0.00278414	0.00397461	0.00237133	0.00227825	0.00335276	0.0023703	0.00288452	0.00135633	0.00205281	0.00192754	0.00259446	0.00178403	0.00265222	0.00236659	0.00246202	0.0023843	0.00127557	0.00273898	0.00112914	0.00214288	0.00305205	0.00256138	0.00169989	0.00171324	0.00145899	0.00283368	0.00154095	0.00359889
Phenelzine	HMDB0014918	C07430	0.276893	0.265624	0.264972	0.320116	0.367762	0.267208	0.257719	0.226861	0.249403	0.262524	0.265526	0.311699	0.284721	0.242766	0.264983	0.231135	0.249291	0.336016	0.285803	0.267625	0.25329	0.264928	0.305654	0.259373	0.369374	0.275363	0.255541	0.291769	0.23717	0.291699	0.354336	0.236307	0.2808	0.278864	0.272642	0.28203	0.283267	0.351446	0.252175	0.239233	0.285628	0.300352	0.287296	0.288174	0.297701	0.251288	0.283259
Theobromine	HMDB0002825	C07480	0.0402688	0.0102141	0.00849287	0.0848539	0.00990685	0.0121026	0.0112488	0.0229319	0.0162418	0.00820083	0.00842738	0.00677404	0.0198767	0.0129664	0.00584332	0.0102338	0.0155607	0.040898	0.0236759	0.00677174	0.0102727	0.0077575	0.0214231	0.0120381	0.0120846	0.023295	0.0126195	0.0150181	0.0104219	0.0169184	0.00460737	0.0111957	0.00281193	0.00544571	0.0118282	0.0547799	0.0136968	0.0133531	0.0188018	0.0177783	0.0638285	0.00569108	0.0193824	0.0194533	0.0521953	0.00860415	0.0143087
Caffeine	HMDB0001847	C07481	0.00240074	0.4829	0.863369	0.0279839	0.00272386	0.171355	0.027309	1.08912	0.603859	0.00793538	0.0344503	0.0201517	0.217038	0.0253089	0.00399055	0.15375	0.496565	0.027856	0.0211443	0.0275905	0.023475	0.00349794	0.000949307	2.05669	0.0547469	0.0032039	0.0240486	0.00555932	0.279738	0.0231645	0.129279	0.0458146	0.122445	0.0103493	0.00216881	0.116	0.0249045	0.0149822	0.170528	0.00171733	0.0917813	0.0333588	0.00603937	0.0021515	0.452436	0.0954889	0.00518834
Felbamate	HMDB0015084	C07501	0.00272909	0.00361573	0.00335689	0.00279931	0.00304386	0.00242283	0.00315358	0.00215757	0.00277576	0.00263055	0.00366337	0.00324373	0.00280786	0.0020496	0.00211833	0.00322415	0.002861	0.00340298	0.00282033	0.00311164	0.00254272	0.00291517	0.00307983	0.00323512	0.00213317	0.00259642	0.00191558	0.00308686	0.000902915	0.0013194	0.00346036	0.0124014	0.00307846	0.00231035	0.00225472	0.00220935	0.00333085	0.00336369	0.00496499	0.00258655	0.0028778	0.00310102	0.00294992	0.00420675	0.00305815	0.00278919	0.0024326
Prilocaine	HMDB0014888	C07531	0.00253014	0.0022642	0.00209617	0.00177231	0.00223265	0.00335003	0.00163255	0.00170829	0.00200585	0.00265487	0.0033436	0.00306846	0.00258744	0.00170909	0.00185254	0.00223636	0.00220461	0.00185306	0.00250332	0.00295072	0.00209305	0.00152989	0.00275521	0.00295298	0.00235176	0.00411102	0.00187424	0.00220836	0.00257586	0.0020728	0.00319915	0.00450982	0.00322785	0.00249268	0.00484965	0.00245503	0.00276535	0.00242324	0.00219643	0.00282386	0.00200291	0.00267578	0.00198247	0.00369344	0.00223238	0.00301777	0.00284718
Salicyluric acid	HMDB0000840	C07588	0.0218654	0.0233423	0.0276259	0.0318764	0.0199994	0.0206101	0.0394445	0.0276866	0.0229239	0.026368	0.0188315	0.022774	0.0173693	0.0247162	0.0209908	0.0402766	0.0298442	0.17216	0.137415	0.0175472	0.0205489	0.0260196	0.0201651	3.40636	0.0278976	0.0199277	0.026406	0.0201054	0.0256741	0.0198893	0.0229856	0.0202138	0.0260419	0.0221121	0.0214366	0.0226329	0.0220916	0.0264618	0.0193006	0.0367614	0.0300304	0.024093	0.0176297	0.0248176	0.0185137	0.0162305	0.0210153
Oxypurinol	HMDB0000786	C07599	0.00397471	0.00635987	0.00518754	0.00738704	0.00481156	0.0020053	0.0166612	0.00805053	0.0067765	0.00406263	0.00673081	0.0611614	0.00522335	0.0056532	0.00258658	0.0134349	0.00437211	0.00567054	0.00396878	0.023007	0.00512431	0.0111972	0.00753496	0.00786059	0.0120441	0.0414749	0.00693298	0.0106449	0.0142371	0.0077753	0.00625445	0.0226239	0.0112861	0.00266395	0.0104871	0.00995036	0.0074173	0.0142393	0.0114487	0.00353109	0.0269112	0.00400262	0.00451773	0.00946392	0.00312402	0.00903666	0.00726853
Primaquine	HMDB0015219	C07627	0.00404449	0.00887437	0.00323015	0.00753155	0.00758392	0.0121807	0.00791724	0.00802952	0.00749992	0.00930016	0.00858569	0.00917926	0.00743252	0.00772148	0.00791141	0.0130613	0.00932583	0.00868629	0.0198833	0.00807015	0.00851999	0.00885755	0.009357	0.00937332	0.00940373	0.0086087	0.00801112	0.0111891	0.00953075	0.0072986	0.0100751	0.00724868	0.00723663	0.00412046	0.00705275	0.00608786	0.00860784	0.00871395	0.0105768	0.010371	0.0111768	0.00869492	0.00836008	0.00841916	0.00802441	0.0067926	0.00704471
Gemcitabine	HMDB0014584	C07650	0.0110578	0.0247282	0.0129246	0.0120185	0.0103306	0.0080815	0.0142669	0.0133071	0.00871403	0.0127684	0.0109346	0.0131649	0.0116416	0.0110281	0.0094618	0.00926797	0.0108913	0.0118491	0.00950838	0.0103745	0.0126419	0.00731665	0.00907439	0.0106999	0.0098137	0.00904994	0.00256119	0.00973887	0.0130353	0.0107511	0.0101956	0.0107655	0.0143083	0.0168596	0.0135752	0.0119131	0.0118356	0.0105187	0.010052	0.00966154	0.0152374	0.0078235	0.0144949	0.0137203	0.00982718	0.0112651	0.0158427
Pioglitazone	HMDB0015264	C07675	0.0177386	0.00823698	0.0103502	0.0170973	0.0181299	0.0220684	0.0170929	0.0154649	0.0168625	0.0165914	0.0173077	0.0267375	0.0186173	0.0163016	0.0171724	0.015984	0.0138226	0.0196599	0.0144931	0.0194199	0.0163217	0.0169634	0.0191303	0.0171677	0.0164959	0.021002	0.0148165	0.0151717	0.0164657	0.0178533	0.0184322	0.0181637	0.00900033	0.0157191	0.029324	0.0164569	0.0173979	0.0162126	0.0162399	0.0213998	0.0163902	0.0202116	0.0176603	0.0176142	0.0183143	0.0186499	0.0167805
Miglitol	HMDB0014634	C07708	0.00748928	0.0050526	0.00669381	0.00909812	0.00455649	0.016391	0.00444628	0.00572894	0.0110713	0.0174128	0.00715733	0.00694283	0.0158281	0.00297397	0.00334486	0.00318978	0.00587736	0.00359231	0.00459846	0.00416162	0.00818609	0.0159601	0.00167567	0.0184894	0.00302038	0.0109687	0.010978	0.0165542	0.00631863	0.00331542	0.00155455	0.00109613	0.00431583	0.00753988	0.00277776	0.0105348	0.006602	0.00446957	0.00123294	0.00377826	0.00184721	0.00869972	0.00593547	0.0102814	0.00506653	0.00871998	0.00514775
Dyphylline	HMDB0014789	C07819	0.00861669	0.0299444	0.0126449	0.00979808	0.0187479	0.0129886	0.0193352	0.0155019	0.00897899	0.0138975	0.105279	0.00881767	0.0151042	0.0448087	0.00573726	0.0628859	0.00886039	0.00891716	0.0129778	0.00999235	0.0140902	0.0143228	0.0185263	0.0481032	0.00647059	0.0145504	0.0210644	0.0940097	0.0581954	0.00299177	0.00733732	0.0134278	0.0142591	0.00372549	0.00941217	0.00720934	0.0647315	0.00432984	0.04429	0.0125322	0.0177063	0.012595	0.00667858	0.159236	0.0205967	0.00800483	0.0144747
Riluzole	HMDB0014878	C07937	0.0459625	0.0739118	0.132733	0.126185	0.00849948	0.0818036	0.101993	0.311346	0.958506	0.0335376	0.387332	0.0274793	0.07882	0.0335899	0.0846015	0.0752252	0.0178483	0.0456305	0.210402	0.0145176	0.0140949	0.140323	0.0220046	0.316374	0.0226635	0.550891	0.0703048	0.126522	0.10167	0.0190225	0.226252	0.143593	0.155026	0.0233632	0.0588725	0.121714	0.0490179	0.015086	2.06805	0.0500897	0.126861	0.013556	0.0450752	0.0418798	0.174137	0.0889647	0.00967805
Buprenorphine	HMDB0015057	C08007	0.0024067	0.00659392	0.00297245	0.00949775	0.00235098	0.00236603	0.00579789	0.0039776	0.00412233	0.00161553	0.00437868	0.00283243	0.000823625	0.00446162	0.0164439	0.00361757	0.00585247	0.00337044	0.0104232	0.0013747	0.0426439	0.00556496	0.00200058	0.0016414	0.0151421	0.0082635	0.00721356	0.00212195	0.00263885	0.000820003	0.00758032	0.00605064	0.00461099	0.00365569	0.00149725	0.0057564	0.000782876	0.0041104	0.0179148	0.00172459	0.0150131	0.00363971	0.00118718	0.00161955	0.00764918	0.000781369	0.0164549
Perseitol	HMDB0033750	C08255	0.0650273	0.218097	0.0690959	0.0971877	0.278316	0.419676	0.105889	0.0996662	0.108323	0.121512	0.13965	0.535062	0.0521267	0.0430939	0.0673279	0.0650389	0.162989	0.149473	0.150388	0.307176	0.0940055	0.130509	0.410798	0.280001	0.869967	0.190593	0.0840666	0.221022	0.340784	0.19316	0.104286	0.448731	0.547787	1.06662	0.352748	0.141408	0.145407	0.360908	0.101781	0.505462	0.429083	0.343168	0.0913971	0.367784	0.203909	0.259228	0.356533
Azelaic acid	HMDB0000784	C08261	0.0501669	0.030021	0.053193	0.0473821	0.0339118	0.0350338	0.0362094	0.0330499	0.0387296	0.0419342	0.0187838	0.0578875	0.00267653	0.025897	0.0553261	0.029638	0.0627193	0.0473637	0.0872784	0.0495898	0.0369811	0.0263744	0.0527563	0.025279	0.0295048	0.0522525	0.0260695	0.0261403	0.0206498	0.0263594	0.0693631	0.0327726	0.0308582	0.0237788	0.0262553	0.0698188	0.0676286	0.111785	0.130063	0.0567976	0.0234816	0.0373198	0.026646	0.0623597	0.0404874	0.037899	0.0423241
Kinetin	HMDB0012245	C08272	0.00251533	0.00168842	0.00304941	0.00105368	0.0012486	0.00117894	0.00244499	0.00130699	0.00138933	0.00231265	0.000872037	0.00133948	0.00138261	0.00120243	0.00119498	0.000642768	0.00143446	0.001265	0.0091075	0.00125361	0.00164386	0.00100984	0.00349786	0.000804964	0.00129646	0.00349732	0.000701656	0.00242302	0.00106559	0.00111688	0.000915532	0.00145064	0.00223497	0.00134101	0.00101986	0.00169153	0.00110292	0.0013851	0.00149486	0.00120114	0.00109018	0.00156211	0.00196201	0.00164522	0.00131518	0.00147176	0.000998377
3-Methylthiopropionate	HMDB0001527	C08276	0.00659405	0.00415746	0.00648136	0.00369945	0.00546779	0.00471743	0.0041788	0.00511493	0.0041845	0.00505256	0.00625965	0.00536079	0.00323919	0.00396782	0.00352948	0.0044577	0.00436557	0.00447292	0.0033298	0.00490624	0.00334585	0.00388386	0.00447509	0.00332251	0.00449403	0.00478474	0.00536616	0.00485213	0.00503049	0.00476381	0.00653614	0.00449488	0.00604515	0.00625586	0.00602141	0.00510002	0.00411439	0.00526412	0.00357887	0.00579236	0.00416287	0.00561853	0.00567098	0.00576836	0.00474541	0.00401447	0.00500033
Sebacic acid	HMDB0000792	C08277	0.0116102	0.0390933	0.0123205	0.0101609	0.00870233	0.0185826	0.0116984	0.00998421	0.0918111	0.0171745	0.0129626	0.0200811	0.0144753	0.00994149	0.0112526	0.0111515	0.0144893	0.0101706	0.027919	0.0135993	0.00996265	0.0112839	0.012956	0.0145347	0.00992134	0.0205544	0.0110426	0.0253367	0.0134566	0.0120961	0.0140817	0.0143244	0.037447	0.0102708	0.0188836	0.0128911	0.0953513	0.0105017	0.0135379	0.0126851	0.0143434	0.0233064	0.0268261	0.0105294	0.012862	0.00874944	0.0127459
3-Methylindole	HMDB0000466	C08313	0.0480028	0.0453636	0.0431973	0.0414402	0.0461167	0.041137	0.0445482	0.0348917	0.0427934	0.0391019	0.0394015	0.0447204	0.0493433	0.0364906	0.0387594	0.0362824	0.0388863	0.0494339	0.0451836	0.0461606	0.0402943	0.0408196	0.0384865	0.0432713	0.0507381	0.0420595	0.0433326	0.0469678	0.0410329	0.0412662	0.0506284	0.0372649	0.0480299	0.0450398	0.0439139	0.0421119	0.0383578	0.0454825	0.0386385	0.0399041	0.0415715	0.0412136	0.0425584	0.0430324	0.0447903	0.0395904	0.0445749
Erucic acid	HMDB0002068	C08316	0.16247	0.157605	0.189499	0.121493	0.13121	0.286256	0.319927	0.190194	0.184044	0.543749	0.0848459	0.134857	0.0956616	0.394528	0.124846	0.090152	1.08871	0.164668	0.369053	0.430141	0.202856	0.0584506	0.210267	0.371219	0.12211	0.0841968	0.160072	0.214	0.1164	0.19581	0.160953	0.398712	0.182984	0.138191	0.178413	0.362116	0.325564	0.451267	0.155195	0.259951	0.182387	0.111431	0.163009	1.36397	0.228446	0.127423	0.469684
Myristoleic acid	HMDB0002000	C08322	1.03358	4.22861	1.72492	0.861273	2.71733	2.34593	0.576656	1.70535	0.449158	1.83106	0.431608	0.756627	0.217268	0.453166	0.510732	0.331377	3.1622	1.86936	0.657788	2.36117	1.78358	0.208664	3.23591	1.84353	1.22026	0.659643	0.92804	1.92053	0.546474	2.00119	2.14902	1.42833	3.5615	2.47165	1.33263	4.08187	6.24445	1.66282	1.37379	2.79111	1.82741	1.75965	2.27762	2.15549	4.04408	1.85146	0.655181
Nervonic acid	HMDB0002368	C08323	0.300096	0.350115	0.364451	0.278673	0.275892	0.477962	0.373632	0.311713	0.378931	0.568993	0.214806	0.379446	0.211721	0.253951	0.360399	0.270163	0.80211	0.269679	0.299738	0.534359	0.425835	0.196428	0.412621	0.394916	0.341856	0.154234	0.272649	0.301583	0.256212	0.335184	0.319039	0.246505	0.320209	0.307974	0.239066	0.481093	0.425136	0.648925	0.237127	0.610178	0.378225	0.332377	0.353718	0.601809	0.365195	0.292163	0.468406
D-galacturonic acid	HMDB0002545	C08348	0.0604864	0.072564	0.0551268	0.0537474	0.0416682	0.0594369	0.0557449	0.0584076	0.0488025	0.061401	0.0453789	0.0673778	0.0473787	0.0462608	0.0470762	0.0624323	0.0510881	0.0549035	0.0534022	0.0650805	0.0475323	0.0508323	0.0912122	0.132666	0.0473283	0.0612239	0.0552295	0.0495726	0.0640092	0.0570241	0.0643505	0.0701952	0.0850538	0.0626677	0.0559124	0.0548915	0.0338742	0.0470903	0.0542893	0.0584403	0.0750093	0.058882	0.042315	0.0561424	0.0551971	0.0441261	0.0642642
Lyxose	HMDB0003402	C08348	0.0415909	0.0377856	0.0419504	0.0362385	0.030806	0.0240631	0.0357204	0.0324447	6.5481e-08	0.0374891	0.0329895	0.0343435	0.0230629	0.0344963	7.11446e-08	0.0439625	7.22651e-08	7.14891e-08	0.0349657	0.0367979	8.99763e-08	0.0320331	8.89501e-08	0.0302473	7.20274e-08	7.32211e-08	0.0422872	0.0265624	0.0468005	0.031217	0.0313093	0.0241302	0.0405017	0.0415416	0.0321332	0.0317028	0.0331276	0.025323	0.0299518	0.0277331	0.0333211	0.0292975	0.0383285	0.0395521	0.0290886	0.026736	0.048015
Palmitoleic acid	HMDB0003229	C08362	14.597	38.4029	16.8163	12.5721	20.8442	16.6998	5.71976	14.1036	8.1972	12.2209	4.49777	8.86676	3.64814	4.99932	8.017	4.37596	18.4753	13.821	6.39236	21.1269	17.0621	2.8358	27.688	19.1927	9.60099	7.27479	5.0295	16.4623	5.07769	14.7628	20.1552	15.0335	19.1137	18.1788	15.0231	23.7012	61.0417	12.3498	15.1136	28.1081	15.2541	14.8451	16.0313	20.4788	35.5286	14.6768	9.25488
(Z)-6-Octadecenoic acid	HMDB0002080	C08363	0.00507255	0.0046564	0.00313565	0.00298509	0.00249651	0.00434116	0.00631097	0.00340331	0.0044113	0.00362736	0.0063298	0.00552051	0.00374805	0.00314503	0.00366695	0.00373358	0.00397338	0.0106388	0.00338392	0.00345119	0.00523703	0.00219294	0.00385914	0.00412828	0.00413212	0.00287082	0.00264188	0.00294663	0.00544716	0.00542205	0.00519702	0.00282357	0.00718767	0.00630689	0.0046694	0.00266843	0.00328135	0.0041457	0.00338201	0.00323767	0.0033448	0.0033547	0.00390691	0.00307732	0.00348994	0.00368618	0.00325067
Sinigrin	HMDB0034070	C08427	0.00658001	0.00741135	0.00759428	0.00822395	0.00664267	0.00665734	0.00829124	0.00762438	0.00378925	0.00618191	0.00516709	0.00739117	0.00955511	0.00740943	0.00636938	0.00720087	0.00742706	0.00865686	0.00650092	0.00620227	0.00725612	0.00577678	0.00769095	0.00619746	0.00783846	0.00704113	0.00598792	0.00710134	0.00774499	0.00791072	0.005247	0.00896977	0.00774854	0.00624194	0.00474664	0.00714679	0.00496368	0.00652237	0.00586271	0.00661097	0.00647567	0.00702125	0.00519603	0.00751215	0.00500875	0.00625478	0.00782511
Jasmonic acid	HMDB0032797	C08491	0.165169	0.24136	0.184484	0.324327	0.0840957	0.517686	0.216327	0.329012	0.235705	0.245176	0.192473	0.922699	0.323746	0.275765	0.182268	0.113239	0.841159	0.275251	0.375025	0.441826	0.250707	0.382095	0.512575	0.331766	0.537909	0.732682	0.211232	0.28214	0.868332	0.550416	0.219199	0.409608	1.25268	0.80046	0.612671	0.311086	0.365832	0.400677	0.296684	0.690634	0.558605	0.462276	0.419539	0.487346	0.453985	0.314858	0.185853
Astaxanthin	HMDB0002204	C08580	0.00587241	0.00316441	0.00425745	0.00212708	0.00220742	0.00375634	0.00418572	0.0051216	0.00202646	0.00289778	0.00142612	0.00216702	0.00308778	0.00149189	0.00185023	0.00125686	0.00220026	0.00546313	0.00820892	0.00380419	0.00270983	0.00192907	0.00260484	0.00238896	0.00390661	0.00232816	0.000986434	0.00205946	0.0014293	0.00237467	0.00463491	0.00184523	0.00528957	0.00449089	0.00157377	0.00688046	0.0017818	0.00270145	0.00311149	0.00554868	0.00180547	0.0041	0.00323124	0.00328915	0.00260766	0.00335484	0.00562156
4,2',4'-trihydroxychalcone	HMDB0037316	C08650	0.00290742	0.00189961	0.00241491	0.00218088	7.23449e-08	0.00269977	0.00347433	0.00244453	0.0015244	0.00347598	0.00374301	0.00193732	0.0022498	0.00190705	0.00240667	0.00495031	0.00285405	0.00331592	7.17218e-08	0.00346501	8.99763e-08	0.00289746	0.00285788	0.00242624	0.00231763	0.00246082	0.00300313	0.00319964	0.00329953	0.00187468	0.00188002	0.00299453	7.50985e-08	0.00357118	7.46236e-08	0.00221219	0.00342856	0.00305874	0.00341406	0.00286691	0.0032084	0.00205734	7.09723e-08	0.00429168	0.00228585	0.0021711	7.26455e-08
Alantolactone	HMDB0035906	C09289	0.00365061	0.0093731	0.00448728	0.00395755	0.00436413	0.002644	0.00376923	0.00485183	0.00268567	0.00372582	0.00514089	0.00385824	0.00359503	0.00273038	0.0042524	0.00387811	0.00339431	0.00487282	0.00583891	0.00348734	0.00314742	0.00412237	0.0094607	0.00278153	0.00406434	0.00166912	0.00132445	0.00357496	0.00179225	0.00273693	0.00345054	0.00260704	0.00337486	0.00216249	0.00227776	0.00261157	0.00319968	0.00322075	0.00463225	0.00398445	0.00337304	0.00376601	0.00174246	0.00420607	0.00299534	0.00428768	0.00288189
(+)-catechin	HMDB0001871	C09727	0.00141929	8.16379e-08	0.00113956	0.00626479	0.00525999	0.00821143	0.00312916	0.00193814	0.00411675	0.0034979	0.0018229	0.00370107	0.00336891	0.00268052	0.00359659	0.00174931	0.00478719	0.00283223	7.17218e-08	0.00387228	0.00584008	7.54571e-08	0.00582963	0.00766817	0.00883104	0.00218753	0.00398258	0.00195122	0.00585452	0.00853014	0.00628379	0.00433455	0.00201427	0.0023428	7.46236e-08	0.0100157	0.00590433	0.00909807	0.00902746	0.00542737	0.0110944	0.00528912	0.00864944	0.00176906	0.00596819	0.00208962	0.00754328
Arecoline	HMDB0030353	C10129	0.0142648	0.01248	0.0081497	0.0104311	0.0136705	0.00374162	0.0242138	0.0106171	0.0162212	0.0104083	0.0112302	0.0303638	0.0117336	0.0104083	0.0125132	0.00577704	0.0102734	0.0206421	0.00200096	0.0126792	0.0111946	0.0213608	0.00559482	0.00699038	0.0032435	0.00398417	0.004969	0.0193381	0.0129917	0.00447111	0.0124092	0.0101109	0.0168291	0.00594431	0.00884351	0.00697862	0.00830317	0.0146593	0.0107203	0.000644953	0.00460968	0.00772587	0.00830045	0.0393949	0.0231888	0.0128572	0.00287883
Picolinic acid	HMDB0002243	C10164	0.00563917	0.0034336	0.00129252	0.00526506	0.002487	0.00222443	0.00704569	0.00542425	0.00250458	0.00285906	0.00511071	0.00468908	0.0014157	0.00775342	0.00423327	0.00486553	0.00473746	0.00669816	0.00251743	0.00513756	0.00512407	0.00472294	0.00335584	0.00192317	0.0033476	0.00665007	0.00260104	0.00472401	0.0105786	0.00331314	0.00480538	0.00307115	0.00305817	0.00463983	0.00189501	0.00342109	0.0107778	0.00289003	0.00232831	0.00379143	0.00183173	0.00609467	0.00216676	0.0050018	0.00220418	0.00261007	0.00241099
Coumestrol	HMDB0002326	C10205	0.00361441	0.00812061	0.00289736	0.00471735	0.00307479	0.00507746	0.00722452	0.00542387	0.00453047	0.00607695	0.00352479	0.00302667	0.0329953	0.00464943	0.00501125	0.00469207	0.00379116	0.00386269	0.003001	0.00392689	0.00331223	0.00390648	0.00586567	0.00636665	0.00542225	0.00758543	0.00534481	0.00449046	0.00513906	0.00719162	0.00618651	0.00850955	0.00458474	0.00381998	0.007637	0.00531056	0.00419742	0.00347261	0.00418459	0.00418228	0.00604886	0.00540455	0.00730863	0.00639248	0.00853512	0.00775335	0.00606167
Daidzein	HMDB0003312	C10208	0.0224277	0.0371211	0.1204	0.0137507	0.0177981	0.0452103	0.0575496	0.301781	0.0581535	0.0237738	0.0485006	0.0624761	0.0599516	0.134905	0.116752	0.00814796	0.0116645	0.0270272	0.0201799	0.0341129	0.0359483	0.0391386	0.0148795	0.0429725	0.00515771	0.351541	0.014457	0.0312483	0.0550936	0.0221015	0.0593337	0.159985	0.0732875	0.0144226	0.114042	0.0211601	0.199532	0.108373	0.110479	0.0842469	0.0565356	0.0438826	0.0116512	0.0305258	0.0220522	0.0575543	0.0294711
Rhein	HMDB0032876	C10401	0.301288	0.258672	0.305528	0.328889	0.309947	0.323157	0.240104	0.218322	0.302228	0.310105	0.212453	0.268699	0.277791	0.253179	0.241869	0.332184	0.27211	0.292758	0.137693	0.243313	0.32233	0.310768	0.355796	0.354717	0.321353	0.299411	0.302724	0.301145	0.342646	0.265731	0.327812	0.291919	0.321832	0.335481	0.293601	0.296403	0.356196	0.379433	0.350639	0.396832	0.31841	0.282146	0.385334	0.265832	0.351755	0.285311	0.272212
17-alpha-Estradiol-3-glucuronide	HMDB0010317	C11237	0.0290622	0.0399327	0.0611631	0.0400851	0.0271676	0.0431278	0.0496035	0.0516507	0.0349473	0.109672	0.0242199	0.0715362	0.0284405	0.044162	0.0318261	0.0170701	0.0310018	0.0433506	0.0270898	0.0669622	0.0669496	0.0328849	0.0494232	0.0563809	0.13025	0.0712052	0.0524398	0.0209604	0.0469576	0.0591574	0.0721583	0.071134	0.0662986	0.0759697	0.0816072	0.0502612	0.0405951	0.0746337	0.0393629	0.0442168	0.0666732	0.0596329	0.0352918	0.105658	0.0657939	0.0609187	0.0481946
Indole-3-butyric acid	HMDB0002096	C11284	0.0190818	0.00919755	0.00714805	0.0225643	0.00922616	0.00736788	0.0160658	0.0133162	0.0129903	0.0121267	0.0139951	0.00944183	0.0382736	0.018645	0.0116045	0.0161091	0.0100057	0.0231575	0.0531668	0.0136347	0.00886277	0.00706394	0.0149869	0.0146571	0.00799885	0.0194684	0.0170384	0.0210454	0.0211248	0.00922608	0.0450712	0.00950081	0.0120725	0.00578491	0.013945	0.00918887	0.0158898	0.00507787	0.00511342	0.0195809	0.00526263	0.00414182	0.00343028	0.0136688	0.00869031	0.0124128	0.00833071
Leu-Leu	HMDB0028933	C11332	0.00213048	0.00256972	0.00143522	0.00106031	0.000727213	0.00112975	0.00104209	0.00166003	0.00049165	0.000810109	0.00381776	0.00371807	0.000635103	0.001564	0.00156597	0.00095754	0.00120577	0.00345896	0.00376819	0.00118872	0.000576251	0.0017948	0.00195381	0.000840243	0.00182031	0.000801006	0.00133521	0.00109829	0.00175836	0.000681796	0.00140586	0.00168287	0.00207035	0.00121293	0.00201692	0.00105023	0.00178103	0.00200989	0.00109124	0.00165418	0.000441711	0.00125145	0.0012059	0.00117444	0.000755996	0.000969166	0.00192192
(R)-(-)-carvone	HMDB0035089	C11383	0.0511671	0.0565878	0.0492001	0.0465113	0.0496388	0.0507364	0.0633238	0.0475363	0.0493767	0.0482023	0.045684	0.0477783	0.0509333	0.0465268	0.0467794	0.0642795	0.0492443	0.0499424	0.0433947	0.0618523	0.0603508	0.0525829	0.0568519	0.0489438	0.048835	0.0484863	0.0497198	0.0503688	0.044984	0.0500823	6.35238e-08	0.0465443	0.0512302	0.068453	0.0511618	0.0493971	0.0494485	0.0486182	0.0486207	0.0495664	0.0452576	0.0487612	0.0486994	0.0521016	0.0520826	0.0470346	0.0483882
1-Naphthol	HMDB0012138	C11714	0.113424	0.0269234	0.01587	0.0382439	0.0988653	0.0851313	0.0168899	0.0452277	0.0399868	0.0298136	0.0327217	0.0276486	0.111229	0.0836849	0.0708107	0.0246587	0.0334305	0.0333736	0.0687509	0.0835109	0.049452	0.0325061	0.0595943	0.0372572	0.0591658	0.0283216	0.0214714	0.0404617	0.0309265	0.0479012	0.0313805	0.0618072	0.0514594	0.0307893	0.0406898	0.0345532	0.052018	0.0392508	0.0422491	0.082495	0.0386878	0.0334291	0.0610833	0.0239316	0.0352377	0.0601686	0.0390609
Larixinic Acid	HMDB0030776	C11918	0.00585917	0.00195002	0.0200061	0.00282022	0.00055876	0.00471804	0.00379397	0.00368081	0.00302661	0.00343089	0.00367427	0.00291271	0.0158	0.00515533	0.00375505	0.00417465	0.00399352	0.00302392	0.0076755	0.0148171	0.00248825	0.00241415	0.00300555	0.0054142	0.00668085	0.00599926	0.00376368	0.00509489	0.00681779	0.0182995	0.00617824	0.00965273	0.00703307	0.00442125	0.00512402	0.00466442	0.00545936	0.00562685	0.00487957	0.0205861	0.00474215	0.0168158	0.00352639	0.00735241	0.00545921	0.0195504	0.0130518
N-Methyl-D-aspartic acid	HMDB0002393	C12269	0.00320761	0.00207081	0.00303751	0.00144118	0.00481134	0.00281748	0.00451355	0.00205879	0.00459127	0.00206563	0.00461156	0.0113358	0.00889789	0.00313015	0.00527182	0.00508475	0.00323458	0.00533243	0.00789645	0.00183231	0.00339298	0.00647892	0.00504861	0.00420643	0.00649487	0.00485534	0.00596354	0.00482616	0.0061817	0.00409292	0.003644	0.00603119	0.00374846	0.00262227	0.00633414	0.0032032	0.00893209	0.00858817	0.0175463	0.00740482	0.00891021	0.0049329	0.00665483	0.00821681	0.00478507	0.00498171	0.0117826
N-Acetylaspartylglutamic acid	HMDB0001067	C12270	0.00868313	0.0134024	0.0160588	0.0141115	0.0143857	0.00924798	0.0108426	0.0157239	0.00335083	0.00531105	0.0188073	0.00900763	0.00492177	0.0140835	0.0118977	0.00464281	0.0115221	0.0144636	0.0078433	0.00739989	0.0104614	0.00687361	0.0171953	0.0147686	0.0158461	0.0097447	0.0101414	0.0082611	0.0133684	0.00925155	0.00810968	0.0129744	0.00974547	0.0151869	0.00820626	0.0116462	0.00345523	0.0138335	0.0086856	0.0118845	0.0147747	0.0173255	0.0101495	0.0138884	0.0062959	0.0111563	0.0129128
Saccharin	HMDB0029723	C12283	0.0349652	0.108434	0.0190479	0.256493	0.00455553	0.143761	0.0368601	0.0939258	0.0126011	0.0108106	0.0450133	0.0253455	0.0116083	0.00933821	0.128082	0.0350937	0.0171919	0.223397	0.444924	0.0130273	0.00899269	0.0139263	0.00609687	0.969167	0.00292749	0.260251	0.00978493	0.10324	0.0125816	0.00530538	0.00235934	0.00511668	0.00770262	0.0780174	0.00670077	0.00484429	0.0368538	0.00566869	0.0320294	0.0111463	0.0104507	0.0234365	0.0877515	0.00497756	0.193707	0.515518	0.00632687
Glutaraldehyde	HMDB0029599	C12518	0.0097021	0.00887201	0.0130172	0.00515961	0.00665725	0.0107578	0.00753647	0.00739615	0.00596174	0.00514944	0.0112919	0.00824025	0.00923038	0.0100853	0.0109253	0.00979276	0.0105675	0.0105346	0.0124473	0.00901303	0.00547343	0.0103592	0.0198363	0.00914448	0.0119448	0.00520694	0.0151285	0.0154928	0.0100663	0.00896516	0.015598	0.00942614	0.0101142	0.00917854	0.00807418	0.0104405	0.00609679	0.0067474	0.00989879	0.0100585	0.0117038	0.00892311	0.00747379	0.0109585	0.00634041	0.00995238	0.00886497
2-Arachidonylglycerol	HMDB0004666	C13856	0.00865291	0.00779219	0.0114599	0.00335333	0.00503049	0.0170472	0.00642805	0.00903942	0.00653389	0.0111784	0.00273396	0.010452	0.00399448	0.00217517	0.00494792	0.00393322	0.00916219	0.010319	0.00677641	0.0100077	0.00916374	0.00336357	0.0136541	0.0087665	0.0105608	0.00412322	0.00259717	0.00813166	0.00356402	0.00899021	0.0120026	0.00948153	0.0306867	0.0198867	0.00648256	0.00971932	0.00621384	0.0117737	0.00496729	0.00747537	0.0118506	0.00891841	0.016907	0.019351	0.0143981	0.00892501	0.00466224
Hexadecane	HMDB0033792	C14499	0.215371	0.194334	0.0950571	0.334988	0.107219	0.355856	0.382078	0.108069	0.057506	0.290506	7.68611e-08	0.154544	0.181753	0.152552	0.106907	0.412966	0.289752	0.0953803	0.235794	0.211313	0.295577	0.380862	0.163998	0.292314	0.102146	0.213743	0.223801	0.228975	0.247297	0.146052	0.279656	0.16655	0.103451	0.439333	7.46236e-08	0.344902	0.223963	0.177485	0.139288	0.470488	0.291926	0.347629	0.448134	0.276484	0.355935	0.428058	0.0605743
2-Ethoxyethanol	HMDB0031213	C14687	0.00608986	0.00562881	0.00325954	0.00320271	0.00601559	0.00252083	0.0033587	0.00583126	0.00446856	0.00476728	0.0061181	0.0041287	0.00376532	0.00431696	0.00463637	0.00325649	0.00372084	0.00835412	0.00569226	0.00296648	0.00478164	0.00586255	0.00587253	0.00587086	0.00560333	0.00261743	0.00618184	0.00494413	0.00236324	0.00340161	0.00507407	0.00690783	0.00663439	0.00579467	0.0037488	0.00459868	0.00392673	0.00720178	0.00882105	0.00538321	0.0102609	0.00698879	0.00567805	0.00617192	0.00277451	0.00446329	0.00560104
5-KETE	HMDB0010217	C14732	0.0244135	0.133707	0.1057	0.118987	0.0596111	0.0673015	0.0818308	0.0871626	0.0756687	0.069907	0.0852349	0.0805428	0.032712	0.0583004	0.0775665	0.0488655	0.0846375	0.0716592	0.0872794	0.0972213	0.110348	0.0492438	0.12059	0.149368	0.041057	0.0461107	0.0934662	0.059849	0.0611268	0.0619916	0.0677756	0.148585	0.062915	0.0322936	0.0478646	0.0891763	0.116206	0.0449261	0.0475411	0.101841	0.0746799	0.0686231	0.0338706	0.0940614	0.191467	0.0725064	0.191733
20-Hydroxyarachidonic acid	HMDB0005998	C14748	0.0512282	0.054134	0.105369	0.0319861	0.0457528	0.0475307	0.0506567	0.0523068	0.0319322	0.0545719	0.0214801	0.0452422	0.0171452	0.0238246	0.0425857	0.0192457	0.0409914	0.0601772	0.0215521	0.0511252	0.0488271	0.0188308	0.0794773	0.0436375	0.0476299	0.0362692	0.0177856	0.0366565	0.025381	0.0388403	0.0597934	0.0397998	0.143024	0.0872351	0.0399384	0.0483979	0.0389465	0.0458235	0.0373068	0.0552965	0.0344001	0.0462207	0.0488525	0.0396882	0.0830447	0.0495605	0.0244963
13-HODE	HMDB0004667	C14762	0.386691	0.178411	0.648071	0.626104	0.332927	0.737113	0.340766	0.537373	0.446632	0.479771	0.368719	0.518484	0.29492	0.448808	0.237035	0.421151	0.512328	0.477071	0.543389	0.518805	0.302473	0.410049	0.28964	0.106391	0.522074	0.341709	0.289754	0.341031	0.277735	0.6725	0.619542	0.0804131	0.876469	0.402502	0.426435	0.433861	0.436981	0.229441	0.413255	0.634499	0.464431	0.468317	0.527838	0.26658	0.491267	0.3456	0.134983
9-OxoODE	HMDB0004669	C14766	0.25104	0.096717	0.204375	0.302799	0.188516	0.620448	0.198874	0.281724	0.309736	0.296226	0.184499	0.264239	0.255084	0.757007	0.224278	0.143656	0.25174	0.303716	0.6076	0.392234	0.224415	0.600694	0.139445	0.0830969	0.324375	0.217829	0.510581	0.784854	0.240358	0.8939	0.290716	0.203191	0.668795	0.209594	0.342098	0.45834	0.281906	0.266043	0.627164	0.290152	0.204216	0.606995	0.263324	0.340156	0.246931	0.133399	0.239391
16R-HETE	HMDB0004680	C14778	0.0275344	0.0270238	0.0438045	0.0398146	0.0264267	0.0350407	0.0376111	0.0335849	0.0278411	0.0550617	0.0307636	0.0593663	0.0217861	0.0511291	0.0288494	0.0551847	0.0457389	0.053169	0.0661513	0.0485147	0.0607322	0.0417589	0.0220748	0.0272639	0.0475761	0.0338015	0.0508387	0.0291562	0.0453919	0.0486551	0.0576811	0.0440341	0.0715904	0.0623827	0.0342232	0.0467472	0.0526832	0.0299589	0.0439791	0.0615028	0.0953341	0.0695228	0.0548033	0.0480661	0.0603352	0.0531304	0.0256298
25-Hydroxycholesterol	HMDB0006247	C15519	0.0331186	0.0357793	0.0335218	0.0375152	0.0295738	0.0712081	0.0363115	0.0450615	0.0390262	0.111232	0.0312708	0.0690571	0.0641417	0.0380344	0.0331338	0.0569617	0.0833886	0.0561647	0.0470342	0.0631094	0.0818702	0.0512801	0.0360234	0.0170762	0.0744647	0.0226782	0.0309443	0.0241893	0.028984	0.06145	0.0918633	0.0191685	0.0865145	0.0285128	0.0256589	0.0626414	0.0355425	0.0299945	0.0586213	0.0643352	0.032903	0.0408486	0.078532	0.031483	0.0569516	0.0320384	0.0142443
Glycolithocholic acid	HMDB0000698	C15557	0.314085	0.113489	0.284171	0.48101	0.322495	0.403768	0.353561	0.292621	0.207198	0.510725	0.211938	0.400432	0.168536	0.414153	0.471603	0.163377	0.62885	0.417669	0.566782	0.316099	0.222326	0.328776	0.156961	0.203466	0.216757	0.371127	0.405863	0.418301	0.491695	0.359905	0.422675	0.800561	0.285757	0.301453	0.537309	0.323136	0.679949	0.460978	0.316561	0.325453	0.285683	0.310346	0.348222	0.753795	0.402946	0.251946	0.369366
Pyrocatechol	HMDB0000957	C15571	0.215343	0.406767	0.676531	0.151702	0.111678	0.27846	0.9783	0.384804	0.723373	0.463582	0.922687	0.738826	0.13236	0.703277	0.198182	0.470714	0.134468	0.232396	0.851533	0.0779307	1.05547	0.468983	0.153084	0.714499	0.38346	0.554177	0.273445	0.638899	0.509916	0.535633	0.227672	0.528834	0.955321	0.313555	0.550971	0.758948	0.236417	0.574247	0.771147	0.381291	0.34591	1.21459	0.544439	0.495892	0.527294	0.266696	0.387643
Phenol	HMDB0000228	C15584	5.83674	5.32365	1.86151	0.724717	0.916138	1.58721	0.736493	1.30493	1.62534	1.13624	0.46856	2.37642	1.48745	1.45972	0.927084	1.00078	2.60799	4.46902	9.86833	0.248476	4.43413	0.531204	2.18565	44.1114	1.66778	0.896233	0.739632	0.785847	1.27148	1.82439	7.10443	0.681225	2.65433	4.07698	1.80458	0.868392	1.23526	1.10269	0.581018	0.871174	1.49378	1.09289	5.10386	0.989644	5.04826	1.90981	5.17058
Lipoic acid	HMDB0001451	C16241	0.011243	8.16379e-08	0.00976662	0.0146379	0.0138108	0.0179737	0.0348557	0.00992071	0.023812	0.0142439	0.00659114	0.0146482	0.0178215	0.0109129	0.0228874	0.0318355	0.0170035	0.0140284	0.014235	0.0159083	0.0175772	0.0202965	0.0174929	0.0219713	0.0167881	0.0239197	0.014516	7.47842e-08	0.0123997	0.0148552	0.0177906	0.00745042	0.0124181	0.0287085	0.0130278	0.0125949	0.016594	0.0145947	0.0176739	0.0120342	0.00698597	0.0188731	0.0172327	0.0181675	0.0251817	0.0226258	0.0146083
Stearidonic Acid	HMDB0006547	C16300	0.221872	0.507367	0.681183	1.00363	0.734241	0.401413	0.278623	0.395804	0.576855	0.320286	0.256397	0.505468	0.0730109	0.402866	0.363465	0.20761	0.571599	0.559204	0.353499	0.760297	0.37463	0.251786	0.896887	0.335147	0.212195	0.418895	0.647599	0.779443	0.711564	0.520833	0.513846	0.581138	0.6523	0.612867	0.296023	1.07199	0.94067	0.671783	0.485143	0.704398	0.276866	0.738467	0.379741	0.537165	1.02024	0.257777	0.624019
Traumatic Acid	HMDB0000933	C16308	0.035413	0.05975	0.0803569	0.0345778	0.0459126	0.0594918	0.0494052	0.0609537	0.0461322	0.0526334	0.0287212	0.0569386	0.0228966	0.0320796	0.0527174	0.0196137	0.0600931	0.0607313	0.0587023	0.0709379	0.0597298	0.0216612	0.1096	0.0703102	0.0453075	0.0484771	0.0402321	0.0801614	0.0487037	0.0507566	0.061901	0.0473796	0.0689144	0.0638614	0.0589582	0.0776406	0.0924268	0.077539	0.0640389	0.0620951	0.0420058	0.0404295	0.045202	0.048407	0.0823283	0.0775138	0.0505613
7-Methylxanthine	HMDB0001991	C16353	0.0177774	0.144508	0.00873198	0.00997641	0.00991266	0.00926525	0.0521636	0.0139869	0.00714198	0.00996847	0.006746	0.0102599	0.0104528	0.00897224	0.00824804	0.00996286	0.0112757	0.0107959	0.00851434	0.0113796	0.0133057	0.0109081	0.00990247	0.00761103	0.0116397	0.0202375	0.0366912	0.00730052	0.018912	0.00779285	0.0110837	0.0172831	0.0358517	0.0160604	0.00625171	0.00640053	0.00686954	0.00808611	0.00922918	0.0101727	0.0143817	0.00683116	0.0108529	0.00876982	0.00721614	0.00819331	0.0139921
3-Methylxanthine	HMDB0001886	C16357	0.352774	0.209949	0.308571	0.356267	0.456584	0.33741	0.285406	0.324313	0.309969	0.265254	0.326835	0.33368	0.408581	0.266907	0.390497	0.287426	0.307344	0.324083	0.453287	0.478592	0.355077	0.292195	0.470357	0.373571	0.436532	0.210407	0.256376	0.223983	0.312307	0.430226	0.355327	0.288417	0.312815	0.316584	0.370497	0.431331	0.307819	0.481062	0.294521	0.231689	0.308924	0.31977	0.337219	0.370588	0.336984	0.318308	0.28358
1-Methylxanthine	HMDB0010738	C16358	0.0362087	0.0645391	0.166439	0.0363886	0.0301104	0.0773113	0.0347397	0.124153	0.374781	0.0322735	0.0606451	0.04981	0.150029	0.031598	0.0290286	0.0590123	0.129894	0.0319759	0.0313029	0.0369018	0.0325534	0.0344075	0.0371868	0.250254	0.142296	0.0355733	0.0349115	0.0992439	0.0490756	0.0372963	0.106148	0.0356694	0.112233	0.038404	0.0357748	0.126384	0.262807	0.0645595	0.0923401	0.0378613	0.047677	0.0748969	0.092445	0.0300995	0.154155	0.163056	0.0461589
L-homocysteic acid	HMDB0002205	C16511	0.0049809	0.00551296	0.00557447	0.0113806	0.00201704	0.00762704	0.0190416	0.00652139	0.0248659	0.0114836	0.00912774	0.0242992	0.00177645	0.0251989	0.127039	0.0274385	0.0126844	0.0383467	0.0089186	0.00373098	0.027535	0.00716898	0.00170003	0.00578079	0.00581553	0.0221564	0.00725252	0.00241367	0.041266	0.00521306	0.00746135	0.00974485	0.026758	0.00336145	0.00823253	0.00383453	0.00191446	0.0026915	0.0707105	0.00325651	0.00283507	0.0165443	0.00512655	0.0269804	0.00620162	0.00277011	0.00585192
Palmitoyl ethanolamide	HMDB0002100	C16512	0.00537944	0.00450656	0.00799241	0.00340426	0.00610199	0.00597745	0.00370077	0.00625746	0.00268146	0.00328736	0.00260466	0.00523115	0.00371811	0.00292367	0.00265928	0.00269865	0.00380311	0.00627165	0.00312304	0.00417545	0.00408018	0.00324867	0.00411451	0.00316833	0.00557393	0.00233204	0.00324355	0.00346957	0.00331885	0.00313096	0.00406979	0.0055512	0.0137192	0.00839463	0.00709255	0.0046371	0.00402316	0.00456674	0.00519196	0.00395891	0.0042387	0.00422478	0.00342358	0.00483215	0.00369046	0.00373161	0.00318029
Docosapentaenoic acid (22n-3)	HMDB0006528	C16513	1.85471	3.7738	4.87817	3.85778	4.3679	5.43322	2.46706	2.49672	2.53482	3.55603	2.44475	3.29899	0.813795	1.637	1.6099	1.59811	2.9718	3.08954	2.46767	6.26894	3.31684	1.19991	7.43844	3.5592	1.78311	1.34992	1.55364	4.07625	1.94638	4.61001	5.52403	3.05304	5.69424	5.87947	3.80071	7.10916	9.17959	4.83772	2.77094	4.58842	2.82221	2.98027	4.11778	2.84919	7.12737	2.89196	2.22861
Adrenic acid	HMDB0002226	C16527	1.23412	1.74443	1.49535	0.913732	1.45058	2.91615	1.52318	1.28191	0.78819	1.2698	0.810962	1.5024	0.461753	0.580905	0.830626	0.832417	1.41889	1.25531	1.35656	3.29471	1.7048	0.47616	3.37897	1.97368	1.11588	0.738133	0.602885	1.16303	0.851864	1.91841	2.05611	1.3839	2.74402	2.66179	1.25588	2.42942	3.10787	1.18557	1.46715	2.71493	2.12199	1.38306	1.50102	1.27228	2.90441	1.3008	0.730478
Pentadecanoic Acid	HMDB0000826	C16537	1.54062	1.83944	1.46716	1.51535	2.33586	2.04427	1.19573	1.74191	1.32573	1.40018	1.24799	1.10608	0.693046	1.45278	3.36323	1.61494	1.83177	2.41099	2.1191	1.90814	1.29119	1.18169	2.22882	1.97254	1.45111	1.37095	1.732	1.91945	1.31315	1.53691	1.47023	1.48677	1.5578	1.36823	1.66976	1.64309	2.88951	1.91214	1.4812	1.73549	1.39789	1.39931	2.20555	1.62896	1.5644	1.80639	1.43096
5-Hydroxy-L-lysine	HMDB0000450	C16741	0.010198	0.0100376	0.0157492	0.0075303	0.00732058	0.0141756	0.00712121	0.00794509	0.00652843	0.0118812	0.0056719	0.00669118	0.00786227	0.00833889	0.00685516	0.00707237	0.00743631	0.00948367	0.00735896	0.00702618	0.00988955	0.0054622	0.0181943	0.0189978	0.00885425	0.0082938	0.00629678	0.0142042	0.00864632	0.00773064	0.0148538	0.016861	0.0119823	0.00907318	0.0110014	0.0181277	0.0233297	0.00712983	0.00756024	0.00789506	0.00825685	0.0072975	0.00621274	0.0225537	0.0160726	0.00843658	0.00865206
Threitol	HMDB0004136	C16884	0.0510134	0.034284	0.0325816	0.0288958	0.0354855	0.0294249	0.060099	0.0335867	0.0414821	0.0334057	0.0313838	0.0472981	0.0332912	0.0273764	0.0217538	0.0344312	0.0262597	0.0373302	0.0348313	0.0364783	0.0433239	0.033692	0.0341909	0.0306293	0.0354347	0.0422045	0.0386193	0.034235	0.0364008	0.0350201	6.35238e-08	0.0506477	0.0550392	0.0472301	7.46236e-08	0.0377618	0.0264966	0.0367392	0.0270613	0.0357025	0.0357101	0.0392562	0.0335337	0.0339211	8.00144e-08	0.0375754	0.042071
Maslinic Acid	HMDB0002392	C16939	0.225468	0.163727	0.228714	0.285352	0.105189	0.262352	0.268781	0.410827	0.0659471	0.85927	0.336266	0.180182	0.126748	0.352527	0.418573	0.109053	0.330498	0.30434	0.420046	0.188509	0.264203	0.412715	0.0764136	0.28364	0.152545	0.203179	0.404714	0.0671552	0.266212	0.38479	0.375094	0.143096	0.210837	0.46984	0.153246	0.203172	0.0944432	0.0991179	0.475347	0.560549	0.56057	0.445701	0.163661	0.43234	0.403912	0.153206	0.0531505
Tridecanoic acid	HMDB0000910	C17076	0.125936	0.118667	0.148236	0.0948772	0.11451	0.35428	0.166082	0.161932	0.121877	0.198724	0.14001	0.124792	0.165534	0.107721	0.36898	0.135395	0.112279	0.207697	0.45971	0.196795	0.115392	0.104344	0.108611	0.141399	0.149195	0.126827	0.242163	0.109708	0.133563	0.0745184	0.267872	0.0840721	0.0971948	0.140703	0.158492	0.17277	0.22329	0.31332	0.189693	0.165776	0.169629	0.102267	0.134978	0.184654	0.115748	0.180496	0.0588703
Undecanoic Acid	HMDB0000947	C17715	0.149521	0.145718	0.102518	0.12452	0.156811	0.227676	0.132105	0.19591	0.1275	0.141016	0.166749	0.109732	0.13285	0.164483	0.150115	0.150957	0.137315	0.191098	0.300848	0.12422	0.133726	0.117185	0.166698	0.142876	0.175371	0.130516	0.151067	0.170581	0.142625	0.113599	0.138829	0.06104	0.147196	0.15546	0.177078	0.172532	0.16492	0.244699	0.139842	0.163649	0.182327	0.110599	0.140662	0.199757	0.118518	0.10833	0.0780073
Cholesteryl sulfate	HMDB0000653	C18043	0.0182927	0.0178634	0.0253664	0.0124274	0.0111416	0.0138248	0.0344596	0.00155915	0.0105232	0.0176087	0.00395542	0.0126104	0.0109757	0.0103402	0.00891107	0.00986509	0.0176281	0.0174672	0.0147868	0.00976018	0.0119013	0.0132364	0.0114909	0.00584054	0.0137626	0.0112258	0.00858877	0.0106942	0.0150927	0.0111323	0.0156471	0.0140293	0.0114735	0.0117131	0.0103806	0.0230284	0.0371913	0.0117325	0.0109761	0.0204837	0.00726321	0.00643181	0.0140506	0.0146963	0.011017	0.00570657	0.0328868
Hexadecanedioic acid	HMDB0000672	C19615	0.148669	0.192897	0.182964	0.111619	0.175639	0.284909	0.135979	0.11429	0.112272	0.17836	0.0723384	0.118004	0.355774	0.0700387	0.128279	0.897658	0.27248	0.174637	0.100397	0.243586	0.234976	0.0682659	0.329885	0.200057	0.134619	0.126875	0.10019	0.157814	0.126018	0.188891	0.225745	0.197028	0.565604	0.231169	0.14527	0.348094	0.40039	0.167991	0.219429	0.223453	0.22293	0.126366	0.284462	0.206451	0.316379	0.163885	0.12791
Indole-3-carboxylic acid	HMDB0003320	C19837	0.0208908	0.06735	0.0206978	0.0624466	0.0587726	0.0626174	0.0350349	0.058211	0.078848	0.0725993	0.0617226	0.0713042	0.0580624	0.0621861	0.0618874	0.059254	0.0173929	0.0455537	0.0675611	0.0669338	0.0666086	0.0716556	0.062287	0.0182078	0.0305383	0.0322998	0.0255659	0.0904099	0.0291891	0.045464	0.0458159	0.149656	0.0668653	0.0653537	0.0534546	0.0582603	0.0783037	0.072149	0.0510257	0.0608058	0.0626787	0.032608	0.0699914	0.0381414	0.0697443	0.0613636	0.0832023
Norharmane	HMDB0012897	C20157	0.00780102	0.00542036	0.000806745	0.000559255	0.0010476	0.001108	0.000764893	0.000788531	0.00100868	0.000830429	0.00134611	0.00704286	0.00108264	0.00118597	0.00095308	0.00143475	0.00240435	0.00103627	0.0118151	0.0042682	0.00108535	0.00150845	0.00775166	0.00148118	0.00148039	0.000813863	0.00106771	0.00141311	0.00176263	0.00411775	0.00159483	0.00087352	0.000842677	0.000887451	0.00168002	0.00104358	0.00211823	0.00072885	0.00296915	0.00191632	0.00151205	0.000950591	0.00169895	0.00252091	0.00131082	0.00103659	0.00128149
3-Hydroxyisovaleric acid	HMDB0000754	C20827	0.623221	0.0473655	0.0931965	1.1305	0.23361	0.183637	0.0757258	0.125277	0.228741	0.0421199	0.0548818	0.224913	0.228086	0.0838843	0.0914638	0.19361	0.301623	0.387254	0.166504	0.0596184	0.213053	0.0508746	0.181019	0.238163	0.0406206	0.687412	0.24615	0.144466	0.0580048	0.340252	0.129367	0.0775515	0.14143	0.235918	0.669959	0.233092	0.0263638	0.0595502	0.219292	0.266478	0.742339	0.148461	0.410464	0.209147	0.636315	0.0844002	0.035982
S-Methyl-L-cysteine	HMDB0002108	C22040	0.0242253	0.0148169	0.0370925	0.0227692	0.0147569	0.0134188	0.0186155	0.0113553	0.0138683	0.0201365	0.0185073	0.0239602	0.0073061	0.0391758	0.0118943	0.00972217	0.0107744	0.0229872	0.00791268	0.00887985	0.02008	0.0227273	0.0141428	0.0091253	0.0280623	0.0265681	0.00688478	0.0142192	0.0136051	0.049119	0.0220414	0.022376	0.0123098	0.0204295	0.0115406	0.0114457	0.0263791	0.0144065	0.0111852	0.00818439	0.00998526	0.0105981	0.0107906	0.0263511	0.0153661	0.0179125	0.016259
(+-)12-HETE			0.0906306	0.151894	0.132007	0.152785	0.0875135	0.15726	0.0743669	0.0963346	0.140142	0.120008	0.241097	0.230877	0.0578547	0.116029	0.0969833	0.121311	0.119589	0.186184	1.26264	0.152523	0.116008	0.0980288	0.171566	0.114475	0.122341	0.0858097	0.137934	0.123871	0.128266	0.0947902	0.134501	0.222997	0.225601	0.143285	0.114515	0.217983	0.179032	0.157272	0.197175	0.128474	0.119628	0.169357	0.111931	0.121912	0.139278	0.0700505	0.13608
(+-)5,6-DHET			0.00645355	0.0051977	0.00605691	0.0043755	0.00299486	0.00755419	0.00646885	0.00752813	0.00751529	0.00552216	0.00383108	0.00535187	0.00525417	0.0209722	0.00549899	0.00649523	0.00324285	0.0157771	0.00729372	0.0065238	0.0030657	0.00452562	0.00367563	0.00322851	0.0215117	0.00738349	0.00295831	0.00692196	0.00876271	0.00791846	0.00478976	0.00587721	0.0101297	0.00664378	0.00555294	0.0156852	0.00264837	0.0112179	0.0449207	0.00502099	0.00456746	0.0146057	0.0292779	0.00409911	0.00636317	0.00398958	0.0026613
(+-)8,9-DHET			0.034612	0.0281798	0.0321555	0.0123206	0.0235385	0.0170783	0.0319775	0.0376248	0.0210738	0.0146387	0.0164684	0.0174223	0.0195951	0.0147208	0.0296227	0.0132026	0.0200829	0.019351	0.0366251	0.0189088	0.0141443	0.0169717	0.0184954	0.0141599	0.0203122	0.0102123	0.0145001	0.0118706	0.0211901	0.0219335	0.0171877	0.0121869	0.0316473	0.0292072	0.0123209	0.0361509	0.0124117	0.0556245	0.0599307	0.0142995	0.0437794	0.0139859	0.0141193	0.0179361	0.0199616	0.0141609	0.0356954
(+-)-Mevalonolactone	HMDB0006024		0.0040622	0.00689342	0.00405667	0.00333107	0.00378148	0.00354101	0.00471793	0.00390266	0.0044118	0.00324175	0.00300753	0.0041233	0.0038341	0.00339518	0.00333679	0.00313939	0.00293309	0.00437482	0.00353647	0.00402758	0.00408213	0.00365642	0.00344958	0.00414238	0.00380572	0.00367736	0.00378822	0.00366087	0.00414136	0.0037887	0.00362303	0.00322953	0.0045913	0.00391323	0.00362645	0.00324121	0.00460572	0.00384084	0.00385255	0.00279271	0.0039988	0.00382777	0.00323452	0.00345609	0.00331814	0.00280605	0.00290194
(3-Carboxypropyl)trimethylammonium cation			0.309994	0.302784	0.311272	0.302964	0.298787	0.471773	0.29365	0.429895	0.225556	0.358312	0.351342	0.351184	0.247498	0.260818	0.260857	0.437603	0.387674	0.36443	0.260576	0.294328	0.263011	0.281684	0.370143	0.262237	0.501018	0.383226	0.321623	0.423577	0.309398	0.326465	0.3193	0.402289	0.37745	0.400131	0.311809	0.321044	0.315262	0.483969	0.298419	0.407246	0.359556	0.34303	0.366079	0.472182	0.334139	0.421863	0.278642
(4Z,7Z,10Z,13Z,16Z,19Z)-4,7,10,13,1 6,19-Docosahexaenoic acid			5.60576	6.38149	13.7173	5.95123	4.48793	9.9492	6.20864	8.77636	6.99484	10.9453	5.44491	5.96598	3.95495	4.51647	4.04311	3.79053	7.99123	5.64527	7.29907	13.3806	7.05443	1.5991	9.25879	4.07285	4.57518	5.89745	2.85338	5.45396	2.46052	6.0117	13.1874	4.49904	8.76502	10.0017	3.82622	9.87137	10.2832	5.12127	5.27364	7.90875	5.96379	4.88263	5.51555	4.58406	8.70975	7.31899	4.45466
(R)-2-Hydroxycaprylic acid	HMDB0002264		0.0691924	0.0576676	0.167048	0.0512259	0.0353912	0.209844	0.10536	0.0631282	0.0946121	0.124135	0.0631424	0.175223	0.0374715	0.0676944	0.07357	0.0727881	0.127315	0.0964512	0.11465	0.118401	0.14061	0.0687255	0.132642	0.0479525	0.0860736	0.0741102	0.103161	0.0867674	0.0880119	0.136916	0.121995	0.0738708	0.137865	0.0680857	0.110025	0.225447	0.223903	0.0932196	0.163218	0.0829727	0.0958924	0.0577118	0.244115	0.148637	0.256707	0.115714	0.168347
1,2-dioleoyl-sn-glycero-3-phosphatidylcholine			0.5849	0.346997	0.56206	0.243779	0.438929	0.185634	0.637824	0.557953	0.181318	0.614916	0.184827	0.527875	0.46073	0.115586	0.281669	0.442983	0.31412	0.21686	0.491014	0.662798	0.411259	0.103818	0.293271	0.255642	0.256539	0.150725	0.134649	0.156633	0.0993587	0.374576	0.45241	0.164262	0.525601	0.465842	0.19887	0.155233	0.181973	0.169412	0.22764	0.436471	0.358142	0.40718	0.261424	0.198338	0.356371	0.15144	0.120175
1,4-Cyclohexanedione			0.0303244	0.0296967	0.0280418	0.0269758	0.0280628	0.0278958	0.0349236	0.0303672	0.027306	0.0256941	0.031523	6.97741e-08	0.0295802	0.0351844	0.0295478	0.0375409	0.0313585	0.0299226	0.0318004	0.0322548	0.0320799	0.0307326	0.0352278	0.0316564	0.0259926	0.0293563	0.0317212	0.0322512	0.0336765	0.0267304	0.030584	0.0292314	0.0282299	0.0403351	0.0292215	0.0260819	6.99693e-08	0.0262687	0.0312047	0.0322932	0.0261587	0.0318412	0.0312151	0.0340228	0.0368607	0.0304996	7.26455e-08
11(Z),14(Z),17(Z)-Eicosatrienoic Acid			0.761347	0.401549	0.799001	0.841842	0.656805	0.917774	0.606338	0.511693	0.232465	1.50272	0.608645	1.33954	1.32742	0.885517	0.686138	1.07973	0.990719	0.963357	1.46623	0.992715	1.21928	0.76117	0.742332	0.953054	1.39304	0.745977	0.889133	0.240425	1.05605	1.75216	1.24085	0.877899	1.41253	1.27029	1.04447	0.765286	0.670875	0.501761	0.736899	1.29809	3.05011	0.874533	0.779198	1.93465	1.16565	0.861734	0.286727
11(Z),14(Z)-Eicosadienoic Acid			2.16995	2.68131	2.29229	1.54483	2.16651	3.15762	2.01302	1.75808	1.71983	2.50519	1.5087	2.3389	0.765377	1.2047	1.53678	0.943385	2.37809	2.17449	1.57333	2.81281	3.10321	0.669399	4.36924	2.67088	1.90408	1.61071	1.09234	1.85356	1.84618	2.00829	2.84474	2.08281	3.41974	2.73871	1.99505	3.29655	3.0199	2.33725	2.14658	3.61652	2.22425	1.90422	1.89587	2.40032	3.98648	1.80529	1.56624
11-Keto-beta-boswellic acid			0.132223	0.114116	0.43216	0.583571	0.427706	0.273949	0.176674	0.370039	0.237155	0.494975	0.171943	0.453043	0.16722	0.272009	0.700286	0.187093	0.255403	0.407645	0.290528	0.247092	0.310158	0.449877	0.149854	0.198573	0.230996	0.835873	0.522014	0.298631	0.359194	0.772456	0.343731	0.545959	0.180384	0.419872	0.223776	0.499808	0.413573	0.299389	0.527233	0.634532	0.249127	0.293886	0.143867	0.413434	0.254672	0.202183	0.310592
16-Hydroxypalmitic acid			0.0892798	0.0470567	0.0550886	0.0515485	0.0294422	0.026523	0.171702	0.0843341	0.0663928	0.043577	0.0571147	0.054727	0.074086	0.0419052	0.0713937	0.0234843	0.0399526	0.111187	0.0649245	0.0529775	0.0406492	0.0724263	0.0456589	0.0216825	0.104427	0.0618592	0.0608824	0.0409161	0.0498364	0.0354678	0.0437649	0.0268571	0.114409	0.0824685	0.0524913	0.0505247	0.0240145	0.0434029	0.121447	0.058919	0.0576916	0.0529119	0.0555865	0.0551466	0.0666797	0.0417923	0.0157321
1-Aminocyclohexanecarboxylic acid			0.00800884	0.00809845	0.00964681	0.006861	0.0103115	0.00752683	0.00703656	0.00656386	0.00802678	0.00733768	0.0063804	0.00789417	0.00914796	0.00735863	0.00773799	0.00704251	0.00746003	0.0116049	0.00620577	0.00722124	0.0064998	0.00791929	0.00928465	0.00691654	0.0115598	0.00728785	0.00797235	0.00711486	0.00686049	0.00709209	0.0113493	0.00598886	0.00765974	0.00758027	0.00645116	0.00702178	0.00766247	0.00950465	0.0077161	0.00622446	0.00604591	0.00822524	0.00770242	0.00905711	0.007252	0.00735893	0.00678088
1H-Indole-3-propanoic acid			0.00155509	0.00245333	0.0115994	0.00146299	0.00137478	0.00213149	0.00298354	0.00200701	0.0032607	0.00186907	0.00200958	0.00311937	0.001573	0.00166802	0.00132561	0.00190788	0.00128117	0.00203926	0.00156739	0.00153925	0.00125158	0.00254501	0.00220669	0.00197736	0.00591794	0.00266479	0.00498464	0.00260073	0.00265175	0.00550409	0.00149184	0.0425588	0.00198508	0.00219159	0.00141774	0.00601578	0.00163195	0.00228566	0.0171266	0.00140986	0.00152256	0.00357084	0.00179696	0.00605315	0.00260277	0.00205524	0.00356724
1-Monopalmitin	HMDB0011564		0.00159484	0.00116964	0.00121299	0.00216131	0.00118689	0.00165016	0.00176624	0.00178663	0.00140372	0.0018012	0.00195503	0.0016439	0.00184784	0.00178444	0.00170571	0.00241954	0.00215005	0.00105448	0.00241579	0.0019514	8.99763e-08	0.000962582	0.00151687	0.00144287	0.00106447	0.00204181	0.00191268	0.00165569	0.00139055	0.00149299	0.00126595	0.00146075	0.001567	0.00266045	0.00138506	0.00119105	0.00154017	0.00136828	0.0010413	0.000965776	0.00102935	0.000588808	0.000728485	0.00223576	0.00151718	0.00111382	0.00193464
1-Myristoyl-sn-glycero-3-phosphocholine			0.169226	0.418172	0.18253	0.184146	0.129768	0.0838522	0.190967	0.150755	0.132488	0.0943301	0.128936	0.113323	0.342217	0.241224	0.136718	0.20838	0.124586	0.175138	0.0661105	0.113984	0.315078	0.128344	0.0427751	0.0849438	0.135102	0.319553	0.213596	0.103653	0.137326	0.1128	0.144408	0.122009	0.213969	0.152764	0.105702	0.137248	0.138749	0.130278	0.114606	0.126252	0.117872	0.127155	0.109024	0.116451	0.190623	0.113029	0.131293
1-O-(cis-9-Octadecenyl)-2-O-acetyl-sn-glycero-3-phosphocholine			0.0150216	0.0381896	0.0354775	0.00989129	0.00810031	0.0487982	0.039559	0.0414133	0.0135127	0.00838918	0.00526457	0.0131931	0.00563302	0.00438825	0.00767335	0.00566084	0.0025548	0.0105655	0.0244999	0.0164729	0.0272723	0.00777097	0.0121034	0.00950973	0.00973579	0.0103211	0.00494524	0.00775825	0.0020834	0.0109649	0.00691924	0.0236124	0.0532093	0.0881164	0.0118354	0.00689946	0.020478	0.00480411	0.00644866	0.0267509	0.0387354	0.0299843	0.00981671	0.00909886	0.0313898	0.0157444	0.0307617
1-Oleoyl-L-.alpha.-lysophosphatidic acid			0.134592	0.179829	0.129754	0.196527	0.140663	0.179697	0.201066	0.182663	0.224045	0.192115	0.165866	0.2046	0.211282	0.182101	0.212781	0.271467	0.210714	0.182334	0.202781	0.216105	0.178734	0.153478	0.133335	0.12729	0.21064	0.228536	0.198937	0.183504	0.14512	0.150436	0.17442	0.137247	0.136982	0.119303	0.154253	0.182636	0.164621	0.187752	0.14906	0.161644	0.124004	0.164383	0.181904	0.146968	0.161481	0.175346	0.198236
1-Palmitoyl Lysophosphatidic Acid			0.373916	0.512841	0.441786	0.595491	0.395671	0.514658	0.575113	0.529342	0.768015	0.616496	0.47764	0.661667	0.682332	0.549797	0.608517	0.757254	0.641665	0.477023	0.588013	0.574388	0.66718	0.484684	0.477209	0.417278	0.66527	0.643572	0.55468	0.430139	0.465646	0.407247	0.573288	0.386483	0.45397	0.394651	0.572078	0.424402	0.525749	0.520725	0.398951	0.383456	0.424304	0.510198	0.484006	0.403864	0.470467	0.586503	0.609067
LysoPE(16:0/0:0)	HMDB0011503		0.0639349	0.0736438	0.045273	0.0666079	0.0733935	0.0322319	0.0808706	0.0852886	0.0567875	0.0494785	0.0363098	0.0483358	0.0802365	0.0583709	0.0388183	0.05368	0.0353269	0.0395707	0.0521853	0.0350461	0.0647121	0.0433415	0.0382221	0.0452013	0.0357069	0.0444272	0.0463531	0.0277629	0.0396107	0.03224	0.0547487	0.030164	0.0515907	0.0451763	0.0311209	0.0376669	0.0207962	0.0303707	0.022608	0.0230246	0.0432802	0.0231434	0.033298	0.0319183	0.0411641	0.0253865	0.0642131
1-Palmitoyl-2-oleoyl-phosphatidylglycerol			0.226265	0.279665	0.374974	0.243899	0.0968906	0.31346	0.170201	0.34739	0.288761	0.31831	0.199336	0.26717	0.186467	0.223402	0.184232	0.189937	0.198083	0.271764	0.249715	0.392102	0.283297	0.179176	0.176148	0.124684	0.289727	0.247012	0.161613	0.17675	0.182644	0.25754	0.357611	0.173648	0.160262	0.186119	0.189864	0.241732	0.23999	0.212242	0.244187	0.308108	0.165721	0.153583	0.215257	0.103666	0.0886774	0.223746	0.157921
1-Stearoyl-2-oleoyl-sn-glycerol 3-phosphocholine (SOPC)			0.347314	0.0919961	0.271649	0.139205	0.242904	0.11849	0.264405	0.223706	0.183761	0.354062	0.338036	0.236647	0.376367	0.114203	0.182716	0.327614	0.136804	0.420238	0.293931	0.319687	0.194763	0.308768	0.0984507	0.132183	0.383983	0.0929307	0.0499829	0.0925222	0.0702171	0.190705	0.212145	0.101151	0.295247	0.180202	0.209459	0.215501	0.15528	0.0827542	0.117486	0.119921	0.163746	0.188819	0.177017	0.154216	0.285686	0.224146	0.0785418
1-Stearoyl-sn-glycerol			0.0622772	0.0344307	0.0524933	0.137187	0.0491936	0.0612027	0.129303	0.0682115	0.0477509	0.115426	0.104567	0.113887	0.0483188	0.078372	0.0695721	0.0601964	0.11822	0.108221	0.0982275	0.0829426	0.0678159	0.07523	0.0353287	0.0512742	0.0733693	0.0698405	0.1271	0.113536	0.18251	0.138709	0.101998	0.0748403	0.103155	0.134229	0.115608	0.0869224	0.128412	0.0859115	0.149047	0.124973	0.0879015	0.078851	0.088929	0.153726	0.117224	0.0586854	0.0496189
1-Stearoyl-sn-glycerol 3-phosphocholine			0.0211092	0.0259717	0.0274281	0.0296329	0.0320939	0.0247392	0.0396144	0.0306453	0.0370065	0.0385501	0.0268596	0.0408007	0.0321771	0.0361267	0.0341404	0.0429038	0.0202086	0.0334111	0.0350118	0.0366728	0.0466955	0.0277802	0.0194256	0.016402	0.0275548	0.0392895	0.0296756	0.023854	0.0232692	0.0227433	0.0308662	0.020723	0.0244907	0.0295921	0.0255164	0.035941	0.0202899	0.0318524	0.0288466	0.0234447	0.0385303	0.0433573	0.0275723	0.0282841	0.0276414	0.0363576	0.0268101
2,2-Dimethyl Succinic acid	HMDB0002074		0.0116294	0.010183	0.00944737	0.00823278	0.0170573	0.00945106	0.00971092	0.00890523	0.00747351	0.0085829	0.0105568	0.0087823	0.00727021	0.00867863	0.00863058	0.0116007	0.00657089	0.0108309	0.0107573	0.00794919	0.00959205	0.00818094	0.00851533	0.00678679	0.009195	0.00884	0.00815724	0.0105071	0.0091023	0.00811968	0.0112235	0.00871623	0.0145371	0.0103561	0.0101281	0.00774542	0.00876236	0.00840618	0.00905025	0.0114856	0.011446	0.0195088	0.00864909	0.0137931	0.00820722	0.00816435	0.00979428
2-Amino-2-methyl-1,3-propanediol			0.0360479	0.0366409	0.028415	0.0288846	0.0285049	0.0257092	0.0299734	0.0324101	0.0288348	0.0307633	0.0325755	0.0320319	0.0290638	0.025572	0.0263885	0.0277184	0.0194221	0.0354032	0.0291174	0.0296727	0.0297855	0.0269675	0.0271638	0.0320813	0.0393307	0.026419	0.025255	0.0304527	0.0484306	0.0285529	0.0355202	0.026179	0.0347012	0.0305185	0.0246521	0.0253885	0.0255926	0.0304447	0.036614	0.0253673	0.0306775	0.0300939	0.0253044	0.0340681	0.0271846	0.0294165	0.0328894
2-Aminopyrazine			0.00741047	0.00567502	0.0073375	0.0069923	0.00960353	0.00699576	0.00584526	0.00603037	0.00666861	0.00732914	0.00887531	0.00899782	0.00973912	0.0223416	0.022123	0.0203443	0.00664872	0.00956111	0.00831265	0.0207172	0.0095839	0.00742027	0.00727148	0.00786441	0.00906154	0.00723787	0.0222623	0.00850388	0.0100613	0.0194036	0.024516	0.00654601	0.0068429	0.00691307	0.010298	0.00809382	0.00900813	0.0216781	0.0106413	0.00795395	0.0121907	0.0067818	0.00736305	0.0104264	0.0232908	0.0094847	0.00793184
2-Butyne-1,4-diol			0.00426143	8.16379e-08	0.0039447	0.00355093	0.00386115	0.00341931	1.06386e-07	0.00438232	0.00390851	0.00351862	0.00429491	6.97741e-08	0.00416677	0.00395951	7.11446e-08	1.01698e-07	7.22651e-08	0.00400063	0.00373484	9.73639e-08	0.0046071	0.00359057	0.00478349	0.00393145	0.00367721	0.00391124	0.00406689	0.00431355	0.00382578	7.25493e-08	0.0035896	7.27356e-08	0.00461441	0.0063756	0.00369787	0.00365217	0.00450255	6.99253e-08	7.60796e-08	7.05467e-08	0.00316622	0.00441543	7.09723e-08	0.00459942	0.00470712	0.00376707	0.00387439
2-Deoxyerythritol			0.0417627	0.0303193	0.0419728	0.0211723	0.0243751	0.034028	0.0345752	0.0263396	0.0355529	0.0308226	0.0322318	0.0248224	0.0245953	0.02566	7.11446e-08	0.0338772	0.0204957	0.011367	0.0331019	9.73639e-08	0.0224509	0.014604	0.0265139	0.0318508	0.0121236	7.32211e-08	0.0249901	0.0366138	0.0364114	0.0150823	0.0166096	0.0178163	0.0268423	0.0469355	0.0502876	0.0114321	0.0270972	0.0164696	0.0258688	0.0453175	0.014072	0.0214957	0.00967202	0.0259746	0.0472822	7.04039e-08	0.0250587
2-Deoxytetronic acid	HMDB0000337		0.00429799	8.16379e-08	0.00370067	7.34004e-08	7.23449e-08	0.00365846	0.00542264	0.0038627	6.5481e-08	0.0038388	0.00454186	0.00532727	0.00340831	0.00413168	0.00414244	0.00476335	0.00410421	0.00380982	0.00487735	0.00526421	0.00430067	0.00339782	0.00491745	7.09924e-08	0.00411224	0.00562774	0.00620264	0.0028261	0.0034488	0.00389099	6.35238e-08	0.00368981	0.00541223	0.00535877	7.46236e-08	7.01169e-08	0.00356657	6.99253e-08	7.60796e-08	7.05467e-08	0.00368275	0.00403311	7.09723e-08	0.00427684	0.00350931	7.04039e-08	7.26455e-08
2E-Eicosenoic acid			1.72753	1.85495	2.09784	1.1838	1.72818	2.85799	1.88869	1.87341	1.09526	3.69935	0.885104	1.48911	0.438172	1.10623	1.0114	0.845677	5.56712	2.16815	1.76696	3.66979	2.81981	0.548976	2.78536	2.65783	1.26398	1.33545	0.886367	1.78336	1.04088	2.22221	1.70155	1.67713	2.56631	2.66485	2.06239	3.16707	3.19229	2.53832	2.00604	3.59179	2.34297	1.68413	1.84646	3.44355	3.31715	1.44182	1.11297
2-Ethyl-2-Hydroxybutyric acid	HMDB0001975		0.00654272	0.0187233	0.00632805	0.00634742	0.00926793	0.00898336	0.020591	0.0160051	0.00565821	0.00655689	0.0069212	0.0223636	0.0137543	0.00614715	0.00866694	0.00855132	0.00787203	0.00788332	0.0175535	0.00826397	0.00660803	0.00900396	0.0240264	0.0078191	0.00710892	0.00814344	0.00889028	0.0070045	0.00612481	0.0140357	0.0110606	0.00792293	0.00686883	0.0057885	0.0091683	0.00604279	0.00680223	0.00608432	0.00851035	0.00685506	0.00780983	0.00861033	0.00790079	0.00789428	0.0068553	0.00804427	0.0065748
2-hydroxy-3-isopropylbutanedioic acid			0.00529606	0.00869775	0.00633259	0.0100286	0.0100328	0.0129111	0.0155348	0.00710757	6.5481e-08	0.0111147	0.00697797	6.97741e-08	0.00810609	7.13624e-08	0.0100422	1.01698e-07	7.22651e-08	7.14891e-08	7.17218e-08	0.00830086	0.0184192	0.00724017	8.89501e-08	0.0110035	0.008961	0.00731253	0.00982274	0.00792568	0.0114748	7.25493e-08	0.00781618	0.0152102	0.0157288	0.0172931	0.00980675	0.00902752	0.00807727	6.99253e-08	0.00698533	0.0126323	0.0201263	0.010484	7.09723e-08	0.0108028	8.00144e-08	7.04039e-08	0.00992016
2-Hydroxy-3-methylbutyric acid	HMDB0000407		0.19669	0.0974968	0.156096	0.23135	0.11403	0.358479	0.117373	0.173447	0.0765915	0.143275	0.10307	0.178906	0.172118	0.0937274	0.0798061	0.113201	0.133207	0.074528	0.119489	0.141777	0.245381	0.14793	0.257115	0.121056	0.232662	0.120857	0.17683	0.173123	0.28991	0.113828	0.112025	0.430897	0.357084	0.378838	1.28588	0.129564	0.236125	0.583001	0.105649	0.174129	0.225215	0.25599	0.116194	0.227827	0.0743029	0.304789	0.195473
2-Hydroxyadenine	HMDB0000403		0.00284028	0.000905101	0.00336674	0.00214779	0.000934814	0.00100076	0.00418	0.00335848	0.0023936	0.00226441	0.00372251	0.00276074	0.000816786	0.00151618	0.00238835	0.00245972	0.00549236	0.00142548	0.00283457	0.00214953	0.000679008	0.000906432	0.00197144	0.00351916	0.00504627	0.00190989	0.00374564	0.00293605	0.00200045	0.00319337	0.00554449	0.00209851	0.00315377	0.00279574	0.00182536	0.00447669	0.00201249	0.003569	0.00174298	0.00371206	0.00218043	0.00204638	0.00419977	0.00453034	0.00334955	0.00153635	0.00243861
2-Methyl-3-hydroxybutyric acid	HMDB0000354		0.0224344	0.0214512	0.0218925	0.0230597	0.0224328	0.0240711	0.0203387	0.0222512	0.0235141	0.0234319	0.0226044	0.0236532	0.0238202	0.0203021	0.023066	0.0207602	0.0248546	0.024017	0.0225237	0.0230033	0.0223789	0.0236461	0.0223427	0.0225118	0.0236681	0.0230763	0.0223817	0.0231906	0.0226871	0.0226331	0.0235174	0.0225056	0.022383	0.0210997	0.022077	0.0224622	0.0241403	0.0235233	0.0223673	0.0209857	0.0225246	0.0247628	0.023849	0.0244116	0.0246902	0.0255707	0.020866
2-Methylbutyroylcarnitine	HMDB0000378		0.355377	0.157575	0.21494	0.201563	0.134324	0.292693	0.270538	0.204539	0.106286	0.153961	0.13898	0.313621	0.0985044	0.126388	0.166817	0.159675	0.0915755	0.334907	0.184185	0.211194	0.331541	0.268024	0.102333	0.293643	0.345383	0.112836	0.191829	0.20787	0.379253	0.132859	0.177604	0.489904	0.714277	0.771386	0.314408	0.1956	0.157489	0.25034	0.282073	0.327199	0.589257	0.294538	0.199671	0.20058	0.152952	0.250071	0.137486
2-Methylglutaric acid	HMDB0000422		0.103911	0.0841819	0.0829169	0.039296	0.0635517	0.0471828	0.113522	0.0563517	0.0763851	0.0867074	0.0939573	0.04288	0.105837	0.0529642	0.0560689	0.0681353	0.0505686	0.0509714	0.120319	0.0466793	0.0725749	0.117478	0.0299486	0.065389	0.0817052	0.0338544	0.0333152	0.0770497	0.0270971	0.123407	0.0462418	0.0766519	0.157879	0.0830499	0.0260048	0.0662117	0.0350918	0.0429482	0.0886262	0.0876468	0.0455149	0.0355092	0.0652272	0.0730545	0.0446341	0.0614679	0.159494
2-Methylguanosine	HMDB0005862		0.00375324	0.00397974	0.00364295	0.00294072	0.00346231	0.00308942	0.00506188	0.00399768	0.00323258	0.00205009	0.00327885	0.00351428	0.0024939	0.00222928	0.00158383	0.00288489	0.0019906	0.00341842	0.00261324	0.00362547	0.00360064	0.0024519	0.00370889	0.003119	0.00108996	0.0030121	0.0029433	0.0019683	0.00273199	0.0037467	0.00455738	0.0037141	0.00643289	0.00449915	0.00359673	0.00392236	0.00249451	0.00335987	0.00299128	0.00138165	0.00379356	0.00368652	0.00273327	0.00457597	0.00265652	0.00317383	0.00282464
2'-O-Methyluridine			0.0439319	0.0491535	0.0311269	0.0351053	0.0364304	0.0388098	0.0385738	0.0524751	0.045696	0.0309099	0.0412496	0.0399868	0.0285448	0.0349538	0.0387284	0.0575072	0.032303	0.0296353	0.0254201	0.0316896	0.0294406	0.0364464	0.0416821	0.042938	0.0472476	0.0475198	0.0259377	0.0409233	0.0347221	0.029851	0.042876	0.0412496	0.0655695	0.0250224	0.0436128	0.0418302	0.0550461	0.0426762	0.0372205	0.0386991	0.0476746	0.0441806	0.0439107	0.0461869	0.0381174	0.035991	0.0502168
2-Phenylbutyric acid	HMDB00329		0.00110593	0.00258056	0.00118599	0.0017595	0.00142605	0.00253986	0.00218891	0.00164353	0.00185481	0.00243642	0.00373162	0.00287568	0.00295649	0.00130653	0.00243537	0.00247588	0.00359034	0.00224002	0.00363296	0.00296429	0.00275514	0.00207143	0.00320167	0.00224499	0.00330367	0.00196187	0.00253056	0.00270431	0.0045219	0.00222326	0.00135004	0.00173294	0.00174094	0.000847593	0.00239073	0.00325537	0.00190862	0.00373107	0.00461623	0.00397774	0.00250892	0.00246735	0.00379847	0.00377198	0.00274452	0.00395741	0.00278714
3-(3-Indolyl)-2-oxopropanoic acid			0.00974637	0.0160167	0.0129937	0.00810764	0.0121445	0.0139306	0.011495	0.0105998	0.0111253	0.0116784	0.0139964	0.0133581	0.0102734	0.00883108	0.0108287	0.00968265	0.0104106	0.00763361	0.00756909	0.0103614	0.0182818	0.00919782	0.00982021	0.00856069	0.0134939	0.0137043	0.00963196	0.0091846	0.0147061	0.0218403	0.00811694	0.0150457	0.0146498	0.0210674	0.00892663	0.0113782	0.0129431	0.0123967	0.00991389	0.0155092	0.0115566	0.0131095	0.00763821	0.0122397	0.0104266	0.0336842	0.0212152
3,6-Anhydro-D-galactose			0.0120289	0.0072447	0.0121258	0.012808	0.010393	0.0136195	0.0109948	0.00865534	0.0116956	0.0138624	0.0081069	0.0104014	0.00853439	0.0114591	0.0116541	0.00931567	0.0133485	0.00812959	7.17218e-08	0.0121134	0.0117405	0.0143206	0.0133001	0.0128285	0.0128246	0.0107028	0.00975743	0.012235	0.0146096	0.0114671	0.0130813	0.0130704	0.0117072	0.0120287	0.0144228	0.0106016	0.0131104	0.0110828	0.0162544	0.0127735	0.0182605	0.0160255	0.0159884	0.0144322	0.0131863	0.0087111	0.0137117
3alpha-Hydroxy-5alpha-androstan-17-one (Androsterone)			0.00120509	0.0031193	0.00232449	0.00157269	0.00334667	0.00320874	0.00272683	0.00260249	0.00214996	0.00146934	0.00128519	0.00172793	0.00418439	0.00184603	0.00119124	0.0016586	0.00129408	0.00247238	0.00247318	0.0016879	0.00322301	0.00146512	0.00237517	0.00145232	0.0010075	0.00256714	0.00258437	0.00166483	0.00149827	0.00404625	0.00292373	0.0015651	0.00195628	0.00218704	0.00112248	0.00161893	0.00187889	0.00196064	0.00245683	0.00222757	0.007032	0.00228793	0.00213903	0.00257426	0.00235337	0.00201066	0.00138323
3-Deoxy-2-keto-6-phosphogluconic acid			0.00535979	0.00542183	0.0061408	0.003603	0.00517777	0.00585968	0.00548964	0.00647915	0.014747	0.0108155	0.00506922	0.00842469	0.00775351	0.00819158	0.0108257	0.0089596	0.206991	0.00817236	0.00369287	0.00534435	0.00432884	0.00355287	0.00723773	0.00747281	0.010715	0.0127697	0.00472113	0.00890931	0.00806815	0.00902095	0.0269754	0.0145195	0.0141456	0.0051808	0.0119012	0.00983255	0.00646265	0.00473207	0.00432102	0.0056025	0.00478785	0.00795375	0.00719793	0.00465183	0.00613828	0.0161731	0.00410449
3-Furancarboxylic acid	HMDB0000444		0.00974241	0.0110142	0.00967889	0.0085269	0.00851028	0.00750495	0.0105573	0.0100247	0.00809532	0.00692265	0.00811115	0.00753329	0.00883407	0.00513171	0.00599091	0.00565277	0.00741704	0.0109634	0.00562512	0.00702188	0.00683347	0.00828612	0.00624256	0.00887784	0.00901068	0.00725713	0.00884396	0.00632044	0.00613455	0.00837527	0.00798213	0.00531487	0.00682263	0.00684089	0.00602123	0.006628	0.00730633	0.00884664	0.00737719	0.00822053	0.0068167	0.00838972	0.00788255	0.00718243	0.0102306	0.00776169	0.0093732
3-Hexanone	HMDB0000753		0.00483194	0.00484212	0.0155616	0.00618794	0.00213745	0.00378116	0.0118981	0.00520157	0.0137861	0.0102671	0.00560877	0.010172	0.00198028	0.00782187	0.00481342	0.00882877	0.003301	0.00288687	0.00280178	0.00291895	0.00356871	0.0034182	0.00684696	0.00525759	0.00565029	0.0181673	0.00383793	0.0110518	0.0103432	0.0250257	0.00548131	0.00682848	0.00759477	0.00666961	0.00642206	0.00360035	0.0157571	0.0081231	0.0595517	0.00721263	0.00482333	0.00922412	0.0112392	0.0168389	0.00361146	0.00355764	0.0110074
3-Hydroxy-4-methoxybenzoic acid			0.0149043	0.0103176	0.0095597	0.0159364	0.00645135	0.0032041	0.0122254	0.00411571	0.00266479	0.0090554	0.0069304	0.0143793	0.00600267	0.00767248	0.00642875	0.00117545	0.00250144	0.00631446	0.00168746	0.00765804	0.00695808	0.00845226	0.00494094	0.00117846	0.0122242	0.00489493	0.00820206	0.00319201	0.00764327	0.00268856	0.0160727	0.00988231	0.0129477	0.00135279	0.00638825	0.00886727	0.00710055	0.0070973	0.00306718	0.00196329	0.0120237	0.00791803	0.00153582	0.000863096	0.00693206	0.00672065	0.00832238
3-Hydroxycapric acid	HMDB0002203		0.0340129	0.0257228	0.045419	0.0363266	0.025768	0.0334859	0.0383107	0.0240405	0.0365026	0.038207	0.0151646	0.0378952	0.014701	0.0220105	0.0370451	0.0264829	0.0558684	0.0392953	0.0633599	0.0443652	0.0359103	0.0217267	0.0238321	0.0262166	0.0202044	0.0720959	0.0187457	0.0607416	0.037996	0.0247099	0.0442073	0.0446226	0.0373128	0.0180907	0.0258271	0.0513033	0.0926898	0.066678	0.141454	0.0465902	0.0206448	0.0247184	0.041006	0.0494353	0.056543	0.0433333	0.0994434
3-Hydroxydodecanoic acid	HMDB0000387		0.227166	0.552343	0.488159	0.204404	0.321537	0.760482	0.247953	0.549292	0.159787	0.579344	0.190503	0.164478	0.10387	0.104408	0.155266	0.106029	0.994445	0.508849	0.229232	0.499386	0.470999	0.104443	0.676891	0.277198	0.328669	0.180932	0.235842	0.37752	0.22043	0.365348	0.59393	0.25282	1.25404	0.712909	0.365905	1.27188	1.1168	0.423543	0.317146	0.761496	0.653666	0.286444	0.624158	0.685295	0.784999	0.345434	0.140242
3-Hydroxynorvaline			0.0983301	8.16379e-08	0.0835421	0.101761	0.0869094	0.0987605	0.0874357	7.7452e-08	0.116837	0.123972	0.0974984	0.148853	0.0786559	0.115072	0.118389	0.0917625	0.0737164	0.105782	7.17218e-08	0.130691	0.0824534	0.0582177	0.130019	0.0909779	0.0857444	0.0863527	0.0965466	0.104726	0.0834603	0.0705367	0.109612	0.0900044	0.116717	0.0796523	0.0959811	0.0637737	0.08546	6.99253e-08	0.064932	0.0660517	0.078138	0.108185	7.09723e-08	0.101038	0.0860854	0.0934716	0.0868013
3-Hydroxypyridine			0.056274	8.16379e-08	0.0543453	0.0616229	0.06196	0.0679524	0.0595675	7.7452e-08	0.0642614	0.0590346	0.0533148	0.0657805	0.0545753	0.0568199	0.0617356	0.051372	0.0594034	0.0642822	0.0374968	0.0634447	0.0517608	0.0683658	0.0796712	0.0661313	0.0745823	0.0503326	0.0548225	0.0588145	0.0554181	0.0599151	0.0763564	0.058124	7.50985e-08	0.0663649	0.0735194	0.0833323	0.0630917	0.0650841	0.0591393	0.0585981	0.0670324	0.0855231	0.0725814	0.0587876	0.0716817	0.0637481	0.0549259
3-Indolepropionic acid	HMDB0002302		1.30381	0.777919	7.08026	1.24457	0.096187	1.07615	0.846353	0.829483	1.93757	1.01748	0.502932	3.40677	0.288564	1.0046	0.347567	0.892582	1.22409	0.618001	1.11853	0.247788	0.173374	1.31183	0.653025	0.749593	4.35145	1.45115	4.23869	1.3337	1.64019	4.67861	0.780295	66.1524	0.106277	0.798939	0.207005	4.37582	0.23266	1.03203	17.9871	0.582567	0.443225	2.93648	0.598316	4.17415	1.66277	0.86911	1.99496
3-Methoxy-4-Hydroxyphenylglycol sulfate	HMDB0003332		0.640325	0.413648	0.566769	0.424703	0.334243	0.447732	0.376893	0.525105	0.444491	0.7875	0.432339	0.576901	0.30278	0.30838	0.25941	0.495379	0.444707	0.403044	0.368859	0.591305	0.568203	0.49672	0.277577	0.395743	0.555872	0.535362	0.300728	0.324645	0.40572	0.605019	0.577296	0.483067	0.878849	0.700494	0.702455	0.610096	0.445057	0.518871	0.314013	0.684171	0.520772	0.56911	0.555016	0.911982	0.554791	0.520593	0.555189
3-Methyluridine	HMDB0004813		0.0603252	0.0667127	0.0551986	0.0481429	0.0493204	0.0694864	0.0401137	0.0544878	0.0243852	0.0598508	0.0462507	0.0615861	0.0464519	0.0497355	0.0374018	0.0581508	0.0496889	0.0576142	0.0615269	0.0611363	0.0512453	0.0615763	0.0520362	0.0607968	0.0599232	0.0583262	0.0444765	0.0471682	0.0555459	0.0629193	0.0536987	0.0653901	0.056556	0.0570546	0.0595317	0.0521175	0.0707229	0.0474849	0.0527496	0.0647158	0.0549865	0.0656782	0.0464534	0.0513446	0.0498803	0.0491381	0.0529177
4-Hexen-1-ol, (E)-			0.0344637	0.0460661	0.0459712	0.0279534	0.0384896	0.0438248	0.0435881	0.0573724	0.0314382	0.0418649	0.0427592	0.0485116	0.0395616	0.0315714	0.032732	0.0427484	0.0549799	0.0447102	0.048746	0.0321805	0.0222657	0.0322883	0.0190931	0.064612	0.0424871	0.0294996	0.1039	0.0413721	0.0677232	0.0322592	0.0587094	0.030585	0.0918086	0.0414429	0.0296601	0.0336035	0.0710541	0.0258538	0.108069	0.0786913	0.0626919	0.0248133	0.0401879	0.053133	0.0339817	0.0432074	0.0622822
4-Hydroxy-6-methyl-2-pyrone			8.11136e-08	0.219973	7.94872e-08	0.187037	0.188873	0.181252	0.235638	0.199459	0.19519	0.196184	0.191183	0.183575	0.219418	0.188698	0.195983	0.25985	0.162412	0.183793	0.18751	0.266542	0.243056	0.200425	0.232946	0.189899	0.198973	0.198501	0.194204	0.200184	0.176668	0.189326	0.174387	0.181179	0.188985	0.304296	0.199352	0.184276	0.182545	0.201126	0.19173	0.203995	0.178758	0.200461	0.174214	0.189307	0.235931	0.208167	0.189374
4-Hydroxy-6-methylpyran-2-one			0.0165176	0.207715	0.0246474	0.0289012	0.0089152	0.00572334	0.00961434	0.128767	0.703555	0.0144448	0.141351	0.0194886	0.0240306	0.0214044	0.0156604	0.0167266	0.00867474	0.0979338	0.0195892	0.00772986	0.023713	0.0477689	0.012349	0.0625878	0.0118773	0.0224582	0.0326548	0.0054324	0.0268403	0.00516418	0.0682137	0.0403015	0.182718	0.00991705	0.0527919	0.00742117	0.0112264	0.0834971	1.77572	0.0177086	0.0563904	0.231838	0.134028	0.0705952	0.0477243	0.00656497	0.0261858
4-Hydroxyindole			0.00783173	0.00474871	0.00730434	0.00543191	0.00376902	0.00396654	0.00877843	0.00615871	0.00464513	0.00602098	0.00151238	0.00625907	0.00219592	0.00388722	0.00668519	0.00385676	0.00397355	0.00456928	0.00576888	0.00543972	0.00451193	0.00380623	0.0045463	0.0040109	0.00251944	0.00493968	0.00441279	0.00102086	0.00416166	0.00565953	0.00432212	0.00587807	0.00672914	0.00590869	0.00295271	0.00389406	0.0044616	0.00406417	0.00340031	0.00370708	0.00859235	0.00392554	0.00563565	0.00164509	0.00619808	0.00296995	0.00561219
5-alpha-Cholestan-3-one			8.11136e-08	8.16379e-08	0.0143729	7.34004e-08	0.00575403	0.0134906	0.00825477	7.7452e-08	0.0056649	0.0062559	7.68611e-08	0.0136026	0.00804382	0.0198287	7.11446e-08	0.019455	0.00548697	0.0208583	7.17218e-08	0.0250963	8.99763e-08	0.00656546	8.89501e-08	7.09924e-08	0.00811463	0.00936504	0.0115133	0.0189245	0.0098213	0.0127066	0.00638949	0.008236	0.0125235	0.0114408	0.00649201	7.01169e-08	0.011893	0.0171175	0.016973	0.013216	0.00827883	0.0127275	0.00731553	0.00529147	0.00851343	7.04039e-08	7.26455e-08
5-Hydroxymethylcytidine			0.00300792	0.00517749	0.00368929	0.00119019	0.00331281	0.00132465	0.00263896	0.00196414	0.00130673	0.000983752	0.00234092	0.00152302	0.00197574	0.0109373	0.000706808	0.00127387	0.0825459	0.00332292	0.00284714	0.000809517	0.00363637	0.00145113	0.00186285	0.00189778	0.00326485	0.00122537	0.00256421	0.00198098	0.00140756	0.00112654	0.0919954	0.00163647	0.00491024	0.00292264	0.00209864	0.0113163	0.00186126	0.00344844	0.00198703	0.00112403	0.000915712	0.00143969	0.00173081	0.00280574	0.00156097	0.0020542	0.00195098
5-Hydroxytryptophol	HMDB0001855		0.00111723	0.000981773	0.0010369	0.00121999	0.0012925	0.00101664	0.00174934	0.00082027	0.00132343	0.00101883	0.00142842	0.00167441	0.00069836	0.000982448	0.00140249	0.00116166	0.00267084	0.000894043	0.00514101	0.00134314	0.00153422	0.0014861	0.00528642	0.00122387	0.00111063	0.000761194	0.00108164	0.00160857	0.00227118	0.000700003	0.00165514	0.00131243	0.00135141	0.00120792	0.00144448	0.00147318	0.00117618	0.00121456	0.00158537	0.00162903	0.00144221	0.00125642	0.00115282	0.00199067	0.00122284	0.00122158	0.00163921
5-Methyl-2-thiouridine			0.680415	0.0501393	0.665478	0.286134	0.482312	0.786572	0.461055	0.212607	0.0081541	0.0468253	0.303061	0.125858	0.295316	0.42169	0.291244	0.89379	0.539332	0.330235	0.239892	0.359089	0.686369	1.8859	1.04668	0.69947	0.558323	0.871994	0.694854	0.127911	1.24107	0.813937	0.876792	0.688486	1.27434	0.463959	0.737389	0.641066	0.0366093	0.476586	1.32732	0.626893	0.590417	0.840793	0.255487	0.539279	0.588456	0.352264	0.260534
5-Methylcytidine	HMDB0000982		0.0253358	0.0111426	0.0177262	0.0131063	0.0202694	0.0148934	0.0160004	0.0114836	0.0129378	0.0164029	0.0175527	0.0128469	0.0173599	0.012778	0.0115994	0.0138486	0.0129327	0.0171712	0.0149312	0.0167812	0.0164335	0.0206202	0.0162681	0.021852	0.0186524	0.0173214	0.0133451	0.0193166	0.0275953	0.0145637	0.0128541	0.014001	0.0173806	0.016456	0.0146516	0.0180825	0.012856	0.0180138	0.0225347	0.0160991	0.016015	0.0202347	0.0195266	0.0134671	0.0240128	0.0188918	0.019091
6-Benzylaminopurine			0.0437188	0.0898277	0.124215	0.0410545	0.0634169	0.122604	0.0984383	0.138845	0.0488585	0.05447	0.0213385	0.0636106	0.0259302	0.0197917	0.0289344	0.0230131	0.0195235	0.074679	0.00472271	0.0476427	0.0896951	0.0261083	0.0486718	0.0441087	0.0384481	0.02355	0.0229658	0.030058	0.00838046	0.036848	0.0514032	0.0524034	0.148646	0.297238	0.0397412	0.0251582	0.0463294	0.021058	0.0132679	0.0918723	0.094017	0.0807883	0.0358919	0.0405504	0.0608816	0.0565379	0.0515317
6-deoxy-D-glucose			0.0426538	0.0504068	0.0470906	0.0434916	0.0404859	6.9948e-08	0.0247293	0.0387637	0.033429	0.0410286	0.0444782	0.0359442	0.0248496	0.0388818	0.0293928	0.0303962	7.22651e-08	0.0375374	0.0394424	0.0304161	0.0545265	0.0442051	0.0308924	0.0470741	0.0418819	7.32211e-08	0.0462411	0.0371204	0.0504815	0.0467135	0.043702	0.0506836	0.0153819	0.0484111	0.0400089	0.0416187	0.0437945	0.029418	0.047623	0.0374125	0.0513819	0.0394109	0.0389222	8.17089e-08	0.0418392	0.0346248	0.0434237
6-hydroxy caproic acid dimer			0.172374	0.101305	0.22106	0.342906	0.250282	0.25746	0.183852	0.134034	0.218699	0.212614	0.135185	0.196467	0.175699	0.167504	0.207883	0.16773	0.178843	0.230081	7.17218e-08	0.243013	0.150506	0.291156	0.218641	0.238173	0.279287	0.167096	0.216623	0.204445	0.195772	0.193302	0.308126	0.248517	0.192567	0.23806	7.46236e-08	0.252217	0.208279	0.269536	0.286367	0.245995	0.266479	0.278656	0.29743	0.16824	0.263951	0.20889	0.200708
6-Hydroxydopamine	HMDB0001537		0.00917509	0.00823023	0.00801003	0.00722407	0.00653442	0.00863343	0.00815338	0.00830388	0.00690311	0.00682317	0.00798833	0.00722793	0.00572143	0.00748374	0.00559001	0.00635335	0.00839251	0.00810156	0.00678304	0.006173	0.0077491	0.00753768	0.0115896	0.00871446	0.00947204	0.00911547	0.00769646	0.00796994	0.0111857	0.00692704	0.0126032	0.0105733	0.0104019	0.010238	0.00801291	0.00533582	0.0072166	0.00929837	0.00475184	0.00694011	0.00762746	0.00635533	0.00616555	0.0120222	0.0112318	0.00580798	0.0172493
7-Methylguanosine	HMDB0001107		0.0252553	0.0193768	0.0240179	0.0231142	0.0221903	0.0163695	0.0297678	0.0252295	0.0288388	0.0172765	0.0206794	0.0116937	0.0153136	0.0268853	0.0156976	0.0184625	0.0198854	0.0177954	0.0211943	0.0181284	0.021534	0.0194549	0.0178442	0.0189846	0.0199287	0.0157936	0.0203124	0.0132502	0.0261383	0.0242463	0.0202299	0.0199848	0.020212	0.0191332	0.0320876	0.0251612	0.0294811	0.0157678	0.0191834	0.0173292	0.0185303	0.0182855	0.0307422	0.0238852	0.0204063	0.0151213	0.0217301
7-Oxocholesterol	HMDB0000501		0.0251114	0.0194562	0.0152232	0.0181067	0.02204	0.00464693	0.0124772	0.0129931	0.00723212	0.0122253	0.0118299	0.00882927	0.023252	0.00614008	0.00985762	0.00687839	0.00329088	0.0112731	0.00573324	0.03719	0.0277202	0.00918884	0.00355961	0.0106836	0.0041328	0.00962416	0.00982005	0.00269082	0.00700541	0.00808921	0.0209964	0.00799401	0.0652127	0.014106	0.0180688	0.0115621	0.0095114	0.00902677	0.00301824	0.00540207	0.0105994	0.00634106	0.00846186	0.00497181	0.00910109	0.00818469	0.00672939
9-Decen-1-ol			0.0103524	0.015315	0.00990568	0.00746494	0.00495416	0.0123374	0.00829845	0.00903813	0.00686041	0.00930532	0.00483221	0.00709108	0.00507144	0.00654517	0.00694956	0.00781969	0.00866617	0.00874737	0.00492376	0.00726506	0.0068362	0.0102191	0.123549	0.0126159	0.00573729	0.00897369	0.00974057	0.00918772	0.00940243	0.0103975	0.0090082	0.0113744	0.0116677	0.00610605	0.0132804	0.00832048	0.0120897	0.0163005	0.0100235	0.0104327	0.0129251	0.00812388	0.00728854	0.00588548	0.0116291	0.00474897	0.0105407
Acadesine (Drug)			0.00502051	0.00485451	0.00456982	0.00731679	0.000793966	0.00188514	0.0043989	0.00358883	0.00185472	0.00151439	0.00270329	0.00416529	0.000865817	0.00202145	0.00296561	0.00182706	0.00130044	0.00121554	0.00306838	0.00655281	0.00334161	0.00281166	0.00329413	0.00523923	0.00279784	0.00510848	0.00361488	0.00315556	0.0048473	0.00373671	0.000716423	0.00438591	0.00952904	0.00559942	0.00263444	0.000958717	0.00261958	0.00728572	0.00270274	0.00379972	0.00495976	0.00552451	0.00276625	0.00732214	0.00373661	0.00323394	0.00702528
Acamprosate	HMDB0014797		0.0510301	0.251616	0.0524643	0.0165099	0.0546863	0.161426	0.0505077	0.0442908	0.0394845	0.0375357	0.0563978	0.0267488	0.10855	0.0436537	0.0716242	0.0498155	0.318668	0.095294	0.0482384	0.0711361	0.0503597	0.471364	0.0626401	0.414762	0.021511	0.0349209	0.0410093	0.0373401	0.0156421	0.0114347	0.0488207	0.432603	0.23639	0.0201363	0.164103	0.0159924	0.248047	0.0727779	0.163003	0.24704	0.171782	0.0445297	0.0482318	0.22499	0.0431542	0.0392066	0.0289778
Acetylglycine	HMDB0000532		0.0634748	0.0442585	0.0548206	0.0687606	0.0466167	0.0294891	0.0781227	0.0558812	0.0403726	0.0552207	0.0915252	0.0641426	0.0495586	0.0403745	0.0520745	0.0656315	0.105091	0.0568733	0.05251	0.0634893	0.0656556	0.0437557	0.0674574	0.0698167	0.0585371	0.0255885	0.0737073	0.0557927	0.0417196	0.0524753	0.0614209	0.0491469	0.0534529	0.0692373	0.0448578	0.0675873	0.0745057	0.0525681	0.044086	0.0480966	0.0458175	0.0816154	0.048378	0.0528941	0.0439384	0.0303655	0.040526
Adenosine 2',3'-cyclic monophosphate			0.00756172	0.00671115	0.00791879	0.00681691	0.0107183	0.00824036	0.00604476	0.00530947	0.00919122	0.00755556	0.00915047	0.00531178	0.00821533	0.00838472	0.00694675	0.0103852	0.00750516	0.00722763	0.00652767	0.00670823	0.016904	0.0080131	0.0100208	0.0159797	0.0085783	0.0147647	0.00869322	0.0117668	0.0133452	0.00724638	0.0138676	0.0205395	0.0081292	0.0105313	0.00828471	0.0153973	0.0128897	0.00775553	0.0124982	0.0164568	0.00916282	0.0064322	0.0104597	0.0168705	0.0134967	0.0080373	0.00846333
Alanylglycine	HMDB0006899		1.92971	1.7405	1.86581	1.83409	2.18195	1.76486	1.85608	1.45751	1.819	2.74591	1.97945	1.79909	2.1105	1.91823	1.81405	1.45284	2.29856	2.34418	0.950423	1.79206	1.70482	1.85066	2.07989	2.48088	2.24083	1.83202	1.95649	1.86958	1.82481	2.49661	2.43726	1.69257	1.90952	1.83318	1.6046	1.99903	1.96067	2.2161	1.57207	1.53592	1.87192	1.61093	1.91714	2.38081	1.98287	1.77903	1.74379
Ala-Met	HMDB0028693		0.0107381	0.019465	0.0175318	0.00946046	0.0060847	0.00840192	0.0103177	0.0101564	0.00126247	0.00894956	0.00755474	0.00963137	0.00673403	0.000799726	0.00947968	0.00585071	0.0198456	0.00801934	0.00737654	0.00939431	0.00886303	0.00821615	0.00851176	0.0103555	0.00785108	0.00798072	0.00815688	0.00789408	0.00843087	0.00915678	0.0242951	0.0317827	0.013432	0.0119641	0.00834368	0.0078193	0.00952454	0.00806862	0.0132913	0.00748088	0.00988059	0.0093677	0.00831838	0.00939301	0.0103654	0.0065665	0.00795911
all cis-(6,9,12)-Linolenic acid			0.120763	0.114353	0.120973	0.112942	0.121006	0.226769	0.145836	0.167928	0.184508	0.159512	0.09665	0.102473	0.13434	0.1103	0.091039	0.142465	0.162815	0.170201	0.172767	0.116405	0.19232	0.151653	0.143049	0.108237	0.138617	0.13775	0.077786	0.169667	0.17219	0.202574	0.251784	0.111953	0.254194	0.162206	0.107913	0.158435	0.160752	0.19035	0.168096	0.159905	0.143391	0.132711	0.257953	0.11339	0.146381	0.106516	0.087494
Allylmalonic acid			0.0129396	0.00715848	0.0108377	0.00670868	0.00682253	6.9948e-08	1.06386e-07	0.00808307	6.5481e-08	0.00808019	0.00827493	0.0089416	0.00793402	0.00613164	0.00561262	0.0138763	0.00692921	0.00754757	0.00762269	9.73639e-08	0.0138644	0.0109572	8.89501e-08	0.00887944	7.20274e-08	0.00839834	0.0075757	0.00892253	0.0071687	0.00997429	6.35238e-08	0.010718	0.00924502	0.0171752	7.46236e-08	0.00859945	0.00832652	0.00832023	0.0104044	0.0091251	0.00771	6.98231e-08	0.00933194	8.17089e-08	0.00919521	7.04039e-08	0.00722125
alpha-hydroxy myristic acid			0.0390492	0.0812706	0.0698774	0.0420751	0.0695391	0.13211	0.0551723	0.0584477	0.0205299	0.094288	0.0398428	0.0351833	0.0195473	0.033494	0.042098	0.0275583	0.0600101	0.0853901	0.0662489	0.0959484	0.076053	0.0242829	0.0892845	0.0630198	0.0482267	0.0973304	0.0542205	0.0324634	0.0144208	0.0792234	0.0820945	0.0498311	0.158105	0.0774027	0.0759685	0.139218	0.169409	0.0684508	0.0540865	0.102631	0.0945038	0.0522807	0.0335256	0.0722439	0.0880909	0.0825708	0.0347171
N-Acetylglutamine	HMDB0006029		0.0220259	0.0117077	0.0247819	0.0240543	0.0215282	0.0275869	0.0263672	0.0314862	0.0265295	0.0349735	0.021782	0.0157807	0.0266033	0.024833	0.0223815	0.0284573	0.0320215	0.0182993	0.0227204	0.0120285	0.0286763	0.0193406	0.0294772	0.0497174	0.0342605	0.0363915	0.0243855	0.0255927	0.0377369	0.0376178	0.0420323	0.0553928	0.0393836	0.0332741	0.038988	0.0426368	0.030877	0.0303766	0.0305215	0.0206032	0.033463	0.0294442	0.0448783	0.043772	0.0444039	0.0271698	0.0502713
alpha-Santonin			0.0282389	0.0280774	0.0285664	0.0223027	0.0282802	0.0170645	0.0383927	0.0348762	0.0113579	0.024688	0.0231536	0.0139846	0.0265986	0.0160588	0.0165942	0.0337351	0.015304	0.0249028	0.00945452	0.031473	8.99763e-08	0.0195814	0.0148531	0.0189469	0.0152442	0.0310804	0.0227118	0.0260746	0.0143569	0.01739	0.0226497	0.0207937	0.0313003	0.0499552	0.0252927	0.0181748	0.0190899	0.0139126	0.0169531	0.00986287	0.0157426	0.012572	0.0113357	0.0197366	0.0170023	0.0248879	0.013831
Aminooxyacetic acid			0.00700265	0.00461394	0.00690676	0.00603914	7.23449e-08	0.0362569	0.0940364	7.7452e-08	0.00550762	0.0308074	0.00981314	0.00875201	0.0635907	0.0104444	0.0311175	1.01698e-07	0.038602	0.00488256	0.0070543	0.0583527	0.0401911	0.00962192	0.0741234	0.00739744	0.00586923	0.038917	0.00588498	0.0400287	0.0143891	7.25493e-08	0.00849329	0.00660516	0.0184151	0.0673152	0.0122795	0.00842319	0.0145242	0.0344784	7.60796e-08	7.05467e-08	0.000879349	0.0155099	0.00506678	0.0399995	0.0197124	0.0242911	0.00381238
Anthranilic acid (Vitamin L1)			0.00425191	0.00474693	0.00623895	0.00657267	0.0137964	0.680202	0.00411929	0.0182835	0.00610331	0.666892	0.0342784	0.00813671	0.0103253	0.0162799	0.00598279	0.0209793	0.0265081	0.015771	0.00850413	0.156042	0.00548475	0.0182107	0.0196057	0.00707759	0.00777111	0.0104849	0.0119469	0.0534837	0.0190988	0.0095332	0.0160739	0.00274341	0.00456993	0.00561409	0.00883302	0.00893865	0.0175668	0.00775522	0.0155339	0.0164066	0.00335488	0.00386877	0.0119768	0.0482681	0.00453716	0.311921	0.00340622
Arg-Ala	HMDB0028702		0.00198562	0.00205298	0.0021661	0.00104847	0.00144398	0.00220679	0.00263444	0.00301176	0.00243905	0.00346518	0.000994827	0.0153685	0.00259777	0.001732	0.00231145	0.00155023	0.00121132	0.0011442	0.011514	0.0139058	0.00931137	0.0010419	0.000912537	0.00246823	0.00203093	0.00230172	0.00115711	0.00230889	0.00206556	0.0125603	0.00273331	0.003826	0.00286143	0.00337635	0.00247661	0.0021679	0.00150344	0.00146262	0.00238864	0.00163243	0.00254502	0.00208845	0.00213643	0.00160799	0.00179557	0.00141452	0.00530421
Arg-Cys	HMDB0028706		0.0320977	0.0150719	0.021106	0.0207175	0.0245274	0.0209698	0.0240732	0.0146348	0.0165773	0.0241056	0.0172926	0.0244254	0.0233105	0.0134086	0.0149973	0.0189232	0.0150242	0.0156702	0.0244768	0.0193962	0.0613334	0.0183476	0.0219557	0.0214813	0.0270402	0.0220324	0.0166729	0.01757	0.0325605	0.0275118	0.0277905	0.0429625	0.0270961	0.0291388	0.0236889	0.0210836	0.0201015	0.0214559	0.0242229	0.0166332	0.0495569	0.0292988	0.02128	0.0200242	0.0185812	0.036462	0.0331515
Arg-Glu	HMDB0028708		0.0177917	0.0153084	0.0147869	0.0164553	0.020159	0.0158726	0.0178079	0.017469	0.0209287	0.0143562	0.0158506	0.0192983	0.019312	0.0161077	0.0211398	0.0187528	0.00955303	0.0259818	0.0158112	0.019087	0.0154994	0.0138456	0.0172765	0.0187294	0.022209	0.0175673	0.0138292	0.0137987	0.039237	0.0162729	0.0128681	0.0145908	0.017091	0.0165472	0.0153496	0.0185302	0.0168519	0.0167847	0.030209	0.0141351	0.0129267	0.0191046	0.0171093	0.0164248	0.0169108	0.016807	0.0197637
Arg-Met	HMDB0028715		0.00617319	0.00594289	0.00734903	0.00529343	0.00916679	0.00580626	0.00660256	0.00474003	0.0112885	0.0076364	0.00733432	0.0062606	0.00685937	0.00933757	0.00893098	0.00937215	0.00588456	0.01516	0.0063021	0.00593793	0.00924463	0.0052517	0.00979572	0.013169	0.0114558	0.00778414	0.0242354	0.00762725	0.00916593	0.00512716	0.00544537	0.00839275	0.0080301	0.00585951	0.00554001	0.00586831	0.00862849	0.00740578	0.00974545	0.00695789	0.00580423	0.00524362	0.00628767	0.00664809	0.00545186	0.00520512	0.00513718
Arg-Ser	HMDB0028718		0.00196017	0.00257929	0.00351583	0.000894769	0.00234609	0.00339533	0.00160724	0.00123759	0.0028847	0.00469214	0.00147829	0.00450312	0.00176407	0.00192263	0.000796805	0.00164939	0.00243691	0.00393146	0.00304003	0.00396311	0.000649505	0.00150785	0.00525894	0.00157447	0.00281978	0.00180741	0.00253228	0.00303218	0.00237764	0.00746552	0.00554909	0.00133482	0.00157474	0.00493837	0.00111982	0.00197483	0.00226435	0.00306308	0.00201282	0.00216717	0.00175154	0.00300198	0.00255134	0.00925198	0.00630298	0.00144528	0.00132831
Arg-Thr	HMDB0028719		0.00511961	0.00215032	0.00208601	0.00316958	0.00502246	0.00425416	0.00455233	0.00445395	0.00536778	0.00534763	0.00585239	0.0047234	0.00409979	0.0046912	0.00379283	0.00537616	0.00494431	0.00671229	0.00548269	0.00416574	0.00525129	0.00417997	0.00546376	0.0066826	0.00603527	0.00620252	0.0052227	0.00572669	0.0065512	0.00394457	0.00523177	0.00571207	0.00554238	0.00463183	0.00448039	0.00433821	0.00561957	0.00538177	0.00577581	0.00433881	0.00421938	0.0042745	0.0045444	0.00608933	0.004763	0.00527351	0.00397658
Arg-Tyr	HMDB0028721		0.135584	0.156718	0.13939	0.186815	0.173454	0.125349	0.168837	0.142381	0.292407	0.249327	0.315439	0.0906726	0.173566	0.267166	0.139288	0.385669	0.22161	0.154735	0.284281	0.197253	0.24803	0.116865	0.226834	0.321196	0.169404	0.245111	0.19674	0.31079	0.378144	0.107097	0.0705657	0.255929	0.157365	0.151231	0.119488	0.0449352	0.266798	0.113022	0.234759	0.169337	0.0985429	0.055052	0.11747	0.305538	0.0863967	0.120089	0.117497
Atrazine-2-hydroxy			0.103419	8.16379e-08	0.0729414	0.12684	0.0850389	0.112391	0.084152	0.125188	0.126055	0.121908	0.0993962	0.167855	0.0692556	0.143624	0.126621	0.0796965	0.0941022	0.093168	0.148916	0.0873995	0.062241	0.0412253	0.105735	0.0877493	0.0971294	0.088462	0.0689008	0.125339	0.0966549	0.0555924	0.107709	0.0885318	0.111355	0.0887146	0.0860855	0.0569874	0.0974341	0.0825706	0.0522318	0.066508	0.0723134	0.118003	0.0562632	0.144908	0.0730501	0.0886074	0.104552
Barbituric acid			0.0166395	0.0109103	0.0119233	0.0665866	0.0115346	0.0129114	0.0152462	0.0122432	0.0122029	0.011652	0.0171912	0.0114054	0.00923594	0.0117175	0.00979154	0.0115098	0.0109265	0.0607094	0.054401	0.0112631	0.0142028	0.0108174	0.0112247	0.0103754	0.0136885	0.0130494	0.0113951	0.0126765	0.0140848	0.00981908	0.0150592	0.0140523	0.013985	0.0127106	0.0130574	0.0141081	0.0819014	0.013407	0.0104815	0.0104624	0.0159205	0.0110217	0.0119158	0.013815	0.00994422	0.01042	0.0136953
Benzenebutanoic acid	HMDB0000543		0.048274	0.0414998	0.0388631	0.0183422	0.0153214	0.0721172	0.042074	0.0690503	0.129215	0.0450495	0.0331445	0.0714509	0.031359	0.0457863	0.0389918	0.0186407	0.0443653	0.063413	0.0547054	0.0455457	0.0296543	0.0319739	0.0501196	0.0302377	0.0498401	0.0369682	0.0303706	0.12221	0.0395204	0.0239447	0.0660445	0.0265176	0.040914	0.038212	0.0279971	0.108334	0.0757701	0.0391917	0.0361497	0.0404835	0.0387002	0.0327405	0.16651	0.03977	0.0583792	0.0250208	0.0943058
Benzylbutylphthalate			0.00118528	0.0010929	0.00126675	0.000835725	0.000923191	0.00104109	0.00114577	0.000913436	0.00086632	0.00086275	0.000865317	0.00117314	0.000921084	0.000859223	0.000813337	0.00097696	0.000912671	0.000989939	0.00113678	0.000792437	0.0011153	0.000913416	0.00116422	0.00108515	0.000873645	0.00090062	0.000840847	0.00171649	0.00105176	0.00121007	0.00137816	0.00115368	0.00150468	0.00127253	0.000839875	0.000781288	0.000923326	0.00109041	0.00107741	0.0038389	0.000727931	0.00119097	0.00091755	0.000892124	0.00102328	0.00106786	0.000680074
beta-Mannosylglycerate			1.47948	0.65707	1.55237	1.11787	2.2089	2.22553	1.79569	1.65678	1.59027	1.1989	1.26908	2.27595	1.14801	1.38166	1.90102	0.999539	1.7257	1.56187	1.87444	2.12188	0.920532	1.74139	2.04403	0.851389	1.76474	0.827094	2.31092	1.91936	1.04051	1.51698	0.815468	2.00861	2.30236	0.960844	1.8459	1.45688	1.26511	2.46373	0.640246	2.16965	0.587125	2.10555	1.02832	2.34016	0.360821	1.41342	1.92267
beta-Octylglucoside			0.00612513	0.0049908	0.00534965	0.00616353	0.0042375	0.00766017	0.00428791	0.00391799	0.00810215	0.00538442	0.00728898	0.0049765	0.00858248	0.0068226	0.0067327	0.00493033	0.00555801	0.00589352	0.00647616	0.00477392	0.00528932	0.0062629	0.00716429	0.00643158	0.00830345	0.00567561	0.00513427	0.00717166	0.00517141	0.00576238	0.00594063	0.00570827	0.00462143	0.00620569	0.00659759	0.00496903	0.00690759	0.00591057	0.00520321	0.00627195	0.00793799	0.00653888	0.00871431	0.00653647	0.00857076	0.00759971	0.00923005
Bethanechol cation			0.0120579	0.0375501	0.00856161	0.00719853	0.00516429	0.0146093	0.0119657	0.00633201	0.00828016	0.00937356	0.0105398	0.00505349	0.0124637	0.00753474	0.0038926	0.00525854	0.00964805	0.00919269	0.0132293	0.00841724	0.00762983	0.00558393	0.0101098	0.0166813	0.00702184	0.0108437	0.00911764	0.00579556	0.0132503	0.00478212	0.00960905	0.00371473	0.0201235	0.0116467	0.0186279	0.00870275	0.0184729	0.0157984	0.0224671	0.0149265	0.0151252	0.0101166	0.011986	0.012403	0.00465719	0.0105965	0.0167795
Bis(2-hydroxypropyl)amine			8.11136e-08	8.16379e-08	0.00234748	0.00535744	7.23449e-08	6.9948e-08	1.06386e-07	0.00416049	6.5481e-08	0.0073096	7.68611e-08	0.00434641	7.59023e-08	0.0076038	0.00639459	0.00125037	0.00328298	7.14891e-08	0.00206965	9.73639e-08	8.99763e-08	7.54571e-08	0.00269193	0.00602028	7.20274e-08	0.0044375	0.00372355	0.00560592	0.00564949	7.25493e-08	0.00393887	0.00769932	0.00297295	1.16907e-07	7.46236e-08	7.01169e-08	0.00501185	6.99253e-08	0.00325959	0.00385314	0.00591354	0.00824862	0.00299011	0.00704918	0.00427552	0.00605857	0.00567793
Bufexamac			0.0530021	0.0282652	0.0486669	0.0476105	0.0278513	0.0751758	0.0316641	0.0423702	0.157638	0.0598145	0.0312098	0.402065	0.0502204	0.0269621	0.0243683	0.0273974	0.0467003	0.0908568	0.0394735	0.128659	0.0226585	0.128123	0.0469014	0.0725962	0.0567335	0.0859032	0.064995	0.0416737	0.0619546	0.0900805	0.250556	0.0660773	0.12484	0.0459212	0.088783	0.102905	0.0365918	0.123258	0.0464353	0.0651459	0.045261	0.100522	0.062181	0.037918	0.0579266	0.0500147	0.0352484
Butyl lactate			0.00334783	0.00321361	0.00319581	0.00244437	0.00284198	0.00156836	0.00322379	0.00295812	0.00279402	0.00213374	0.00271463	0.00264138	0.0021951	0.00173235	0.0018326	0.00231451	0.00392188	0.00238861	0.0296555	0.00149501	0.00195898	0.00291336	0.0094857	0.00248418	0.00237753	0.00205432	0.00234479	0.00259717	0.00337475	0.00221968	0.00271012	0.00190723	0.00362129	0.00212974	0.00293612	0.00259925	0.00379014	0.00224511	0.00515664	0.00290643	0.00332966	0.00222328	0.00328002	0.00383737	0.00246036	0.00210091	0.00312161
Cholestane-3,5,6-triol, (3?5?6?-			0.493647	1.06733	0.598276	0.882046	0.99557	1.25002	1.19597	1.20754	0.854915	1.17036	1.05686	0.919609	1.66603	1.12856	1.02619	1.34308	1.16653	0.881495	0.587105	1.19114	1.30868	1.39973	1.05473	1.06509	0.977785	0.889669	0.79031	1.0065	0.666918	1.08815	1.32747	1.04843	1.44568	2.02951	1.29914	1.33651	0.992269	0.805089	1.22114	1.14793	1.05825	6.98231e-08	0.889824	0.997248	8.00144e-08	7.04039e-08	1.03259
Chrysin			0.129115	0.0158309	0.165813	0.111703	0.127841	0.126504	0.13236	0.138733	0.123215	0.11302	0.11878	0.119831	0.139656	0.131972	0.120475	0.113663	0.1077	0.133616	0.0421408	0.115168	0.122205	0.118613	0.134092	0.115499	0.1296	0.126533	0.116213	0.118863	0.124532	0.137711	0.118188	0.115276	0.100335	0.145442	0.112515	0.144231	0.12953	0.13019	0.140281	0.122678	0.120933	0.112725	0.12927	0.124048	0.132049	0.12304	0.132443
cis-2-hydroxycinnamic acid			8.11136e-08	0.00275063	0.00348043	7.34004e-08	0.00469752	0.00498063	0.00353623	0.00289901	0.00370454	0.00372979	0.0033824	0.00445016	0.00404259	0.00356776	0.00371408	0.00539854	7.22651e-08	0.00541619	0.00254999	0.00421699	8.99763e-08	0.00435597	8.89501e-08	0.0048991	7.20274e-08	0.00357479	0.00420516	0.00394226	0.00407537	7.25493e-08	0.00422518	7.27356e-08	0.00251043	0.00494439	0.00518279	0.00438312	0.00298786	0.00368608	0.0040316	7.05467e-08	0.00433548	0.0049269	0.00481147	0.00336304	0.00579584	0.00518581	0.00422676
conduritol b epoxide			0.243266	0.198591	0.224129	0.197322	0.212038	0.214965	0.296837	0.248835	0.224426	0.200799	0.214911	0.21773	0.175124	0.219939	0.235108	0.298212	0.239661	0.215729	0.204557	0.271433	0.328972	0.202402	8.89501e-08	0.202959	0.207695	0.254715	0.223148	7.47842e-08	7.36068e-08	0.201396	0.239425	0.250554	0.202152	0.300559	0.227082	0.202229	0.218275	0.211133	0.236709	0.211172	7.1025e-08	0.201339	0.220615	0.251837	0.236924	0.226169	0.221238
Cyanidin 3-glucoside cation			0.0368311	0.0389746	0.0255094	0.00946063	0.0223122	0.0147709	0.0311682	0.0297162	0.013919	0.0106142	0.0160357	0.0102255	0.0161731	0.0178831	0.0106972	0.012724	0.0129266	0.0175036	0.0136505	0.0129161	0.0237525	0.0181415	0.0153944	0.014733	0.0231765	0.012064	0.020734	0.0203894	0.0282138	0.0196979	0.00732434	0.0171891	0.041729	0.0228281	0.0204523	0.0174726	0.0252772	0.026312	0.0268632	0.0211104	0.0345448	0.0174733	0.0239009	0.0245334	0.0128672	0.00781276	0.0223317
Cyanuric acid			0.122602	0.0559342	0.0408572	0.0576555	0.0766062	0.171447	0.141509	0.145419	0.199456	0.17505	0.158297	0.0886792	0.10481	0.151249	0.126484	0.156861	0.0995005	0.080995	0.0115278	0.053345	0.0593932	0.0496791	0.0778871	0.470836	0.275077	0.286911	0.144047	0.170338	0.268582	0.141531	0.239433	0.431146	0.293921	0.142511	0.354554	0.142524	0.12543	0.273894	0.0663334	0.0449677	0.117778	0.120112	0.125641	0.284839	0.133493	0.115822	0.402576
Dehydroabietic acid			0.0415917	0.0258291	0.0582812	0.0567543	0.0468135	0.0433886	0.0244836	0.0604369	0.0820636	0.0382068	0.0320069	0.0458099	0.0367135	0.053234	0.0918109	0.0862407	0.0537202	0.0395544	0.0345535	0.0526652	0.0636479	0.0484666	0.0256147	0.0237772	0.0315541	0.0400731	0.0649668	0.0700532	0.0452116	0.031581	0.0355911	0.0296138	0.0783287	0.0227615	0.0479196	0.0608443	0.0250186	0.0742357	0.0385582	0.0369153	0.0256039	0.0901373	0.0589489	0.0301632	0.226032	0.0653125	0.0494806
Dehydroascorbic acid (Oxidized vitamin C)			0.00213026	0.00108692	0.00165562	0.0021019	0.00253832	0.00279308	0.00313659	0.00248699	0.00251646	0.00271665	0.00162962	0.00317856	0.00307111	0.00284934	0.00358846	0.00191632	0.00319293	0.00244129	0.0040293	0.00253334	0.00246781	0.00170556	0.00278972	0.00277678	0.00323569	0.00234315	0.00183983	0.00283382	0.00298988	0.00220263	0.00296437	0.00247867	0.00126566	0.00207357	0.00210966	0.00209491	0.00299328	0.00299325	0.00291102	0.00281564	0.00338967	0.00247681	0.00266765	0.00411979	0.00426601	0.00303479	0.00395169
Deltaline			0.000991532	0.000667977	0.000725112	0.00193022	0.000770001	0.00139144	0.00213956	0.0012819	0.00181506	0.00191526	0.00119615	0.00204547	0.000627555	0.00164074	0.00116477	0.000823526	0.00188455	0.00180353	0.00162953	0.000562077	0.00174933	0.00175651	0.00189335	0.00102664	0.00159951	0.00173294	0.0013302	0.000828504	0.0019169	0.00120293	0.00204226	0.00417512	0.00148827	0.00268586	0.0010276	0.000874929	0.00171206	0.00185526	0.00111518	0.00118987	0.00783228	0.000697445	0.000955317	0.00157887	0.00141697	0.000871253	0.00247147
Erythrono-1,4-lactone	HMDB0000349		8.11136e-08	8.16379e-08	7.94872e-08	7.34004e-08	7.23449e-08	6.9948e-08	1.06386e-07	7.7452e-08	6.5481e-08	7.22098e-08	7.68611e-08	6.97741e-08	7.59023e-08	7.13624e-08	7.11446e-08	1.01698e-07	7.22651e-08	7.14891e-08	7.17218e-08	9.73639e-08	8.99763e-08	7.54571e-08	8.89501e-08	7.09924e-08	7.20274e-08	7.32211e-08	7.80546e-08	7.47842e-08	7.36068e-08	0.00744803	0.0181592	0.0136393	0.0142008	0.0103747	0.0134155	0.0104787	0.01246	0.0143612	0.00782974	0.0102791	0.0109325	6.98231e-08	0.0102739	0.015892	8.00144e-08	7.04039e-08	0.0157378
d-Glucoheptose			0.00291549	8.16379e-08	0.00572449	7.34004e-08	0.0118921	0.00755612	0.00141003	0.00477556	6.5481e-08	0.00593268	0.00565127	0.0071766	0.00209372	0.00401177	0.0104177	0.00473634	0.0034579	0.00314317	0.00837249	0.00506457	0.00660159	0.00494967	8.89501e-08	0.00341524	7.20274e-08	0.00340849	7.80546e-08	0.0024914	0.00449048	0.00552275	0.00432163	0.0134488	0.00890457	1.16907e-07	0.0130627	7.01169e-08	6.99693e-08	0.000995501	0.00606822	7.05467e-08	0.00649111	0.00691063	0.00356874	0.00423351	0.00612241	7.04039e-08	0.00362998
Dicamba			0.0848627	0.0843217	0.0830608	0.0755366	0.0709064	0.0722038	0.084673	0.079028	0.093852	0.0683326	0.077673	0.07664	0.0715754	0.0749094	0.0739666	0.0736342	0.0778706	0.0694312	0.0642255	0.0768149	0.0721458	0.0684943	0.0780744	0.0727605	0.0769242	0.0764412	0.0735814	0.0717266	0.0786779	0.0716935	0.0739422	0.0668263	0.0864907	0.0730944	0.0717842	0.0779893	0.0895126	0.0697032	0.0682546	0.0745429	0.0669482	0.070495	0.0731253	0.0798101	0.0677914	0.0660049	0.07043
Digitoxose			0.0103433	0.00175492	0.00504896	0.00305595	0.00468064	0.013656	0.0209645	0.00482181	0.00135851	7.22098e-08	0.00444627	0.0048576	0.0112183	0.00302525	0.0113505	0.031855	0.0115162	0.00142211	0.00151846	0.0161955	0.0178041	0.00380853	0.0203018	0.00610584	7.20274e-08	0.00923758	7.80546e-08	0.0116265	0.00342561	7.25493e-08	6.35238e-08	7.27356e-08	0.00996579	0.0141661	7.46236e-08	7.01169e-08	6.99693e-08	0.0144396	7.60796e-08	7.05467e-08	0.00164484	6.98231e-08	7.09723e-08	0.0147016	8.00144e-08	0.0115283	0.00126104
Dihomo-gamma-linolenoyl-EA			0.00811528	0.011299	0.0046848	0.00758168	0.00798712	0.00879902	0.0105699	0.00830898	0.00704956	0.00767175	0.00503001	0.00989672	0.00763857	0.00692109	0.00708895	0.00378578	0.00755557	0.00852702	0.00900045	0.00858409	0.00728143	0.00791553	0.00524849	0.00899377	0.00737768	0.00753527	0.00814855	0.00992092	0.00537714	0.00996173	0.00898626	0.00569563	0.0101934	0.00570494	0.00588557	0.00814686	0.00373661	0.00715948	0.00410676	0.00440125	0.00915117	0.00624173	0.00830578	0.00556944	0.00477625	0.00483456	0.00546536
dihydrocoumarin			0.106954	8.16379e-08	0.0811164	0.138477	0.0911795	0.119419	0.0970639	0.137002	0.137948	0.131902	0.102365	0.178278	7.59023e-08	0.156952	0.138183	0.10351	0.0977812	0.0983197	0.162392	0.094175	0.0768865	0.0507248	0.107641	0.0884359	0.106625	0.084352	0.0850321	0.137985	0.101935	0.0620366	0.116164	0.0880137	0.113497	0.11245	0.0818982	0.0607283	0.102913	0.0887604	0.0576862	0.0673374	0.0753603	0.125184	0.0633866	0.158143	0.0780182	0.0965496	0.110039
DL-alpha-Phenylglycine	HMDB0002210		0.00797483	0.00664024	0.00724889	0.00651043	0.00729888	0.00775283	0.0240702	0.0177741	0.00884904	0.0192609	0.0171579	0.0101982	0.0128671	0.00705947	0.0212763	0.00976535	0.00754518	0.00757341	0.0197367	0.0204595	0.00533506	0.00764476	0.00808935	0.000706179	0.0114431	0.00757214	0.00803226	0.0145558	0.00967769	0.00810939	0.00365735	0.0185194	0.0108549	0.0217789	0.0083266	0.00638581	0.00827639	0.00734455	0.00916265	0.00999959	0.00973358	0.00856078	0.0101571	0.0233917	0.00755627	0.0104227	0.0116324
DL-2,4-Diaminobutyric acid	HMDB0002362		0.00140415	0.00140628	0.00108315	0.00165256	0.00138166	0.00101138	0.0011412	0.00107076	0.00168737	0.00215166	0.000859642	0.00173441	0.00182409	0.0056952	0.00106482	0.00286675	0.0019066	0.00116764	0.00148895	0.00127763	0.0010071	0.00190987	0.00162911	0.00162968	0.00294888	0.00151518	0.00357134	0.00483777	0.002087	0.00140964	0.00259326	0.0026404	0.00149492	0.00148513	0.0014137	0.00138288	0.00185192	0.00161413	0.00336796	0.000760847	0.00187267	0.00124371	0.00162279	0.00117479	0.00118063	0.00124702	0.00125815
DL-Indole-3-lactic acid			0.802469	0.656854	0.635425	0.625361	0.615795	0.661243	0.579236	0.521023	0.447201	0.616409	0.655086	0.68438	0.498058	0.592091	0.676511	0.573114	0.450412	0.695525	0.675822	0.50649	0.671171	0.61597	0.629982	0.4551	0.694386	0.672022	0.603954	0.75827	0.64048	0.57435	0.773656	0.685076	0.901895	0.782423	0.723162	0.641178	0.659259	0.615383	0.675081	0.658972	0.747118	0.671557	0.662083	0.655469	0.506634	0.649873	0.628713
DL-lactate			0.688216	0.711221	0.913389	0.431838	0.450468	0.358761	0.663553	0.975854	1.21502	0.586025	0.977833	0.388165	0.473284	0.348181	0.330143	0.620898	0.417884	0.384421	0.694689	0.844939	1.10165	0.414366	0.409515	0.699416	0.356611	0.530842	0.665868	0.825177	0.506904	0.39426	0.720099	0.720826	0.471152	0.8686	0.560733	0.68617	0.442633	0.389569	0.378011	0.42952	1.00753	0.399704	0.574602	0.442039	0.368411	0.601346	0.368945
DL-O-tyrosine	HMDB0006050		0.0719951	0.0569461	0.0507572	0.0533574	0.0489924	0.054434	0.0491229	0.0469589	0.0380689	0.0506545	0.0599413	0.0631485	0.0424889	0.0514922	0.0552673	0.0568022	0.0407835	0.0614158	0.0554899	0.0453487	0.0512783	0.0529978	0.0525059	0.0428424	0.0599005	0.0550263	0.0521492	0.0634899	0.0571095	0.0475332	0.0697075	0.0516194	0.0760171	0.0633981	0.0594144	0.0547802	0.0564829	0.0545932	0.057876	0.0533211	0.0573048	0.0576366	0.0561891	0.0578396	0.0457918	0.055042	0.0537241
Docosatrienoic Acid	HMDB0002823		0.192571	0.148388	0.147678	0.137563	0.123912	0.219387	0.140766	0.105444	0.128261	0.178658	0.114513	0.145303	0.115957	0.104298	0.113959	0.13189	0.127212	0.104242	0.118618	0.215236	0.182229	0.0935076	0.211089	0.147681	0.125444	0.129839	0.111995	0.112154	0.131152	0.127729	0.172843	0.138557	0.262228	0.190789	0.129916	0.197614	0.195441	0.158856	0.084178	0.254337	0.201507	0.161979	0.127016	0.125444	0.234452	0.131438	0.151787
D-Pipecolinic acid	HMDB0005960		0.0492432	0.0312742	0.259463	0.0603463	0.0294477	0.0490217	0.0390203	0.0297203	0.0297378	0.0293346	0.0487748	0.0357541	0.0462042	0.034018	0.0367265	0.0500637	0.0536719	0.0482947	0.0815902	0.0404028	0.0483007	0.0643432	0.0410258	0.0329029	0.0373059	0.0523597	0.059911	0.0725514	0.054809	0.0689146	0.0305338	0.0490224	0.0363451	0.0289864	0.0342605	0.0298999	0.0420858	0.0311021	0.0507964	0.038019	0.0372305	0.0309882	0.0317502	0.0615835	0.0362047	0.0408807	0.0594424
D-Quinovose			0.0886212	0.111235	0.0578009	0.0651557	0.0392069	0.0395298	0.0710778	0.0503362	0.0523512	0.05446	0.0458761	0.0349585	0.0343562	0.0617537	0.0716831	0.0436091	0.016243	0.0485316	0.0528732	0.0534464	0.0740273	0.039933	0.0546255	0.0580094	0.0913997	0.0573309	0.0418958	0.0443277	0.0613932	0.0627842	0.0661541	0.0783317	0.0659002	0.0411046	0.0784611	0.046783	0.0617139	0.0644862	0.0674579	0.0576033	0.0655326	0.0533962	0.0642235	0.0693632	0.0579246	0.0503204	0.0625597
Duloxetine	HMDB0014619		0.0337622	0.0681815	0.034361	0.0172699	0.0233958	0.0223949	0.0216874	0.0152573	0.0190677	0.0188957	0.0188149	0.0131772	0.021101	0.0118797	0.0152745	0.0225369	0.02713	0.016082	0.11273	0.0278498	0.0265018	0.0357201	0.0249806	0.0225843	0.0265431	0.0210765	0.037547	0.0263945	0.0689264	0.0348796	0.0475318	0.0261819	0.0149698	0.0446478	0.0182447	0.0283555	0.0261119	0.0260383	0.0815978	0.0338146	0.0261479	0.0236424	0.0366811	0.0224531	0.0227924	0.0163446	0.0229912
Embelin			0.017723	0.0180072	0.0308072	0.030949	0.0106833	0.0178129	0.0365453	0.04117	0.0166684	0.155881	0.0298964	0.0315845	0.0101817	0.0242828	0.0242383	0.0163186	0.0161794	0.0263136	0.0422527	0.02444	0.0194853	0.0254373	0.029421	0.0119242	0.047874	0.18514	0.0303707	0.0337338	0.0342441	0.068981	0.015217	0.0321464	0.0164555	0.0317598	0.00934495	0.014776	0.0318806	0.0268928	0.0227133	0.0147913	0.0665046	0.015047	0.0192414	0.0187659	0.0518091	0.019251	0.0304981
Enterostatin human			0.0174079	0.0150781	0.0257258	0.0134394	0.0146437	0.0224187	0.0284969	0.0278442	0.0529872	0.0263623	0.0186777	0.0200238	0.0181134	0.0893892	0.0114066	0.0181192	0.0106136	0.0514116	0.0110432	0.0291412	0.0309783	0.0270673	0.0143993	0.0200969	0.0571849	0.0336477	0.0238124	0.0251212	0.0382469	0.0560294	0.0526021	0.0479665	0.0354443	0.014554	0.0405041	0.0674604	0.009894	0.0363021	0.137447	0.0363272	0.0489312	0.0637725	0.190319	0.0350428	0.0328089	0.015233	0.0152029
Erucamide			0.385724	0.359532	0.346023	0.267614	0.382154	0.39088	0.336076	0.834397	0.232077	0.299241	0.209862	0.252231	0.288265	0.297192	0.236891	0.232956	0.288396	0.43823	0.365112	0.332218	0.248882	0.25576	0.831586	0.242607	0.186975	0.251934	0.263565	0.272339	0.260671	0.291902	0.334045	0.216514	0.312861	0.739897	0.248468	0.360134	0.278888	0.354036	0.298593	0.335653	0.254396	0.330675	0.380615	0.267509	0.260176	0.348541	0.303952
Ethyl 3-hydroxybutyrate	HMDB40409		0.0159607	0.0163068	0.0171514	0.0128825	0.0202639	0.0185727	0.0201065	0.0188809	0.0161951	0.0169326	0.0189551	0.0165859	0.0210522	0.0151129	0.016146	0.0167687	0.0261798	0.0242977	0.181974	0.0147922	0.0130616	0.0203412	0.0837576	0.02196	0.0178444	0.0135584	0.0149091	0.0210225	0.0230152	0.0155305	0.0218632	0.0127427	0.0169457	0.0152193	0.0242331	0.019068	0.025427	0.022965	0.0317488	0.170701	0.0220824	0.0147258	0.0214838	0.0261468	0.019928	0.0180621	0.0225289
Ethyl glucuronide	HMDB0010325		0.0158231	0.00644484	0.00856725	0.0059553	0.0101481	0.00556494	0.010484	0.0119606	0.00601787	0.00981082	0.00752805	0.00631009	0.0134503	0.00665439	0.00501927	0.00381826	0.00602354	0.00661364	0.00481277	0.00593813	0.00646859	0.0062369	0.0070141	0.00649358	0.0105908	0.00775353	0.00277834	0.00473284	0.00644285	0.00842329	0.00915899	0.00734307	0.00967952	0.00824403	0.00504821	0.00728329	0.00851166	0.00811032	0.00759068	0.00617316	0.0087303	0.0071687	0.0230029	0.00652685	0.00720312	0.00850104	0.00754541
Famciclovir	HMDB0014570		0.00383542	0.00432399	0.00493243	0.004139	0.00193064	0.00257614	0.00470208	0.00465064	0.00329989	0.00220094	0.00164869	0.00419677	0.00195431	0.00334833	0.00400702	0.00256285	0.00224985	0.00175435	0.00452651	0.00292158	0.00585632	0.00413522	0.0057459	0.0026499	0.00241574	0.00524966	0.00356663	0.00291049	0.00359673	0.00200899	0.00164147	0.00520163	0.00405166	0.00571095	0.00479668	0.00135597	0.0039732	0.00151943	0.00235583	0.00443502	0.00515373	0.00142419	0.00160658	0.00552707	0.00183306	0.00156937	0.00469492
Flumequine			0.00420915	0.00373712	0.00723945	0.00187083	0.0016318	0.00158841	0.00328537	0.00336734	0.00720099	0.0034705	0.00266651	0.00439987	0.00249629	0.00357973	0.00618395	0.00420701	0.00133488	0.00246545	0.00252295	0.00424466	0.00178302	0.00257911	0.00258802	0.00187529	0.00336519	0.00422524	0.00139758	0.00256433	0.00289896	0.00405514	0.00439263	0.00258976	0.00475301	0.00235298	0.00228806	0.00371148	0.00294518	0.0019731	0.00319034	0.00245324	0.00285225	0.00355993	0.00264696	0.00299151	0.00236462	0.00355816	0.00135263
Fructose 2,6-biphosphate degr prod			0.131676	0.136179	0.148986	0.143353	0.174576	0.0876997	0.170688	0.0997886	0.114122	0.127037	0.120862	0.110926	0.180345	0.103885	0.0987701	0.108222	0.115296	0.120493	0.0646534	0.0889996	0.187468	0.146881	0.0944834	0.142661	0.0901268	0.182058	0.176441	0.115483	0.12949	0.0849493	0.173592	0.134637	0.150697	0.165501	0.157553	0.107364	0.115276	0.0986732	0.12155	0.0525852	0.115753	0.116928	0.0934083	0.128496	0.0917155	0.126317	0.155184
Furegrelate			0.00331059	0.0120241	0.00330338	0.00205233	0.00162952	0.00103069	0.00302337	0.00284192	0.00155306	0.00159021	0.00188527	0.00170661	0.00102445	0.00118739	0.00199495	0.00120006	0.000906921	0.000970899	0.00157605	0.00170488	0.00137018	0.0011452	0.00164594	0.00221537	0.00154271	0.00145874	0.00143053	0.00111112	0.00109474	0.00219666	0.00123132	0.00148324	0.00363233	0.00287155	0.00101291	0.00107953	0.00125579	0.00140015	0.0010829	0.00110324	0.00220998	0.0016727	0.00139164	0.00105484	0.00179447	0.00114942	0.00171039
gamma-Aminobutryic acid			0.0052762	0.00456977	0.00518728	0.00274772	0.00324031	0.00273354	0.00323996	0.00352407	0.00361333	0.00259212	0.0042463	0.0039213	0.00330136	0.0034351	0.00206717	0.00390394	0.003888	0.00376799	0.00275199	0.0032331	0.0031335	0.00294962	0.00317035	0.00340774	0.00319506	0.00407171	0.00381526	0.00325602	0.00281575	0.00404641	0.00380461	0.00294588	0.00363066	0.00301854	0.00293136	0.00268501	0.0035467	0.00287608	0.00457612	0.00258564	0.00216128	0.00383803	0.00305744	0.00481518	0.00357419	0.00269142	0.00342157
Gentiobiose			8.11136e-08	8.16379e-08	7.94872e-08	7.34004e-08	0.0139938	0.0128876	1.06386e-07	7.7452e-08	6.5481e-08	0.00815084	0.0213445	0.0111802	0.00791149	0.0136696	0.00860043	0.0271291	7.22651e-08	7.14891e-08	7.17218e-08	0.0127166	0.0117932	7.54571e-08	0.00641479	0.00383204	7.20274e-08	7.32211e-08	0.00930459	0.0154846	7.36068e-08	7.25493e-08	0.0110056	0.0138223	7.50985e-08	0.00530233	7.46236e-08	7.01169e-08	6.99693e-08	6.99253e-08	7.60796e-08	0.012197	0.00823742	0.00834371	7.09723e-08	0.0079222	8.00144e-08	0.010544	7.26455e-08
Glucoheptonic acid	HMDB0014471		0.0156035	0.0193527	0.0165892	0.0184536	0.0233626	0.0197596	1.06386e-07	0.0197955	0.0176686	0.0182962	0.0170647	0.0177951	0.0233388	0.0159971	0.0189224	0.0220873	0.0185862	0.0185165	7.17218e-08	0.0274876	8.99763e-08	0.0206683	0.0269349	0.019845	0.0195949	0.0168024	0.0160993	0.0186001	0.0159375	0.0205859	0.018991	0.0189492	0.0199251	0.03036	0.0221449	0.0182452	0.0201819	0.0217724	0.0241215	0.0223734	0.0183012	0.0227879	0.0197448	0.0203546	8.00144e-08	0.0247281	0.0178781
Gly-Arg	HMDB0028835		0.00879058	0.00843477	0.00767185	0.00687158	0.0121647	0.00823487	0.00869978	0.00686536	0.00903471	0.0105967	0.0141725	0.0115206	0.0117954	0.0157659	0.0105584	0.010515	0.0218947	0.0090495	0.0102308	0.00878225	0.0100009	0.00647816	0.0113168	0.00886846	0.00852524	0.00925891	0.0127199	0.0162828	0.00681653	0.00819697	0.00602141	0.00690342	0.00612805	0.00678272	0.00753964	0.00839232	0.00978555	0.00749714	0.00521682	0.00741744	0.00712269	0.00770355	0.00624804	0.014136	0.00990584	0.0092614	0.00868727
Glycylproline	HMDB0000721		0.00787627	0.00548146	0.00636452	0.0041599	0.00688116	0.0152124	0.00550491	0.0129179	0.00769849	0.00635924	0.010713	0.00662834	0.00866936	0.00639691	0.00317337	0.00700021	0.00987513	0.00398562	0.00531567	0.00595173	0.00923089	0.0108525	0.00526977	0.00417486	0.010284	0.010154	0.00898324	0.00507863	0.0106775	0.0139135	0.0210236	0.00337854	0.00411649	0.00485135	0.029916	0.00481999	0.00505454	0.00291194	0.00874311	0.00886242	0.00872188	0.0270452	0.00675665	0.00758441	0.00859099	0.00876586	0.00856783
Gly-Gln	HMDB0028839		0.00549167	0.00849632	0.00754525	0.0087828	0.00660959	0.00768962	0.00438405	0.00561832	0.00738213	0.00616356	0.0087999	0.00667586	0.0032109	0.00369914	0.00518269	0.00578203	0.00351275	0.0071688	0.00213047	0.00655714	0.00394642	0.00721969	0.00803905	0.0159431	0.0069528	0.00703442	0.0122665	0.00654019	0.00575809	0.0078677	0.00260657	0.00731902	0.0077254	0.00711432	0.00833616	0.00576378	0.00590096	0.0107253	0.00493606	0.0115242	0.00870199	0.00724082	0.0126129	0.00795233	0.010868	0.00407644	0.00814046
Gly-Glu	HMDB0028840		0.00120516	0.000839386	0.00168319	0.000752504	0.000855882	0.0034074	0.00122693	0.00250931	0.002282	0.000934645	0.00130773	0.00143447	0.00202884	0.00125454	0.00180324	0.00141918	0.0016887	0.00131782	0.000972629	0.0014025	0.001188	0.00117178	0.00141188	0.00076356	0.00155798	0.0015915	0.00348835	0.000721205	0.00130542	0.0014015	0.00294507	0.00124491	0.00511286	0.000587365	0.00106585	0.00213854	0.00134972	0.000591472	0.00122505	0.000926477	0.00116368	0.0012591	0.00146438	0.00329978	0.00082982	0.00246048	0.0017429
Gly-Pro	HMDB0000721		0.00644921	0.00547593	0.00269766	0.00596848	0.00465349	0.00697717	0.00778106	0.00953379	0.00521892	0.00642141	0.00641293	0.00389647	0.00544277	0.00639722	0.00672877	0.0069136	0.00611607	0.00507772	0.0033328	0.0034987	0.00593741	0.00390922	0.00543342	0.00871932	0.0120853	0.0122594	0.00724632	0.0078067	0.0115128	0.00487309	0.00761436	0.0136283	0.0114877	0.00992034	0.00898278	0.00447722	0.00612314	0.0105839	0.00325879	0.005862	0.00857204	0.00611429	0.00616425	0.0131635	0.00958522	0.00681814	0.022972
Gly-Ser	HMDB0028850		0.022362	0.029083	0.0188614	0.0191525	0.0226032	0.0247517	0.0216583	0.0192804	0.0200375	0.0169694	0.0266557	0.0188967	0.026816	0.0278002	0.0172202	0.026037	0.0358844	0.0306019	0.0186407	0.0186093	0.0198286	0.0263708	0.0221168	0.0191956	0.0270401	0.0167962	0.024076	0.0260388	0.0253482	0.019333	0.0305043	0.015172	0.0217781	0.0186285	0.0201266	0.0269584	0.0250212	0.0272828	0.0220466	0.0171412	0.0160587	0.0137863	0.0219636	0.0196479	0.0180661	0.023915	0.0150354
Heptadecanoic acid	HMDB0002259		0.0209738	0.0224908	0.0239984	0.028055	0.0456109	0.0470534	0.021707	0.0282164	0.0200791	0.0293971	0.0206747	0.0259752	0.0143362	0.0200142	0.022462	0.0205879	0.0256757	0.0457174	0.0227696	0.0493241	0.0161999	0.0225902	0.0495916	0.0378805	0.0336172	0.0210433	0.0161118	0.0304743	0.0166505	0.0266639	0.0253798	0.0336441	0.0325504	0.0547726	0.0440418	0.0289795	0.0344208	0.0227583	0.0366328	0.0410868	0.0158613	0.027547	0.0321327	0.0242866	0.0437067	0.0412553	0.0234105
Hexacosanoic acid	HMDB0002356		0.0944605	0.113319	0.130301	0.239789	0.0557066	0.166051	0.186382	0.152385	0.0981664	0.446762	0.0786866	0.206819	0.137115	0.139592	0.109792	0.262673	0.488717	0.166858	0.196138	0.408822	0.0569578	0.0845589	0.146868	0.0543768	0.228965	0.0505781	0.119741	0.0750725	0.0676063	0.17084	0.197196	0.0668865	0.164381	0.0819231	0.0704217	0.169944	0.108746	0.189485	0.188673	0.217892	0.110005	0.20276	0.139775	0.0750859	0.181129	0.148975	0.0587112
Hexanoylglycine	HMDB0000701		0.00762778	0.00831886	0.00769183	0.00703294	0.00892422	0.00891567	0.00712256	0.00654257	0.0882783	0.00607231	0.00990645	0.0075798	0.00853095	0.00475518	0.00671857	0.00824136	0.0486502	0.0916065	0.00679801	0.00747645	0.00531205	0.0105947	0.00759742	0.00659126	0.00829951	0.00818025	0.00801325	0.00880349	0.00861818	0.0810078	0.0508739	0.00766935	0.00888702	0.0641693	0.0102536	0.00601035	0.00750171	0.00699624	0.00872629	0.00593623	0.0071493	0.00683685	0.007399	0.0102676	0.00649105	0.00695783	0.00927793
His-Gln	HMDB0028883		0.00352443	0.00424328	0.00424022	0.00214666	0.00262025	0.00251855	0.00352316	0.00316972	0.00282034	0.0025032	0.00302912	0.00218647	0.00316572	0.00305359	0.00265698	0.00318676	0.00341107	0.00240452	0.00392668	0.00232774	0.00338146	0.00212751	0.00240391	0.00351411	0.00280096	0.00341416	0.00343254	0.00361944	0.00374857	0.00249155	0.00296181	0.00315592	0.00407157	0.00297603	0.00272607	0.00239875	0.0035405	0.00260419	0.0042471	0.00336518	0.00289554	0.00221884	0.00246707	0.00362684	0.0024034	0.00259618	0.00391925
Glycyl-Histidine	HMDB0028843		0.00205874	0.00118993	0.00115944	0.00195107	0.00163992	0.00238011	0.00193003	0.00197621	0.00330126	0.0033185	0.00228094	0.00183765	0.00253868	0.00163575	0.00222793	0.00242685	0.00164955	0.00166735	0.00204441	0.00144787	0.00148305	0.00194733	0.00234582	0.00343879	0.00296423	0.00437475	0.00314977	0.00246008	0.0032495	0.0034153	0.00307705	0.00424107	0.00278298	0.00241697	0.00363709	0.00264811	0.00220344	0.00204131	0.00280207	0.00155027	0.00363048	0.00264954	0.00356619	0.00304441	0.00414971	0.00278151	0.00375315
His-Pro	HMDB0028893		0.0131743	0.00975266	0.00850457	0.00864285	0.0122409	0.00941445	0.0195737	0.0122011	0.0141998	0.0150483	0.0202298	0.0153668	0.0107662	0.0126837	0.0131284	0.0148937	0.0213238	0.01466	0.00949478	0.00708078	0.0100238	0.00938311	0.00766391	0.012105	0.015837	0.0134403	0.011504	0.0169457	0.017939	0.0105012	0.0141327	0.014546	0.0144138	0.0117175	0.0112249	0.00918314	0.0117975	0.013456	0.009044	0.00719534	0.00861494	0.0162921	0.0112356	0.0244384	0.0153664	0.0133688	0.0203401
Homoveratric acid	HMDB0000434		0.049775	0.0128706	0.10382	0.0228094	0.0660812	0.0153718	0.0137031	0.0113602	0.01811	0.0111806	0.0404208	0.0231727	0.0223213	0.0185193	0.015697	0.0102	0.00802538	0.0129804	0.0143566	0.0234345	0.0573901	0.0152305	0.0183325	0.0148175	0.0275021	0.0548652	0.00586381	0.044264	0.0524545	0.0913496	0.0307488	0.139833	0.0260449	0.0618515	0.0129252	0.0348985	0.00782561	0.143378	0.293906	0.0391152	0.0605441	0.0291832	0.242459	0.0125991	0.145554	0.00745197	0.0355471
Hydrocortisone (Cortisol)			0.042978	0.0599066	0.035983	0.0361018	0.0679983	0.0427062	0.0585563	0.0296214	0.0307979	0.0631594	0.0582877	0.108622	0.0362839	0.0348574	0.0560002	0.05032	0.0626839	0.0819031	0.0474015	0.043135	0.122181	0.0415834	0.0468249	0.0198848	0.0532799	0.0614186	0.0549932	0.0353621	0.0693583	0.0538013	0.0419264	0.0532125	0.0670032	0.075426	0.0699674	0.0483561	0.0336845	0.0569723	0.0312036	0.0433005	0.0599397	0.0485195	0.0493642	0.0480076	0.0507342	0.0785931	0.0373622
Hydroxyisocaproic acid	HMDB0000746		0.0862537	0.108581	0.0824158	0.103647	0.0696318	0.292866	0.0905643	0.300481	0.10739	0.159184	0.126779	0.227942	0.153669	0.124077	0.0608563	0.0708571	0.145764	0.105943	0.182039	0.070315	0.204611	0.0955877	0.214879	0.094736	0.152812	0.0623718	0.170948	0.228299	0.140483	0.160477	0.0907524	0.370227	0.39557	0.376154	0.548838	0.0929741	0.1091	0.390942	0.0631417	0.187076	0.253832	0.263894	0.131141	0.115674	0.0461453	0.129612	0.195974
Ile-Asn	HMDB0028902		0.00792071	0.0225583	0.00681696	0.0128433	0.0106348	0.0142853	0.0135302	0.0175299	0.0141171	0.0122114	0.0159659	0.0190578	0.0115124	0.0142993	0.0159974	0.0228149	0.0112999	0.014187	0.0359097	0.013567	0.011358	0.00864824	0.01315	0.0116786	0.0161735	0.0141936	0.0160013	0.0187913	0.0132987	0.0107814	0.0115326	0.0117521	0.0168769	0.00825527	0.0119782	0.00802787	0.0124588	0.013739	0.0112498	0.0105062	0.00777609	0.0103977	0.00706466	0.0139012	0.00897768	0.0146307	0.014018
Ile-Asp	HMDB0028903		0.0249508	0.0162435	0.0248876	0.0206111	0.0224637	0.0187697	0.0204015	0.016802	0.0151306	0.0186624	0.0187375	0.0209683	0.0130686	0.0177944	0.0202132	0.018531	0.0166274	0.025849	0.024159	0.0145181	0.0185357	0.0228282	0.0202271	0.0188681	0.0218432	0.0190774	0.0209639	0.0206845	0.0198052	0.0216632	0.0226622	0.0180933	0.025701	0.0208089	0.0181332	0.0239195	0.0173157	0.0190222	0.020156	0.0172215	0.0207521	0.0186783	0.0232174	0.0200499	0.0176653	0.019207	0.0195466
Ile-Tyr	HMDB0028919		0.274979	0.0926504	0.207481	0.0930518	0.159604	0.159784	0.144707	0.0850663	0.0913673	0.122081	0.117646	0.0947687	0.120775	0.0640237	0.0684143	0.146149	0.0430357	0.107766	0.161799	0.0827427	0.370273	0.115463	0.132653	0.207894	0.164871	0.154704	0.106259	0.0785584	0.26953	0.119763	0.192249	0.279958	0.204184	0.263411	0.158711	0.0984856	0.092028	0.103344	0.113624	0.151484	0.210217	0.0956175	0.116698	0.163662	0.124775	0.144767	0.136109
Ile-Val	HMDB0028920		0.00240172	0.0020658	0.00173927	0.00173242	0.00160838	0.00200226	0.00118975	0.00217997	0.00152004	0.0017693	0.00428078	0.00356042	0.00149934	0.00267456	0.00197007	0.00253927	0.00200138	0.00225655	0.0101365	0.0015512	0.00130505	0.00126097	0.00160875	0.00134858	0.00167173	0.00164488	0.00199802	0.00228488	0.00255757	0.00160712	0.00274653	0.00223239	0.00179916	0.00186353	0.00302971	0.00109112	0.00211828	0.00231866	0.00146451	0.00259249	0.00118445	0.00210483	0.00154957	0.00274301	0.00130837	0.00187372	0.0023328
Indoleacrylic acid	HMDB0000734		0.0796809	0.0301897	0.0872102	0.0439498	0.0286959	0.0370584	0.0499243	0.0325658	0.0331004	0.0485287	0.0296625	0.032034	0.0371642	0.0415881	0.0345138	0.02795	0.0301733	0.0373576	0.0390691	0.037043	0.0531539	0.0450163	0.0841461	0.052443	0.0394687	0.0648104	0.0290503	0.0347477	0.0587032	0.043564	0.0551784	0.255553	0.0522201	0.00383625	0.0692297	0.0247456	0.0387828	0.0445349	0.104071	0.0563955	0.0606131	0.0227557	0.0690254	0.0327186	0.0424623	0.0457031	0.0646827
Indoxyl sulfate	HMDB0000682		4.31111	1.7483	1.56812	22.4275	0.40749	0.840021	0.903884	1.09085	0.629963	1.52156	0.473687	2.5656	2.92532	0.520641	0.657512	4.00423	6.30237	0.55568	1.40918	14.3822	0.933125	1.58368	1.70893	1.29155	5.30653	0.980707	0.929073	2.50505	0.655298	2.05862	2.17361	0.672423	0.535667	1.80821	2.07719	1.2127	1.34451	1.10798	1.51899	2.88486	0.96553	1.83472	2.04015	1.96258	1.33601	2.81397	1.36571
Inosine 5'-monophosphate (IMP)			12.9707	15.937	17.2909	13.9328	15.1945	13.4489	13.1921	14.3253	13.4999	13.5559	13.539	16.2005	15.3979	13.2642	13.8911	13.3697	13.0815	17.3092	8.49497	14.5399	14.4349	16.2603	14.2251	13.6	16.1977	13.0435	15.2053	13.0026	13.504	14.8116	15.7253	13.1952	20.9307	15.8596	13.1978	15.8178	13.5269	16.1326	12.936	12.8155	13.7668	13.8813	14.6378	13.7715	15.0348	13.9493	13.6376
Inosine diphosphate (IDP)			0.283285	0.306397	0.328413	0.31417	0.275309	0.261141	0.263129	0.245111	0.322917	0.27734	0.213863	0.228723	0.213984	0.241836	0.211729	0.327373	0.252599	0.21731	0.122242	0.270421	0.256403	0.267602	0.357209	0.271255	0.286697	0.286548	0.246925	0.312879	0.324291	0.236941	0.288213	0.297585	0.408445	0.299425	0.290743	0.254961	0.364044	0.29594	0.289679	0.280531	0.287211	0.274795	0.358598	0.235016	0.23647	0.2769	0.284182
Isocaproic acid	HMDB0000689		0.0274429	0.0251622	0.00593153	0.0306875	0.0180772	0.0298422	0.0535952	0.00906431	0.0171637	0.0249433	0.0420892	0.0202204	0.00855564	0.0226568	0.351683	0.0139066	0.0312627	0.0133718	0.0150379	0.0140594	0.00672191	0.0167363	0.0236977	0.0244322	0.0354194	0.0273311	0.0200824	0.0361505	0.019043	0.0118576	0.0127314	0.00610115	0.00913012	0.0114512	0.0185324	0.0309242	0.0152501	0.0214642	0.010427	0.0193544	0.0102554	0.0201248	0.0168429	0.038236	0.0144658	0.0194509	0.00716945
Jasmine lactone			0.00705845	0.00701398	0.00731456	0.00588608	0.0108909	0.00988532	0.00570626	0.0012272	0.00549595	0.00624829	0.0202763	0.0071212	0.00726508	0.00680788	0.00496692	0.00761081	0.0127107	0.0102246	0.0053288	0.00591926	0.00368812	0.00957294	0.00944338	0.00950294	0.00683176	0.00482435	0.00861459	0.0136303	0.00800675	0.00796357	0.0113579	0.00522439	0.00769419	0.00606828	0.00717623	0.00694263	0.00903923	0.00862691	0.00934142	0.00691819	0.000864822	0.00701792	0.0059982	0.030909	0.00691122	0.00882062	0.00527886
Lactamide			8.11136e-08	8.16379e-08	0.00479226	7.34004e-08	7.23449e-08	6.9948e-08	1.06386e-07	7.7452e-08	6.5481e-08	7.22098e-08	0.00430695	6.97741e-08	7.59023e-08	7.13624e-08	7.11446e-08	1.01698e-07	7.22651e-08	7.14891e-08	7.17218e-08	9.73639e-08	8.99763e-08	7.54571e-08	8.89501e-08	7.09924e-08	7.20274e-08	0.0044629	0.00553824	0.00515533	7.36068e-08	7.25493e-08	6.35238e-08	7.27356e-08	7.50985e-08	1.16907e-07	7.46236e-08	7.01169e-08	6.99693e-08	6.99253e-08	0.00422495	7.05467e-08	7.1025e-08	6.98231e-08	7.09723e-08	8.17089e-08	8.00144e-08	7.04039e-08	0.00506101
Leucyl-Threonine	HMDB0028939		0.164961	0.197332	0.106816	0.0931151	0.104975	0.0652147	0.18459	0.16318	0.110745	0.0786165	0.141218	0.115124	0.159302	0.161659	0.0190278	0.147497	0.0977761	0.146131	0.102493	0.0873978	0.114866	0.160238	0.0567164	0.085418	0.118413	0.165352	0.141634	0.111691	0.10454	0.0870569	0.115085	0.111736	0.090552	0.119059	0.0965276	0.0788377	0.0684915	0.107679	0.0599254	0.0869589	0.0985143	0.0795234	0.0854663	0.07193	0.0999936	0.102315	0.139574
Leu-Val	HMDB0028942		0.0048449	0.00122856	0.00350848	0.00339027	0.0151869	0.00501287	0.00217338	0.00112866	0.00405719	0.00517473	0.0146091	0.00341687	0.00913969	0.0070109	0.00284256	0.00618116	0.0100028	0.0119678	0.00251775	0.00389714	0.0030442	0.00532312	0.00752235	0.0070783	0.0108423	0.00214285	0.00600523	0.00916453	0.00533142	0.0069465	0.0111487	0.00395176	0.00247091	0.00216463	0.00665695	0.00688284	0.00465666	0.00815761	0.00400499	0.00559797	0.00200908	0.00374572	0.00780738	0.0225658	0.00623667	0.010351	0.00226946
L-Gulonic gamma-lactone			0.384598	0.344371	0.535879	0.33773	0.277957	0.235536	0.402546	0.285957	0.189796	0.275866	0.263104	0.421835	1.37917	0.550223	0.236172	0.237039	0.29551	0.285063	0.461684	0.234439	1.92386	0.274253	1.10271	0.277126	0.340494	0.2598	0.367495	0.443727	0.324435	0.547919	0.37902	1.0974	0.25949	0.461316	0.986339	0.363362	0.316652	0.302954	0.494172	0.524069	0.360481	0.24602	0.289013	0.422568	0.222215	0.244346	0.453714
Methyl linoleate	HMDB0034381		0.0135635	0.00758349	0.0255692	0.0167215	0.0223749	0.0342231	0.0197478	0.00974405	0.0137763	0.0213311	0.0107443	0.0110718	0.0126494	0.0138317	0.0129127	0.0105356	0.0246005	0.0104379	7.17218e-08	0.0280117	0.0110468	0.0421432	0.0464921	0.0296318	0.0258853	0.0144256	0.0121831	0.0209498	0.0209184	0.0255024	0.015075	0.0205939	0.0239573	0.033682	0.0317881	0.0225755	0.0308669	0.0224867	7.60796e-08	0.0351377	0.0205539	6.98231e-08	0.0445901	0.0308393	0.036561	0.0173842	0.0278602
Linoleoyl ethanolamide	HMDB0012252		0.00469905	0.00368744	0.00608339	0.00281521	0.00442583	0.0030534	0.00276529	0.00376717	0.0019805	0.00321249	0.0034666	0.0047278	0.00197893	0.00241404	0.00273218	0.00334285	0.00246519	0.00305711	0.00297306	0.00246043	0.00284721	0.00311602	0.00544128	0.00353085	0.00340443	0.00271528	0.00253671	0.00255476	0.00235657	0.00290237	0.00281672	0.0051728	0.0139873	0.00775929	0.00485257	0.00277247	0.00263937	0.00390696	0.00247838	0.00354776	0.00373015	0.0037714	0.00287319	0.0064314	0.0033988	0.00208185	0.0041823
Leucylproline	HMDB0011175		0.0132733	0.00738729	0.0203101	0.00789046	0.00832676	0.00900814	0.0110679	0.0132255	0.0204672	0.00973476	0.00563782	0.00877253	0.0157871	0.00796919	0.0064744	0.00531023	0.0106705	0.0137217	0.00563011	0.00481702	0.0181076	0.00960077	0.00617495	0.00806721	0.00702966	0.00642898	0.0024921	0.00856094	0.00938034	0.0044409	0.0122522	0.0150393	0.0207693	0.0126697	0.00514733	0.0118137	0.00679351	0.0108003	0.0104993	0.0065718	0.00707916	0.0120047	0.0109649	0.00785635	0.0115807	0.00997031	0.00824916
Lys-Cys	HMDB0028948		0.00866308	0.00712793	0.00767235	0.0100443	0.00817755	0.0111868	0.00754391	0.00586924	0.00877727	0.0131393	0.0171256	0.00856858	0.00804158	0.0101405	0.0100281	0.0134351	0.00839017	0.00804172	0.0098394	0.00926549	0.00756685	0.00845926	0.014517	0.006499	0.0106856	0.0134801	0.0134459	0.0145942	0.0105092	0.00724876	0.00577435	0.0132023	0.00793746	0.00650705	0.0106061	0.0054344	0.0155071	0.00745767	0.00992933	0.0113461	0.0102737	0.0053242	0.00958427	0.00971621	0.00749204	0.00739762	0.00921154
Lys-Leu	HMDB0028955		0.00302708	0.00239107	0.00341417	0.0029843	0.00322087	0.00351499	0.00291811	0.00295293	0.00260351	0.00352063	0.0639004	0.00224866	0.00286357	0.0601419	0.00272067	0.00392599	0.00528169	0.00309842	0.0658	0.00295738	0.00359229	0.00486926	0.00367111	0.00303605	0.0036714	0.003941	0.00392677	0.00343998	0.00511139	0.00198697	0.0658167	0.00478282	0.00389309	0.00316484	0.0039583	0.00335536	0.00388087	0.00316629	0.0067273	0.00488394	0.0048748	0.00288092	0.00429045	0.00492101	0.00324169	0.00231823	0.00429251
Lys-Lys	HMDB0028956		0.00249384	0.00345635	0.00261354	0.00153727	0.00200789	0.00207892	0.00282182	0.00241923	0.00200776	0.002172	0.00184907	0.00202824	0.00209972	0.00210839	0.00182072	0.00198089	0.00139076	0.00240369	0.00210532	0.00185704	0.00173708	0.00195945	1.86506	0.00235918	0.0017696	0.00163707	0.00147916	0.00226863	0.0034709	0.00199725	0.00186944	0.00188078	0.00740298	0.00252837	0.00216172	0.00264814	0.00246767	0.00244535	0.00266081	0.00183719	0.00285181	0.00241705	0.00230359	0.00236494	0.00198118	0.00161142	0.00194327
Lys-Trp	HMDB0028962		0.000965924	0.00248151	0.00109808	0.000698092	0.00147309	0.00164918	0.000874812	0.00078595	0.00075091	0.000996296	0.000815693	0.00107518	0.00118487	0.00244894	0.000592103	0.000911288	0.00606372	0.00143295	0.000923266	0.000738173	0.00147113	0.00130053	0.00108803	0.000899898	0.0014068	0.0012088	0.000988576	0.00156751	0.00103368	0.000994652	0.00614912	0.000930666	0.00130418	0.000605328	0.00189463	0.00318966	0.000624969	0.00113756	0.000948755	0.00126334	0.00108003	0.00106156	0.000833002	0.000936613	0.000757276	0.00122482	0.00110926
Lys-Val	HMDB0028964		0.0081718	0.00991329	0.00758652	0.00896191	0.00936229	0.0124997	0.00684491	0.00737473	0.0103466	0.00714562	0.0111517	0.0100431	0.00963366	0.00686043	0.00682875	0.00810151	0.00493252	0.00911693	0.00800001	0.00861403	0.00801279	0.00970492	0.00850486	0.00883656	0.00805539	0.00747612	0.00861961	0.00866281	0.00910795	0.00965767	0.00464329	0.00836144	0.00971509	0.0102002	0.0129246	0.0066862	0.0109479	0.00768208	0.00924689	0.00983375	0.00859988	0.00881665	0.00865024	0.0108654	0.00846628	0.00852733	0.00838714
Lyxonic acid, 1,4-lactone			0.00187776	0.00159361	0.00226829	0.00499057	0.00221646	0.00492896	0.00341195	0.00510372	0.00200494	0.00421236	0.00424249	0.00276583	0.0067575	0.00400698	0.00612618	0.00630397	0.00320097	0.00328895	7.17218e-08	9.73639e-08	8.99763e-08	7.54571e-08	8.89501e-08	0.00522546	0.00370094	0.00481961	0.0036681	0.00632096	0.00183247	0.00184903	0.00380381	0.00370735	0.00268839	1.16907e-07	0.00669245	0.00214607	0.00381825	0.00272332	0.00218242	0.00518735	0.00201753	0.00625278	0.00203328	0.0107984	0.00497587	0.0047483	0.00132063
Malonamide			8.11136e-08	0.00335711	0.00396768	7.34004e-08	0.00365925	0.00348192	0.00401435	7.7452e-08	0.00379614	0.0032531	7.68611e-08	0.00347455	7.59023e-08	0.00326806	7.11446e-08	0.00495103	0.00363108	7.14891e-08	0.00368176	9.73639e-08	0.00428221	0.00350744	0.0046632	0.00397729	7.20274e-08	0.00335938	7.80546e-08	0.00473318	7.36068e-08	0.00366328	0.0038256	0.00333099	0.00313921	0.00549792	0.00419604	0.0038959	0.0031278	0.00342893	0.00368969	0.00348531	0.00341641	0.00433862	0.0036556	0.00416626	8.00144e-08	0.00411258	0.00392061
m-Chlorohippuric acid	HMDB0001309		0.639016	0.616744	0.667688	0.662232	0.630442	0.549124	0.551522	0.565726	0.428263	0.577587	0.627663	0.52204	0.234287	0.555196	0.165147	0.571155	0.595965	0.513329	0.602196	0.571423	0.966808	0.666191	0.637454	0.6951	0.5897	0.558697	0.640055	0.554813	0.774409	0.620443	0.683534	0.714542	0.286877	0.754124	0.56872	0.679091	0.611897	0.564458	0.605612	0.580419	0.744441	0.601241	0.568857	0.724562	0.601021	0.535681	0.61511
Met-Cys	HMDB0028970		0.00301629	0.000611553	0.0020485	0.00190829	0.00126248	0.00103597	0.000980398	0.000836431	0.000666895	0.00121626	0.000434779	0.000763735	0.00164085	0.000584117	0.00063474	0.000579215	0.000582491	0.00111514	0.00142448	0.00107726	0.00113143	0.00049035	0.00185311	0.0029035	0.000732772	0.00132329	0.000513472	0.00122012	0.000701929	0.00131942	0.0014039	0.0016964	0.00215227	0.00175385	0.00137675	0.00189341	0.00324067	0.000763818	0.0010709	0.000738782	0.00394871	0.000581838	0.000590937	0.00196908	0.00469294	0.000826098	0.000593066
Methoxyacetic acid			0.114648	0.151861	0.176974	0.11811	0.148099	0.100954	0.107615	0.12084	0.139078	0.104419	0.120711	0.148303	0.133704	0.115094	0.121604	0.101672	0.100413	0.191148	0.0977278	0.140631	0.115443	0.116014	0.108107	0.127763	0.141182	0.130485	0.139397	0.106609	0.466782	0.125649	0.116551	0.115016	0.143577	0.131924	0.123639	0.128699	0.129063	0.135834	0.272371	0.14451	0.121169	0.136712	0.150156	0.117568	0.147279	0.112017	0.152912
Methyl 2-aminobenzoate	HMDB0029703		0.0053895	0.00261114	0.00497339	0.00792741	0.0025707	0.00290962	0.00367786	0.0041808	0.00211521	0.00425959	0.00249371	0.00362535	0.00263841	0.00252617	0.0026978	0.00469864	0.00408612	0.00380962	0.00130219	0.00286934	0.0023341	0.00286388	0.00663112	0.000749149	0.00343684	0.00241507	0.00246029	0.00377914	0.00313553	0.00120648	0.00378598	0.00343687	0.00472282	0.00497444	0.00252136	0.004524	0.00373906	0.00312535	0.00146584	0.0018222	0.0104418	0.00242949	0.00139859	0.00372554	0.00700215	0.00350479	0.00285946
Methyl acetoacetate	HMDB0000310		0.0176195	0.0159725	0.0163833	0.0127406	0.0148326	0.013228	0.0133972	0.011781	0.0139858	0.0121029	0.0148802	0.0148772	0.0135733	0.012197	0.0130595	0.0248151	0.0138797	0.0157426	0.0130349	0.012977	0.0135256	0.0125299	0.0130893	0.0131185	0.0161533	0.0136407	0.0125652	0.0147842	0.0145925	0.0141044	0.0155567	0.0131755	0.032324	0.015717	0.0248973	0.0133287	0.0139469	0.0147682	0.0134537	0.0122012	0.0141286	0.0134106	0.0150931	0.0150754	0.0153071	0.0144472	0.0124823
Methyl Phosphate			0.0481355	0.0667807	0.0465195	0.0350335	0.0601497	0.0393444	0.0656533	0.0477684	0.0533647	0.0449434	0.0384164	0.0355307	0.0567225	0.0356311	0.0397389	0.0513449	0.0385467	0.059014	0.0714235	0.0699284	0.0754999	0.0410747	0.031101	0.0490639	0.0329865	0.050051	0.0587155	0.0474956	0.0241904	0.0444339	6.35238e-08	0.0348573	0.0634656	0.0745881	0.0504453	0.0442638	0.0504428	0.0282959	0.0325232	0.0261625	0.039879	0.0364076	0.0253517	0.0414969	0.0371934	0.0556965	0.0317853
Met-Val	HMDB0028986		0.0367253	0.0619144	0.0338252	0.023767	0.0170912	0.0377099	0.0226037	0.0137985	0.0133983	0.0155701	0.0147933	0.0216998	0.0441884	0.0118893	0.00328302	0.0102983	0.0137775	0.0221418	0.00493061	0.0298382	0.0581759	0.0526263	0.0192228	0.0129031	0.0602546	0.050338	0.0264078	0.0150304	0.0214861	0.0687096	0.0851925	0.0403347	0.0246068	0.0175982	0.00887869	0.00419495	0.0125984	0.00622827	0.0269169	0.0147419	0.0346706	0.0126846	0.0215149	0.0386063	0.0283925	0.0194548	0.0286825
Monoethylglycylxylidide (MEGX)			0.174029	0.175682	0.321621	0.0724367	0.127851	0.0834935	0.120501	0.125932	0.302074	0.164164	0.15682	0.208407	0.197622	0.186343	0.223519	0.194517	0.0277558	0.190374	0.156951	0.18848	0.129873	0.158017	0.157801	0.085536	0.174596	0.207515	0.0825146	0.153381	0.166185	0.174522	0.318069	0.148421	0.191094	0.0874031	0.13891	0.280012	0.154912	0.117327	0.184331	0.130137	0.10757	0.184105	0.135401	0.0391447	0.084577	0.309473	0.0668144
N-(2-hydroxyethyl)-iminodiacetic acid			0.0349253	8.16379e-08	0.0301702	0.0543322	0.0208986	0.0420871	0.0398996	0.0573636	0.0542164	0.0545146	0.0424888	0.0527477	0.0348836	0.0601735	0.055652	0.02949	0.0376959	0.0234738	0.0308929	0.0175498	0.0112957	0.0159892	0.0350916	0.0301734	0.0260681	0.0395858	0.0249385	0.0426653	0.0356332	0.0236045	0.0283347	0.0342483	0.0516686	0.0291585	0.0358387	0.0166338	0.0374812	0.0205317	0.0191565	0.0264821	0.0283117	0.049821	0.022427	0.0570252	0.0287107	0.0314999	0.0441616
N-alpha-Acetyl-L-arginine	HMDB0004620		0.00575171	0.00776922	0.0101466	0.00643412	0.00846029	0.00913851	0.00578064	0.0129076	0.00882999	0.00774535	0.00778547	0.00982234	0.00795757	0.00524113	0.00557741	0.00963304	0.0056875	0.00958068	0.00566116	0.00808124	0.00871257	0.00837774	0.0111484	0.00646529	0.0108599	0.0114221	0.00965515	0.00790552	0.00915124	0.00947576	0.0154818	0.0109288	0.00870997	0.0148047	0.0089381	0.00874311	0.00812674	0.00923109	0.0073188	0.00881707	0.00879333	0.00948416	0.00919541	0.0118485	0.00738752	0.00925869	0.022844
N4-Acetylcytidine	HMDB0005923		0.0246524	0.00868218	0.0228076	0.0195018	0.0205779	0.014023	0.0194891	0.0128504	0.0200363	0.016133	0.0190848	0.017399	0.0146223	0.0187915	0.00782511	0.0108401	0.0213989	0.019693	0.0199635	0.0158661	0.0166757	0.0184138	0.0278683	0.016917	0.0132831	0.0241451	0.0214759	0.0178282	0.0239192	0.030508	0.0312883	0.0164108	0.0143745	0.0151063	0.0148242	0.0214532	0.0103988	0.0122495	0.0224527	0.0160338	0.0214392	0.0298097	0.0202581	0.0103115	0.0223639	0.0200657	0.0244975
Nabumetone	HMDB0014604		0.00440118	2.20062	0.00148843	0.00562186	0.00440817	0.00131192	0.00139827	0.00286489	0.00196631	0.00123547	0.00104518	0.00170884	0.00148564	0.000932022	0.00115196	0.00133135	0.00144468	0.00164074	0.00113816	0.00142102	0.0012195	0.00125699	0.00545962	0.00155282	0.00127032	0.00251085	0.00114039	0.00124505	0.00124661	0.00174559	0.00131614	0.00123131	0.0165571	0.00195039	0.00162847	0.00117535	0.0012723	0.00121864	0.00443264	0.00130838	0.00412392	0.00113571	0.00133213	0.00120267	0.00269616	0.00136635	0.00123543
N-Acetyl-beta-D-mannosamine			0.00391185	0.00164262	0.00399093	0.00755368	0.00291885	0.0056381	0.00545023	0.00304234	0.00438567	0.00600184	0.00552719	0.00376449	0.00422657	0.00507978	0.00510366	0.00412804	0.00676284	0.00214049	1.66731e-05	0.0067212	0.00471688	0.00626316	0.00592776	0.00466287	0.00333362	0.00515673	0.00725135	7.47842e-08	0.00344894	0.00522581	0.00232021	0.00401834	0.00307513	0.00609234	0.00813923	0.00333851	6.99693e-08	0.00343853	0.00924927	0.00743855	0.00362582	0.00429229	0.00524295	0.00671289	0.00399989	0.00333935	0.00641335
N-Acetyl-L-alanine	HMDB0000766		0.0231206	0.0242437	0.0238858	0.0173266	0.0215264	0.020687	0.0198124	0.0337805	0.0234493	0.0214703	0.0196255	0.0218291	0.0178421	0.0199474	0.018006	0.0214378	0.0166919	0.0177691	0.0193398	0.022069	0.0212847	0.0192206	0.0231559	0.0204479	0.023492	0.0181637	0.0140949	0.0168975	0.0200121	0.0201827	0.0238888	0.0232496	0.0346849	0.0249536	0.0233688	0.0215135	0.0222514	0.0184679	0.0216995	0.0185015	0.0215455	0.022668	0.0256092	0.0255291	0.0201861	0.0183069	0.026275
N-Desmethylselegiline			0.0196052	0.0152244	0.0127057	0.0143294	0.014854	0.0166737	0.0164003	0.0210094	0.0121174	0.0159877	0.0185808	0.0170008	0.0144677	0.0170462	0.0269997	0.0145949	0.0134035	0.0170517	0.018308	0.0119453	0.0179468	0.0152814	0.0151061	0.0222076	0.0191214	0.0315283	0.0151041	0.0218393	0.0176795	0.0135257	0.021057	0.0301586	0.0326013	0.0175061	0.0303972	0.0134079	0.0181788	0.0172328	0.0151223	0.0162554	0.0222152	0.0160721	0.0153755	0.0340885	0.0168335	0.0167678	0.0272448
N-Docosanoyl-4-sphingenyl-1-O-phosphorylcholine			0.00557392	0.00615829	0.00778067	0.00731253	0.00799619	0.00894274	0.00684941	0.00652595	0.00652608	0.00723494	0.00730366	0.00885831	0.00775956	0.00700281	0.00736627	0.00726249	0.00794127	0.0102388	0.00664654	0.00783486	0.00746488	0.00783604	0.0069012	0.00710247	0.00949059	0.00774613	0.00747197	0.0077558	0.00633848	0.00723819	0.0102656	0.00699975	0.00649089	0.0286705	0.00693605	0.00753253	0.00787998	0.00816998	0.00636701	0.00699413	0.00679325	0.00881451	0.00931756	0.0081583	0.00827376	0.00992397	0.00526059
N-Ethylglycine			0.00982778	0.0176873	0.00972595	0.0073119	0.00891308	0.00735442	0.0100469	0.00985065	0.0117608	0.00767255	0.00816581	0.00902778	0.00717371	0.00558648	0.00671885	0.00997363	0.00628602	0.00919195	0.00746041	0.0144683	0.00935884	0.00913708	0.0151788	0.00932271	0.00878082	0.00899917	0.0167512	0.00720728	0.00624363	0.0128016	0.0103328	0.00731257	0.00838821	0.00888059	0.0139432	0.00669316	0.00871455	0.0100384	0.00773246	0.010883	0.00801945	0.00793201	0.00993646	0.00747091	0.00932034	0.0100442	0.00782416
Nicotianamine			0.0805844	0.0607205	0.0362231	0.0990272	0.0832252	0.0371163	0.102943	0.109298	0.0446016	0.0782211	0.0874626	0.0438736	0.0919921	0.0567893	0.0520507	0.0976609	0.0482689	0.0716354	0.020893	0.110942	0.165254	0.0262765	0.0201022	0.0312084	0.034391	0.0781892	0.0821925	0.0786351	0.0232332	0.0379088	0.0311763	0.0256437	0.0319268	0.150321	0.0371086	0.0301371	0.0434689	0.0405565	0.0240873	0.0144527	0.0206914	0.0130922	0.0101558	0.0560062	0.0241401	0.0707685	0.0246234
Nitrofurantoin	HMDB0014836		0.0101973	0.0104462	0.00947912	0.0121143	0.0150179	0.0116487	0.00812088	0.0106104	0.00897528	0.0108426	0.0113103	0.0175223	0.0155406	0.00698164	0.00854234	0.00951089	0.0090835	0.0133624	0.0113519	0.0104335	0.0170959	0.00805879	0.0126814	0.0104148	0.0136074	0.0175044	0.00838942	0.00520133	0.0091032	0.0110759	0.0107544	0.0152114	0.0143578	0.0165538	0.0228857	0.0174635	0.00694013	0.0104398	0.00766268	0.0130637	0.0110917	0.0183313	0.00987224	0.00884545	0.00842497	0.01659	0.0136871
Nitrotyrosine	HMDB0001904		0.0195596	0.0161712	0.0214255	0.0172822	0.0199259	0.0188254	0.0180683	0.0161857	0.0148213	0.0204521	0.0145117	0.021058	0.0155919	0.014411	0.0156474	0.0167975	0.0245797	0.0181044	0.013308	0.014347	0.0294127	0.0187058	0.016411	0.0162258	0.0148616	0.0189036	0.0136164	0.0187293	0.0209709	0.013141	0.0204096	0.0189428	0.0171305	0.0240527	0.0192177	0.0175868	0.0151375	0.0155841	0.0210179	0.0189212	0.0212956	0.0149151	0.0205832	0.0209865	0.0166793	0.0147056	0.0159698
N-Methyl-1-deoxynojirimycin	HMDB0035360		0.00200491	0.00199799	0.00188916	0.00105789	0.000881436	0.0016239	0.00252551	0.00189935	0.00159315	0.00177731	0.000882633	0.00159578	0.00145358	0.00124363	0.00116312	0.00133959	0.00106536	0.0013157	0.00134932	0.00133365	0.00168185	0.00109591	0.00109	0.00184857	0.00168908	0.00137931	0.0018153	0.00113895	0.0020217	0.00102425	0.00165912	0.00116844	0.00192699	0.00158863	0.00195355	0.00102971	0.00131519	0.00140514	0.00105516	0.00159829	0.00119956	0.00121116	0.00147002	0.00118961	0.00108275	0.00113006	0.00118447
N-Methylanthranilic Acid			0.00968173	0.00697714	0.00646818	0.00268182	0.00467208	0.00480505	0.00623403	0.0175015	0.00446349	0.00534324	0.00484301	0.00533707	0.00473901	0.00429727	0.00450905	0.00461843	0.00458978	0.00524935	0.0045536	0.0046315	0.00585806	0.00437883	0.00499399	0.0554177	0.00303887	0.0038408	0.00455908	0.00573507	0.00738868	0.00495744	0.00549656	0.195944	0.090689	0.00575997	0.608452	0.00612737	0.00508206	0.365125	0.00596339	0.00317187	0.103037	0.0533489	0.00390936	0.07781	0.00473167	0.288738	0.00597631
N-Methyl-DL-alanine			0.292571	0.141642	0.234876	0.195285	0.169833	6.9948e-08	0.123361	0.18991	0.174677	7.22098e-08	0.122092	0.255255	0.203987	0.140881	0.180356	0.233783	0.181645	0.195715	0.253177	0.159746	0.187942	0.1329	0.184771	0.13276	0.262136	0.189221	0.0786939	0.160393	0.127472	0.197052	0.23979	0.274768	0.134039	0.127896	0.245498	0.15675	6.99693e-08	0.143672	0.2204	0.135533	0.199471	0.129718	0.216581	0.088899	0.180871	7.04039e-08	0.144792
Nname,cis-9,10-Epoxystearic acid			0.983482	1.49651	1.77356	1.2352	1.20717	1.82424	1.26813	1.34509	0.797598	1.8023	0.755618	1.21755	0.676186	0.931579	1.11055	0.849928	1.59637	1.39299	3.24599	1.81397	1.59418	0.646425	1.93253	1.19735	1.0022	1.1271	0.945576	0.991547	1.07149	1.15335	1.51268	1.10011	1.72382	1.37338	1.23407	1.81448	2.35497	1.34853	1.45163	2.09036	1.38081	1.15435	1.34873	1.35684	1.92639	1.17834	0.957431
Norethindrone Acetate			0.639563	0.24485	0.0492552	0.213715	0.047932	0.196394	0.1831	0.266878	0.782003	0.239537	0.06241	0.0339707	0.439797	0.40484	0.28156	0.18352	0.20514	0.0350935	0.334447	0.217935	0.150839	0.153498	0.227938	0.201957	0.205813	0.252899	0.261079	0.235378	0.450387	0.230287	0.172572	0.176595	0.259488	0.201419	0.305006	0.493258	0.488317	0.192803	0.0822391	0.32387	0.0451538	0.252557	0.341029	0.157144	0.0210379	0.112743	0.249658
N-Palmitoylsphingosine	HMDB0000790		0.00161836	0.00188265	0.00206846	0.00134789	0.00128007	0.00140279	0.0014017	0.00179326	0.00139878	0.00161696	0.00164705	0.00205786	0.00146279	0.00117716	0.00130209	0.00112674	0.00193203	0.00117199	0.00129459	0.00114184	0.00273126	0.00133548	0.00175658	0.00158486	0.00199898	0.00139614	0.00160262	0.00121445	0.00141029	0.00092146	0.00159132	0.00138855	0.0023372	0.00167372	0.00147305	0.00145473	0.0012986	0.00157909	0.000840434	0.00103305	0.000698297	0.00172995	0.00161976	0.00141361	0.00147169	0.00140909	0.00163103
n-Propyl cinnamate			0.0296824	0.0127272	0.0311078	0.0557503	0.00570669	0.0037633	0.0055369	0.00444678	0.0594147	0.0047743	0.0754096	0.00216022	0.608624	0.0314581	0.00250035	0.010244	0.00125301	0.00300615	0.0179214	0.00466347	0.00199204	0.123909	0.00177386	0.0105809	0.00296007	0.00432027	0.00436804	0.184358	0.00305921	0.00896823	0.00428036	0.00256367	0.0038252	0.00528666	0.00782603	0.011258	0.0089631	0.00285595	0.00234578	0.00177557	0.00407965	0.00680677	0.0119766	0.00902688	0.0150736	0.0187936	0.00871056
Oxamic acid			8.11136e-08	8.16379e-08	7.94872e-08	7.34004e-08	7.23449e-08	6.9948e-08	1.06386e-07	7.7452e-08	6.5481e-08	7.22098e-08	7.68611e-08	6.97741e-08	7.59023e-08	7.13624e-08	7.11446e-08	1.01698e-07	7.22651e-08	7.14891e-08	7.17218e-08	9.73639e-08	8.99763e-08	7.54571e-08	8.89501e-08	7.09924e-08	7.20274e-08	7.32211e-08	7.80546e-08	7.47842e-08	7.36068e-08	7.25493e-08	6.35238e-08	7.27356e-08	7.50985e-08	1.16907e-07	7.46236e-08	7.01169e-08	6.99693e-08	6.99253e-08	7.60796e-08	7.05467e-08	7.1025e-08	6.98231e-08	7.09723e-08	8.17089e-08	8.00144e-08	7.04039e-08	7.26455e-08
Oxprenolol	HMDB0015520		0.00721693	0.00801294	0.00697153	0.00634474	0.00503846	0.00701818	0.00629387	0.00659871	0.00544535	0.00587959	0.00534897	0.00779768	0.0057906	0.00444083	0.00455973	0.00511985	0.00415828	0.00930415	0.00578209	0.00598462	0.00619104	0.0047627	0.00691373	0.00558051	0.00585178	0.00680938	0.00630509	0.00463783	0.0055062	0.00579504	0.00481098	0.00645189	0.00993216	0.00833169	0.00884166	0.00582233	0.00651609	0.00539484	0.00625009	0.00615373	0.00557074	0.00839635	0.00510533	0.00560679	0.00531092	0.00639188	0.00612585
Oxyquinoline			0.0436511	0.0543054	0.0392764	0.0229456	0.0168168	0.0233872	0.0338161	0.0403512	0.0270746	0.0349913	0.0225061	0.0210463	0.0188986	0.027767	0.0340439	0.033913	0.014133	0.0255965	0.0155432	0.0194322	0.0208602	0.0237078	0.0216671	0.0213205	0.0265129	0.0264278	0.0176246	0.0375631	0.0191873	0.0241733	0.0312226	0.027663	0.0526922	0.0330554	0.035066	0.0200513	0.0245772	0.0247749	0.026202	0.023755	0.0712475	0.0248569	0.0672933	0.0412978	0.0388698	0.0212813	0.0316081
PC(O-16:0/3:0)			0.0256044	0.0271739	0.0185933	0.0185562	0.0352656	0.0229833	0.0700924	0.0451397	0.017464	0.0209866	0.0393073	0.0322522	0.0294033	0.0341499	0.0350784	0.0379222	0.015472	0.042333	0.0245805	0.0233782	0.0218127	0.030178	0.0136972	0.0187971	0.0228328	0.0351758	0.0201666	0.0289187	0.0165918	0.0200593	0.0231287	0.0155417	0.0133633	0.0202591	0.0241525	0.0265922	0.0185205	0.0221892	0.0206161	0.0211466	0.0258756	0.0271412	0.0229251	0.020598	0.0153754	0.0289201	0.024856
p-Chlorophenylalanine	HMDB0033261		0.160653	0.174237	0.166021	0.155416	0.160073	0.151403	0.167959	0.157932	0.141902	0.15457	0.163792	0.16849	0.165972	0.143702	0.156416	0.156029	0.170299	0.168078	0.166349	0.146185	0.180684	0.16009	0.14456	0.159327	0.167181	0.16213	0.157589	0.17137	0.197376	0.151738	0.174661	0.161089	0.174196	0.170123	0.137964	0.149775	0.180101	0.16648	0.17057	0.1515	0.170603	0.149531	0.152602	0.187325	0.148691	0.16671	0.160827
LysoPE(20:3(8Z,11Z,14Z)/0:0)	HMDB0011516		0.0355908	0.0502612	0.0204641	0.0275625	0.0281682	0.0145557	0.0379399	0.031301	0.0180398	0.0193447	0.0255583	0.0266201	0.0509518	0.0281174	0.0245285	0.022911	0.017757	0.0367273	0.0244773	0.0242266	0.030635	0.027356	0.016253	0.0237849	0.0220204	0.031858	0.0227344	0.0224969	0.0212983	0.0207792	0.0273475	0.0220382	0.0262517	0.0263984	0.0239194	0.0292795	0.0152335	0.03327	0.0220893	0.0158715	0.0201954	0.0332888	0.0205108	0.0217631	0.031781	0.0196338	0.0193888
Pelletierine			0.00472275	0.00162796	0.00548407	0.00158492	0.00238541	0.00358834	0.00210706	0.00108693	0.00137505	0.00330142	0.00148678	0.00151013	0.00164114	0.00195326	0.00140098	0.00104591	0.00142046	0.00171343	0.00130881	0.00207361	0.00428456	0.00190974	0.00520762	0.00576957	0.00190875	0.000864253	0.00136841	0.00195326	0.00205707	0.00177624	0.00282968	0.00695701	0.00441859	0.00297327	0.00377431	0.00374212	0.00458104	0.00225517	0.00220771	0.00170921	0.00444805	0.00133216	0.00123511	0.00420487	0.00436447	0.00276824	0.00188837
Penicillic Acid			0.132303	0.123523	0.0181265	0.0532328	0.0165475	0.0791094	0.559839	0.127677	0.285886	0.0349763	0.123509	0.0224992	0.0271093	0.0316389	0.107608	0.0266405	0.0152409	0.0885134	0.0295264	0.0155265	0.0263552	0.117538	0.0207104	0.0176254	0.0216699	0.0666	0.0192825	0.160201	0.0188163	0.0335678	0.0214963	0.0220059	0.0200204	0.0179019	0.0367473	0.263528	0.169322	0.0211747	0.0182242	0.0134914	0.0145812	0.382683	0.103536	0.0187527	0.153553	0.0318419	0.0769475
Phe-Cys	HMDB0028992		0.0151808	0.00778841	0.0286038	0.0210558	0.0147605	0.0112196	0.0118052	0.0182499	0.0098623	0.0125519	0.00693953	0.0233829	0.0170451	0.0159212	0.00680079	0.0224583	0.0108231	0.00901957	0.0146479	0.0112957	0.0163306	0.0262968	0.0238148	0.0282747	0.0149565	0.0274038	0.0117289	0.0116557	0.0158039	0.0365917	0.0188687	0.020452	0.0137764	0.0397805	0.0135346	0.0188177	0.0228642	0.0067777	0.0155985	0.0132622	0.032521	0.0129658	0.0488868	0.020786	0.0102423	0.0290051	0.0181281
Phenethicillin			0.00665852	0.0028314	0.0131319	0.00446537	0.0019896	0.00363226	0.00371229	0.00273899	0.00439064	0.00452403	0.00354864	0.00330976	0.00236796	0.00231323	0.00249915	0.00311574	0.0022456	0.00293188	0.0033176	0.00153021	0.00303895	0.0044829	0.0043903	0.00452809	0.00651541	0.00434782	0.00693679	0.00288259	0.00547872	0.00553319	0.0020496	0.0665455	0.0029001	0.0050232	0.00349222	0.00877319	0.00160309	0.00350613	0.0218529	0.00283542	0.00305449	0.00390464	0.00314549	0.00682574	0.00525619	0.00225978	0.00482119
Phenylpropiolic acid	HMDB0002359		0.0104264	0.0125592	0.0769091	0.0876111	0.0378579	0.00961446	0.0196326	0.0185127	0.0945586	0.0106027	0.032087	0.059107	0.0164689	0.0303789	0.0211275	0.228608	0.0239413	0.0149252	0.0167487	0.0269915	0.0101643	0.0185575	0.161264	0.0301804	0.0086481	0.0428822	0.062889	0.0306128	0.0291153	0.0616136	0.0830923	0.0321751	0.0528793	0.0360089	0.0153121	0.460367	0.242545	0.048409	0.00785465	0.0215558	0.0278403	0.176974	0.00908476	0.0340871	0.0284465	0.0183949	0.0702829
Phenylpropionylglycine	HMDB0000860		0.0154454	0.00637061	0.0225001	0.021025	0.0250346	0.0185564	0.0128943	0.0142115	0.0211212	0.018282	0.0159572	0.0207615	0.0226135	0.0274418	0.0190851	0.0326477	0.0156062	0.0195049	0.0140881	0.0235751	0.0240914	0.0128441	0.0187999	0.026881	0.0238919	0.0178912	0.0209132	0.0170277	0.0475005	0.0288116	0.0203499	0.0174114	0.00944613	0.0175804	0.017402	0.0384566	0.0175111	0.018512	0.0400024	0.0290052	0.0145555	0.0240727	0.0189784	0.0132777	0.0276158	0.0261537	0.0161078
Phe-Phe	HMDB0013302		0.0056593	0.0101282	0.00598917	0.00390993	0.00166586	0.00653962	0.00516079	0.0175282	0.00328825	0.00584535	0.0185494	0.0655569	0.0026438	0.00345294	0.00512459	0.00498952	0.00588645	0.0274641	0.880504	0.00575545	0.00538527	0.00422982	0.00243518	0.0050981	0.00569932	0.00360528	0.00250055	0.00400926	0.00344391	0.00499003	0.00577887	0.00681209	0.00769452	0.00371806	0.00956126	0.00424169	0.00352995	0.00469781	0.00370421	0.00257267	0.00610817	0.00603596	0.00434966	0.00303965	0.00558403	0.00315847	0.00425449
Phenylalanylthreonine	HMDB0029005		0.00815978	0.0046795	0.0093801	0.00411162	0.00760981	0.0104974	0.00551565	0.0145458	0.0046768	0.00823895	0.00445869	0.00614929	0.0038223	0.00440769	0.00331192	0.00482355	0.00516243	0.00512271	0.00265703	0.00581381	0.00797931	0.00997485	0.00484504	0.00734288	0.00849628	0.00560752	0.00386513	0.00381865	0.000742422	0.00701992	0.011801	0.0121916	0.0155515	0.023732	0.00845497	0.00380047	0.00452635	0.00375132	0.00454119	0.00682647	0.0181815	0.0103762	0.00475799	0.00650603	0.0489208	0.00790339	0.0295351
Phe-Trp	HMDB0029006		0.00471372	0.010222	0.00477941	0.00560784	0.00269709	0.00462591	0.00177198	0.00789289	0.00279852	0.00629201	0.00470384	0.0106105	0.00305417	0.00641405	0.00478836	0.00428208	0.00346933	0.0104779	0.0213968	0.00582021	0.00777958	0.00336571	0.00479002	0.00292942	0.00428897	0.00450866	0.00293236	0.00438845	0.00354974	0.00327379	0.00591347	0.0044579	0.00723072	0.00537316	0.0043959	0.00324305	0.00483893	0.00318885	0.00292409	0.0038315	0.00317228	0.00309191	0.00299978	0.00422119	0.00486046	0.00362647	0.00327345
Phe-Tyr	HMDB0029007		0.0166512	0.0225876	0.0251943	0.0107036	0.0270821	0.0251294	0.0218622	0.0166335	0.0173206	0.0229356	0.0144101	0.0148085	0.0482122	0.0138425	0.0170722	0.0184634	0.0100664	0.0246517	0.016809	0.0119006	0.0461679	0.0324834	0.0256993	0.0171499	0.0166007	0.0197681	0.0126355	0.026089	0.0348183	0.0253619	0.0639217	0.0237278	0.0212899	0.0249128	0.0242331	0.0200996	0.0288757	0.0200487	0.025224	0.0186614	0.0764519	0.0123696	0.0554652	0.029031	0.0322597	0.0311865	0.0216226
pregnenolone sulfate	HMDB0000774		1.15626	1.01759	0.64391	1.36876	0.432576	2.05413	1.36509	1.92205	1.56411	2.94834	1.79186	4.54297	1.19521	2.08741	1.75906	0.758851	3.94529	3.57833	3.13985	2.22068	3.95119	2.07269	1.30105	0.974632	5.13021	2.8513	3.25456	2.1051	5.32271	3.05151	0.748755	3.05074	1.9529	1.64163	2.35311	2.25453	2.26544	2.0023	2.77105	3.97344	2.96399	2.28093	1.51201	1.78939	1.49161	1.66041	0.6123
Pro-Ala	HMDB0029010		0.00148737	2.61527	0.00116776	0.000951494	0.00486687	0.00131969	0.00141946	0.00130483	0.00124954	0.00160651	0.000984536	0.00152113	0.00107238	0.000889344	0.00109251	0.0010833	0.00159451	0.0010738	0.00187798	0.0012292	0.00114131	0.00134615	0.00191921	0.00145108	0.0011144	0.00117395	0.00107655	0.00113506	0.00282189	0.00120607	0.00213333	0.00123496	0.0274481	0.00138037	0.00127984	0.00117053	0.00131827	0.00107663	0.00458106	0.00132544	0.00184457	0.00111536	0.00112489	0.00127866	0.00125004	0.00110847	0.00134268
Pro-Asn	HMDB0029012		0.00350499	0.00257199	0.00186554	0.00342716	0.00332208	0.00298126	0.00151086	0.00159617	0.00212873	0.00232404	0.00985941	0.00415136	0.0037407	0.00274031	0.00173037	0.00636254	0.00797195	0.00359636	0.00271819	0.00372903	0.00219349	0.00299756	0.00308666	0.00299641	0.00349949	0.00134832	0.00449779	0.00605134	0.00445984	0.00369191	0.00236794	0.00104698	0.00247066	0.00205774	0.00227058	0.00396686	0.00339186	0.00350903	0.00330313	0.00305683	0.00259585	0.00157566	0.00339215	0.0160914	0.00234217	0.00253106	0.00241445
Pro-Asp	HMDB0029013		0.0026062	0.00498842	0.00637799	0.00522491	0.00441873	0.00577637	0.00457651	0.0068234	0.0056513	0.00239664	0.00577594	0.00547333	0.00402189	0.00295741	0.00514818	0.00505129	0.00516975	0.00686336	0.00732152	0.0050752	0.00384477	0.00541674	0.00512132	0.00523741	0.00516362	0.00483562	0.00590413	0.00560646	0.00279286	0.00673534	0.00184477	0.00374835	0.00641422	0.00634547	0.00641565	0.003427	0.00458218	0.00560192	0.00403761	0.00820524	0.00368029	0.00498759	0.0048016	0.00632146	0.00339575	0.00433167	0.00450675
Pro-Gly	HMDB0011178		0.00356191	0.00230256	0.00418117	0.00151444	0.00158215	0.00599365	0.00394681	0.00224236	0.00156934	0.00160345	0.00172931	0.00188976	0.0012119	0.00068178	0.00148987	0.00151892	0.00188729	0.00167837	0.003993	0.00190662	0.00218703	0.00201182	0.00188203	0.00277334	0.00236664	0.00296426	0.00182823	0.0052278	0.00118888	0.00935829	0.00264359	0.00345844	0.000801931	0.00281339	0.0017865	0.00220232	0.00259988	0.0024158	0.00143047	0.00194253	0.00332998	0.00177192	0.00172974	0.000983381	0.003135	0.00195466	0.0158835
Propazine			0.569092	0.307794	0.450519	0.728082	0.285895	1.30634	0.263844	0.426732	0.801813	1.3923	0.501982	0.468094	1.27904	0.192818	0.213414	0.213215	0.460738	0.247174	0.304821	0.296279	0.613236	1.27725	0.054945	1.47248	0.176907	0.867267	0.777529	1.31403	0.517217	0.216565	0.0705736	0.0501422	0.294503	0.535514	0.164012	0.75002	0.453808	0.316612	0.0495435	0.301	0.086537	0.613435	0.443754	0.791168	0.359779	0.668318	0.346357
Prolylphenylalanine	HMDB0011179		0.00385979	0.00652873	0.00487346	0.001822	0.00157957	0.00396665	0.0022134	0.00625574	0.00330453	0.00370002	0.00415037	0.00245913	0.00284853	0.00301694	0.00301404	0.00330868	0.00219366	0.00343288	0.00101451	0.0037965	0.00258335	0.00247872	0.00343807	0.00438568	0.00352004	0.00407022	0.00338174	0.00129939	0.00868485	0.00268689	0.00594986	0.00179599	0.00600683	0.00280729	0.00705677	0.00487522	0.0067601	0.00529358	0.00875469	0.00602447	0.00567007	0.00176133	0.00468501	0.00670159	0.00386429	0.00322734	0.00566182
Pro-Thr	HMDB0029027		0.0119883	0.00967573	0.0108256	0.0119578	0.0159981	0.0146436	0.00900884	0.00796126	0.0127004	0.0135409	0.0159503	0.0128228	0.0139988	0.014066	0.0167322	0.0131849	0.0182687	0.0122352	0.0134331	0.0107855	0.0113252	0.0116518	0.014803	0.0334129	0.0154002	0.0157437	0.0121943	0.0157348	0.0298789	0.00969598	0.0197196	0.0159653	0.0120438	0.00886409	0.011864	0.0119108	0.0151647	0.0142814	0.0202134	0.0195825	0.0148933	0.0103811	0.0141135	0.0172418	0.0107424	0.0132513	0.0123353
Prolyl-Tyrosine	HMDB0029029		0.00562306	0.00532829	0.00598813	0.00516705	0.00528681	0.00648885	0.00568909	0.00417025	0.00564505	0.00445991	0.00533375	0.00412109	0.00519533	0.00434675	0.00511003	0.00511565	0.00399538	0.00455019	0.0044139	0.00464353	0.00416892	0.00582946	0.00586818	0.005137	0.00542671	0.00514337	0.00506906	0.00487362	0.00476545	0.00491366	0.00391768	0.0043506	0.00605663	0.00635047	0.00500091	0.00525491	0.00472617	0.0044311	0.00421862	0.00498579	0.00567924	0.00473773	0.00622896	0.00655516	0.00613573	0.0045915	0.00678327
Pro-Val	HMDB0029030		0.00516809	0.00363961	0.00972416	0.00485302	0.00589436	0.00442567	0.00652133	0.00675483	0.00624201	0.00648069	0.00414785	0.00875747	0.00756223	0.00501834	0.00518027	0.00437918	0.00337762	0.008722	0.00281458	0.00544961	0.00291281	0.00544968	0.0113512	0.00306165	0.00460779	0.00469051	0.0044654	0.00608754	0.00526205	0.00140458	0.00669745	0.00857876	0.0114337	0.00779423	0.00362987	0.00756334	0.00562995	0.00427524	0.0103247	0.00641584	0.00370282	0.00771227	0.00602523	0.00502575	0.00659183	0.00801583	0.00542449
Pyrethrosin			0.147084	0.280357	0.109261	0.14043	0.114306	0.179775	0.0785885	0.139028	0.235399	0.101186	0.206407	0.228021	0.125601	0.113776	0.119523	0.0658937	0.138732	0.147702	0.16439	0.263498	0.230195	0.192639	0.164521	0.101678	0.26066	0.318983	0.178342	0.177456	0.263546	0.265024	0.133841	0.266178	0.196557	0.221578	0.262097	0.251986	0.169267	0.152189	0.268748	0.396116	0.523109	0.285016	0.152644	0.0988458	0.214993	0.141903	0.116238
Pyrrolidine	HMDB0031641		0.712262	0.4977	0.542165	0.485668	0.415623	0.491373	0.542399	0.424066	0.432582	0.446816	0.436573	0.527538	0.390105	0.423115	0.381983	0.495657	0.350034	0.431861	0.444343	0.45042	0.446978	0.416538	0.448954	0.447956	0.603322	0.461048	0.387746	0.435409	0.567093	0.409761	0.440045	0.50154	0.607099	0.47301	0.4161	0.355652	0.438673	0.510482	0.570976	0.446866	0.409036	0.445352	0.430094	0.404572	0.417791	0.503643	0.381779
Quinoline-4-carboxylic acid			8.11136e-08	8.16379e-08	7.94872e-08	7.34004e-08	7.23449e-08	6.9948e-08	1.06386e-07	7.7452e-08	6.5481e-08	7.22098e-08	7.68611e-08	6.97741e-08	0.00755414	0.00679412	7.11446e-08	1.01698e-07	7.22651e-08	7.14891e-08	7.17218e-08	9.73639e-08	8.99763e-08	7.54571e-08	8.89501e-08	7.09924e-08	7.20274e-08	7.32211e-08	7.80546e-08	7.47842e-08	7.36068e-08	0.00694588	6.35238e-08	0.00667317	7.50985e-08	0.00906664	0.0075889	7.01169e-08	0.00797999	6.99253e-08	7.60796e-08	0.00835079	0.00795721	6.98231e-08	7.09723e-08	0.00700924	8.00144e-08	7.04039e-08	0.00453365
Ramipril	HMDB0014324		1.40023	1.96465	0.350355	0.895716	0.472384	0.964316	1.4966	1.18095	1.07245	1.55552	2.31605	1.17144	0.604192	1.21285	1.83103	0.802511	1.04815	1.14398	4.21542	1.21856	0.442841	1.45434	0.455483	3.35269	1.46806	1.11757	5.8982	1.50444	1.38024	6.99938	0.742445	1.40421	0.967981	1.01785	0.546553	4.37349	0.827765	0.966211	0.890604	1.74951	1.40109	1.20676	1.87137	1.49074	0.89941	0.488725	0.404427
resorcinol			0.0533605	8.16379e-08	0.0549567	0.0438344	0.0381425	0.0388692	0.0508183	0.0462535	0.0409938	0.0401108	0.0455182	0.0416782	0.0370672	0.0448124	0.0384979	0.0546341	0.043586	0.0355573	0.0376269	0.0504234	0.0573129	0.0379866	0.0490919	0.0414211	0.03954	0.0390128	0.0415694	0.0492104	0.0486219	0.0392569	0.0375757	0.0426868	0.0483464	0.0730711	0.0415812	0.0352007	0.0475363	0.0409704	0.0469185	0.0426387	0.0424627	0.0406545	0.0428257	0.0511937	0.0444031	0.0383675	0.0407137
Retinol (Vitamin A)			0.00914853	0.0129803	0.0114943	0.00875944	0.00778085	0.00658509	0.00948983	0.00766947	0.00861482	0.00650903	0.00513643	0.0115188	0.00572592	0.00653771	0.00660316	0.00593685	0.00490228	0.00665121	0.00574957	0.00837925	0.00596285	0.00728262	0.00581566	0.00916824	0.00785958	0.00782501	0.00750938	0.00713754	0.00730316	0.00914489	0.00953212	0.010178	0.0208593	0.00972838	0.00887427	0.005215	0.00679793	0.00982809	0.00549772	0.00745111	0.00449712	0.00834818	0.0054404	0.00554873	0.00831509	0.00687816	0.00629453
Rofecoxib			0.334849	0.389935	0.695919	0.628605	0.711085	0.731062	0.422875	1.11855	0.130172	0.256887	0.724484	0.201839	0.810114	0.511632	0.757629	0.222896	0.56023	0.351448	0.652395	0.510877	0.623906	0.771827	0.417926	0.267602	0.803943	0.492934	0.525242	0.341634	0.527672	0.553858	0.576928	0.866818	0.459279	0.418319	0.728141	0.655233	0.181232	0.860439	1.01392	0.697875	1.03919	0.629293	0.756077	0.730085	0.36562	0.429433	0.578983
Salicylamide	HMDB0015687		0.0285836	0.00774404	0.00402822	0.0196856	0.54811	0.0265516	0.148796	0.0271442	0.391898	0.0379072	0.0436892	0.0420014	0.0188849	0.00328476	0.00448843	0.0740809	0.0250555	0.0070745	0.0310394	0.0089727	0.0340961	0.0110674	0.0457235	0.0101381	0.0717474	0.0269277	0.0410185	0.346374	0.0798296	0.0357802	0.0377045	0.0180117	0.00873118	0.0303722	0.00964186	0.0248336	0.0116402	0.0237595	0.117641	0.0554252	0.0182327	0.0251714	0.0346168	0.0268389	0.117684	0.0284743	0.0508339
Ser-Asp	HMDB0029035		0.00272947	0.00250292	0.00318916	0.00318104	0.0026478	0.00299806	0.0031003	0.00303822	0.00467691	0.00431904	0.00474042	0.0024939	0.00389826	0.00481314	0.00270773	0.00470138	0.00461771	0.00323644	0.00517682	0.00325423	0.00443559	0.00329096	0.00475897	0.00443325	0.00372281	0.00489842	0.00351408	0.0050844	0.00624038	0.00247147	0.00220478	0.00495948	0.00279355	0.00266443	0.0033282	0.00228097	0.00500448	0.00346011	0.00537913	0.00427451	0.00280643	0.00240584	0.00291743	0.00592481	0.00259774	0.00291327	0.00262715
Ser-Gln	HMDB0029037		0.0256831	0.023598	0.0264846	0.0149922	0.0175477	0.0180332	0.0219293	0.0197842	0.0154421	0.0170201	0.0169667	0.0139858	0.0160596	0.0176493	0.0140914	0.016478	0.0273861	0.0168818	0.0111793	0.0178117	0.0189847	0.0218591	0.0191497	0.0172923	0.0178052	0.0178069	0.0193358	0.0183391	0.0199978	0.0189714	0.0270538	0.0186112	0.0270609	0.0213346	0.0174401	0.0197738	0.0187667	0.0191806	0.0210346	0.0187899	0.0180609	0.0159186	0.0198461	0.0184496	0.018321	0.0139729	0.0170362
Ser-Gly	HMDB0029039		0.016602	0.0185237	0.0157719	0.00995847	0.010163	0.0104368	0.0166471	0.0139225	0.0122299	0.0126479	0.0142724	0.00954124	0.012138	0.0129158	0.00970929	0.0126319	0.0131177	0.00794486	0.0128283	0.0115923	0.0130091	0.0122503	0.0141887	0.0142532	0.0104481	0.0114531	0.0147831	0.0151554	0.0300144	0.0117058	0.0166205	0.0125582	0.01778	0.0152005	0.0121396	0.0135959	0.0157199	0.0104202	0.0287513	0.0140247	0.0116735	0.00956705	0.0112335	0.0146106	0.0153785	0.00960168	0.0144801
sn-Glycerol 3-phosphoethanolamine			0.0236602	0.0250894	0.0213391	0.0265251	0.0206988	0.0228539	0.0254288	0.021959	0.0251248	0.0236749	0.0208989	0.0214704	0.0209451	0.0248791	0.0240327	0.0268411	0.0213605	0.0211375	0.0314352	0.024461	0.0228962	0.0247209	0.0248496	0.0246778	0.0217325	0.0236923	0.0285055	0.0180377	0.0260234	0.0226501	0.0239641	0.0270479	0.0302159	0.0195504	0.0237815	0.0242398	0.0232383	0.0216646	0.0214747	0.0210843	0.0221945	0.0182226	0.0194287	0.0209179	0.0213606	0.0194137	0.0225618
Sphingosine-1-phosphate			0.0711613	0.0608862	0.0573961	0.0691642	0.0462057	0.0683515	0.0648798	0.0994176	0.0859385	0.0694284	0.0904529	0.0969308	0.0939882	0.0826283	0.0920467	0.107168	0.0706177	0.0932615	0.0636122	0.0583642	0.0773393	0.0511815	0.0623613	0.0515108	0.0884524	0.0773825	0.0693173	0.0711389	0.0919182	0.0609599	0.0793075	0.0565759	0.0748421	0.0725554	0.0792814	0.0741691	0.0721001	0.086508	0.0615928	0.100538	0.0772663	0.0850773	0.0757958	0.0620563	0.0737365	0.0763249	0.0774316
Stearolic acid			0.0642593	0.04226	0.0608036	0.0508418	0.0516576	0.0856264	0.0761761	0.103551	0.0658068	0.135691	0.0705798	0.102529	0.0570077	0.0855426	0.0750497	0.0984725	0.107546	0.0849265	0.114364	0.0804936	0.131771	0.108261	0.0683321	0.0210284	0.0831958	0.0714255	0.0735425	0.0716644	0.0783878	0.133123	0.100586	0.0821421	0.127848	0.096047	0.0571324	0.0735762	0.121753	0.0578862	0.0850619	0.104205	0.124374	0.0819038	0.0913084	0.0958019	0.117498	0.0749763	0.0455018
Thioetheramide-PC			0.664564	0.459638	0.552872	0.437447	0.377663	0.331821	0.508359	0.596394	0.375522	0.561004	0.238475	0.3002	0.383065	0.279566	0.601933	0.304156	0.170324	0.630035	0.295582	0.41367	0.445449	0.497535	0.48735	0.561648	0.55722	0.337447	0.377774	0.236272	0.22815	0.263031	9.72591	0.303432	0.56373	0.467233	0.36205	0.354857	0.18222	0.438854	0.204079	0.1475	0.2608	0.466799	0.547674	0.271929	0.219209	0.296396	0.25873
threo-beta-hydroxyaspartate			0.0114077	8.16379e-08	0.0128985	0.016416	0.0131899	0.014005	0.0158198	0.0202349	0.0180522	0.0207388	0.0183486	0.0179889	0.0148869	0.0199967	0.0199202	0.0105882	0.0121049	0.0140225	0.0233885	0.00809612	0.00957321	0.00643829	0.012892	0.0126261	0.0109075	0.0142017	0.0112917	0.0153238	0.0158182	0.00962053	0.0158864	0.0127997	0.0220971	0.014188	0.0125825	0.00860985	0.0143796	0.00821789	0.00710878	0.00705846	0.0121705	0.0157453	0.00738396	0.0189598	0.0098352	0.0117478	0.0137609
Ticrynafen			1.57004	1.71984	1.59747	1.51186	1.31487	1.29494	1.58879	1.49982	1.56552	1.35014	1.3916	1.41496	1.36303	1.3922	1.33064	1.41335	1.41885	1.33653	1.35347	1.39206	1.37131	1.36895	1.46843	1.34715	1.36456	1.38152	1.42033	1.3239	1.48073	1.36821	1.44862	1.4158	1.71246	1.53897	1.36408	1.39107	1.67624	1.38159	1.39113	1.41129	1.29801	1.25608	1.39172	1.4264	1.29708	1.34812	1.30731
trans-2-Octenoic acid	HMDB0001568		0.00646174	0.00422855	0.00321352	0.00393333	0.00288959	0.00326305	0.00301865	0.00250527	0.00298523	0.00331388	0.00264513	0.00654731	0.00492098	0.00216407	0.00157186	0.000859613	0.00435591	0.00366209	0.00437802	0.00752025	0.00728236	0.00155624	0.00697721	0.00266352	0.0108168	0.00480463	0.00507125	0.0326502	0.00421108	0.00726381	0.0047793	0.00241864	0.00827253	0.00519673	0.00481489	0.00407464	0.00295232	0.00437624	0.00788268	0.00873859	0.00695944	0.0058545	0.00338562	0.00345212	0.00186248	0.00329343	0.00511467
trans-3,5-Dimethoxy-4-hydroxycinnamaldehyde			0.106268	0.056345	0.136583	0.121455	0.208476	0.235299	0.110523	0.0559502	6.5481e-08	0.171178	0.0974789	0.190959	0.177379	0.199338	0.20051	0.151531	0.21442	0.192351	7.17218e-08	0.216501	0.119687	0.241616	0.227303	0.190338	0.236827	0.189266	0.259123	0.189294	0.125798	0.19054	0.240162	0.153466	0.0689977	0.147328	0.281632	0.241612	0.183146	0.190071	0.149341	0.187057	0.173968	0.260779	0.268686	0.13087	0.245308	0.196643	0.163097
Tricosanoic acid	HMDB0001160		0.260754	0.21597	0.324003	0.27218	0.121574	0.605146	0.360521	0.354478	0.194688	0.851278	0.241632	0.812299	0.357188	0.305459	0.337146	0.636504	0.808447	0.325004	0.513618	0.657624	0.42418	0.324948	0.449508	0.122735	0.623437	0.242688	0.254308	0.19455	0.17925	0.538725	0.516969	0.159295	0.597124	0.230036	0.127839	0.491045	0.278243	0.370272	0.345705	0.562153	0.422127	0.500667	0.425743	0.200789	0.388827	0.442525	0.121717
Tyr-Phe	HMDB0029112		0.0105431	0.0106128	0.00753914	0.0110425	0.0154589	0.0161533	0.0127699	0.0118013	0.00966413	0.0142346	0.00939469	0.00889226	0.00918432	0.00954363	0.00758446	0.00838608	0.00405625	0.0117334	0.00726035	0.00891363	0.011201	0.00833615	0.0118182	0.015138	0.0151287	0.00581969	0.00561578	0.0125805	0.00485738	0.0093146	0.0165873	0.0274658	0.0413788	0.0388591	0.0132594	0.00989923	0.0102321	0.00676049	0.00447163	0.0103582	0.0289801	0.011038	0.0064511	0.0118512	0.0164718	0.00991985	0.016301
Tyr-Val	HMDB0029118		0.00640099	0.0286954	0.0174874	0.00484118	0.00766953	0.0180523	0.007536	0.012386	0.00165775	0.0585655	0.00389616	0.00740507	0.0041138	0.00446547	0.0243468	0.00604247	0.00425382	0.00733094	0.00547098	0.0055774	0.00242766	0.00754946	0.0105908	0.155724	0.0055362	0.00525283	0.00620797	0.00518399	0.0148166	0.00609874	0.00606671	0.0094737	0.0110494	0.111167	0.00222644	0.00592099	0.0205204	0.00540611	0.00176722	0.0332819	0.00605547	0.00635721	0.0117235	0.00241278	0.00529636	0.00588977	0.00602271
Undecanedioic acid	HMDB0000888		0.0097664	0.00523717	0.0137332	0.00409252	0.0112281	0.0126841	0.00609776	0.00556665	0.00657623	0.00831366	0.00653871	0.00737142	0.00794029	0.00501499	0.0110782	0.00770208	0.00676595	0.0067377	0.0116962	0.00953043	0.0106202	0.00691175	0.01061	0.0108692	0.0076915	0.00347038	0.0108693	0.013349	0.00630216	0.00735399	0.00937385	0.0120307	0.0095978	0.0110404	0.0110534	0.00825705	0.0135018	0.00857961	0.00809819	0.0123388	0.00601313	0.0110345	0.00836871	0.011772	0.0135343	0.00890622	0.0100255
Uridine 5'-diphosphate (UDP)			0.00193231	0.00318898	0.00290919	0.00295233	0.00259653	0.00251337	0.00108725	0.00297061	0.00181618	0.00533386	0.00433504	0.00373019	0.00450192	0.00323996	0.00236579	0.0040644	0.00321026	0.00248581	0.00105782	0.00258725	0.00419502	0.00256548	0.00246017	0.0034738	0.00320587	0.00264116	0.0029334	0.00201707	0.0044977	0.00288082	0.00340014	0.00218116	0.00220668	0.00236179	0.00553888	0.00373094	0.00279002	0.00291928	0.00221119	0.0018117	0.00359323	0.00368661	0.00278198	0.0043263	0.0045903	0.00277506	0.00355009
Uridine 5'-diphosphoglucuronic acid (UDP-D-glucuronate)			0.00300948	0.00394599	0.00328063	0.00265197	0.00228306	0.0024376	0.0027554	0.00263471	0.0902201	0.00253822	0.00196186	0.0135481	0.00714135	0.00228264	0.00187739	0.00450089	0.00292122	0.00202513	0.002053	0.00806395	0.00221153	0.00508843	0.0052098	0.00249182	0.00226481	0.00410821	0.00222188	0.0283287	0.0049733	0.00621961	0.00296256	0.00601497	0.00355094	0.00294866	0.00339576	0.00255774	0.0970685	0.00232567	0.00623802	0.00251014	0.00266504	0.00500838	0.0287357	0.00232736	0.00941056	0.00503898	0.0177191
Val-Arg	HMDB0029121		0.00107863	0.0019191	0.00101914	0.000669432	0.000791179	0.00157149	0.000820735	0.00138261	0.00130159	0.000812244	0.00280472	0.00206435	0.000925204	0.00118978	0.000803873	0.00149811	0.00104603	0.00202221	0.0539192	0.00114794	0.000843814	0.00107386	0.00125909	0.00131901	0.000776035	0.00112125	0.00507391	0.00148567	0.00136175	0.00104398	0.000920241	0.00105077	0.00127032	0.000930171	0.00147205	0.00092633	0.00159381	0.000735387	0.000982902	0.000959862	0.00114447	0.000619761	0.000837557	0.00201137	0.000902707	0.0008707	0.00101096
Val-Leu	HMDB0029131		0.00274279	0.00465494	0.00345421	0.00295015	0.00368522	0.00361134	0.00412214	0.00490898	0.00502938	0.00460818	0.00292018	0.00322621	0.00352106	0.00204434	0.00183484	0.00284777	0.00288483	0.00393361	0.00357522	0.00337721	0.00212926	0.00320462	0.0034545	0.00323801	0.00301654	0.00229147	0.00303139	0.00390289	0.00238762	0.00446058	0.00390043	0.0032286	0.00345553	0.00534728	0.00377328	0.00294029	0.00387383	0.00273364	0.00306214	0.00217462	0.00346799	0.00398161	0.00290976	0.00448235	0.00502437	0.00286182	0.00327797
Val-Met	HMDB0029133		0.14292	0.0975117	0.113628	0.221377	0.188476	0.168654	0.133882	0.114276	0.197524	0.174221	0.172553	0.287566	0.219998	0.252392	0.230677	0.2396	0.243916	0.282882	0.16688	0.223899	0.208512	0.144984	0.185195	0.172619	0.204832	0.194541	0.214934	0.19538	0.71494	0.195535	0.285723	0.141291	0.0956473	0.164722	0.159108	0.1899	0.138797	0.159291	0.729862	0.213531	0.117516	0.178515	0.126239	0.16511	0.17444	0.220165	0.129197
Val-Thr	HMDB0029137		0.0107949	0.00861146	0.00732433	0.00374192	0.00449029	0.00500336	0.0046201	0.00761822	0.0042555	0.00901496	0.00687421	0.00422191	0.00666274	0.00412752	0.00489721	0.00437493	0.00321783	0.0142601	0.00471615	0.00219034	0.00480787	0.006308	0.00362222	0.00701297	0.00506116	0.00439052	0.00863065	0.00291898	0.015996	0.00641124	0.0075419	0.00145289	0.00520886	0.00320431	0.0027843	0.0101331	0.00334262	0.00324454	0.00748349	0.00338111	0.00524661	0.00548118	0.00588279	0.00486706	0.00509885	0.00288886	0.00338956
Val-Tyr	HMDB0029139		0.283224	0.0724415	0.221895	0.114264	0.203549	0.137437	0.10512	0.142044	0.101201	0.117668	0.153471	0.104608	0.171814	0.0922162	0.0727435	0.119986	0.0959695	0.0853725	0.171861	0.118165	0.189164	0.158477	0.113538	0.162917	0.144677	0.14622	0.116846	0.0958201	0.264201	0.124364	0.140118	0.163659	0.113445	0.287147	0.119682	0.108212	0.114369	0.11733	0.140076	0.136557	0.16012	0.128964	0.110958	0.204263	0.106667	0.174684	0.119312
Vindoline			0.00826689	0.00756915	0.00753717	0.0182831	0.00987613	0.00762644	0.00845254	0.0095479	0.0108766	0.00709656	0.00858052	0.0103932	0.00571107	0.00877903	0.0100106	0.00717119	0.0087434	0.0129143	0.00817062	0.0189171	0.00604586	0.0140725	0.00998559	0.00820071	0.00715676	0.00781278	0.0135916	0.0102602	0.00986535	0.0104224	0.00923821	0.011649	0.00756841	0.00809343	0.00793822	0.0110243	0.0123149	0.0145987	0.0118891	0.0081146	0.00575582	0.0082873	0.00871221	0.0101711	0.00846093	0.0055208	0.0125343
[truncated: 14 more columns]
